# Supplementary material for: CXCL14 as a Key Regulator of Neuronal Development: Insights from Its Receptor and Multi-Omics Analysis
Source: Int J Mol Sci. 2024 Jan 29;25(3):1651. doi: 10.3390/ijms25031651 (PMC10855946; doi:10.3390/ijms25031651)
Supplement: Supplementary file 1 [file ijms-25-01651-s001.zip]

Archive with 4 entries (3 files):
- ijms-2813741-supplement/
- ijms-2813741-supplement/Negative Ion Peak Table s3- WC.xlsx
- ijms-2813741-supplement/Positive Ion Peak Table s4- WC.xlsx
- ijms-2813741-supplement/Table s1-s2.pdf
