# Supplementary material for: CXCL14 as a Key Regulator of Neuronal Development: Insights from Its Receptor and Multi-Omics Analysis
Source: Int J Mol Sci. 2024 Jan 29;25(3):1651. doi: 10.3390/ijms25031651 (PMC10855946; doi:10.3390/ijms25031651)
Supplement: Supplementary file 1 [file ijms-25-01651-s001.zip › ijms-2813741-supplement/Negative Ion Peak Table s3- WC.xlsx]

## Sheet: W vs C
name	Adduct	Description	VIP	p-Value	Fold Change	m/z	RT(s)	W1_neg	W2_neg	W3_neg	W4_neg	W5_neg	W6_neg	W7_neg	W8_neg	W9_neg	W10_neg	C1_neg	C2_neg	C3_neg	C4_neg	C5_neg	C6_neg	C7_neg	C8_neg	C9_neg	C10_neg	QC01_neg	QC02_neg	QC03_neg
M125T97	(M-H)-	Thymine	2.55414	0.0195953	1.45897	125.036	97.465	63937.2	94362.6	118589	128143	101202	51211.2	90870.9	76900.8	96394.7	137706	68115	124750	65090.3	67913	62446.9	42684.5	50813.4	57615.7	33217.1	84884.9	85129.5	76211.4	83121.2
M130T245	(M-H)-	L-Norleucine	3.47011	0.0442107	1.45084	130.088	244.513	235328	301526	213488	323047	261762	175554	154995	81582.1	109220	92364.1	161402	142879	161708	116988	144940	127103	97716.1	134705	137365	118457	127245	105874	121857
M131T124	(M-H)-	2-Ethyl-2-Hydroxybutyric acid	5.71742	0.0385429	3.71134	131.071	124.118	128270	766522	345829	293315	391104	253796	33045.8	33065.3	33215.1	26724.8	106232	97505.1	93600.7	80538.6	101985	17586.4	42844.3	36328	19351.5	25066.6	91827.6	127078	75770.5
M135T157	(M-H)-	Hypoxanthine	9.01959	0.00349837	9.57299	135.031	156.535	61883.5	747240	25751.9	183308	717329	234096	480703	9341.28	729634	380499	39585	10052.5	21069.1	119239	10592.4	7764.12	10226.6	9065.83	106708	38599.4	162414	155707	165820
M144T203	(M-H)-	Isobutyrylglycine	1.19313	0.0316361	1.56373	144.067	203.492	29732.7	29543.3	29085.8	18347.5	18854.1	33542.9	10148.8	23535.3	19251.6	7520.54	7842.58	11881.8	9362.72	13961.5	9822.72	12630.7	8468.62	18057.3	27123.8	21257.4	9055.95	8380.82	9388.31
M149T148	(M-H)-	D-Xylose	1.49835	0.0195968	0.590046	149.045	147.842	7496.58	15746	9727.63	12728.2	21237	8613.86	29265.8	23945	23321.5	14908	41427	53795.5	30997	14508.4	32743.4	19834.4	18142.9	30381.1	17896	23285.2	26393.4	24991.7	28952.6
M151T200_2	(M-H)-	Xanthine	6.53272	0.00246501	4.02108	151.026	199.722	85206.4	502274	63350.3	243387	295954	193791	293772	16690.9	290697	216643	92499	5508.99	63319.7	121264	33893.1	32575.3	1329.15	7293.8	108724	81148.1	100393	89208.9	102299
M152T200	(M+Na-2H)-	N-Acetyl-L-alanine	1.59933	0.00300622	3.49897	152.029	199.64	5694.06	32774.5	4428.87	13141.3	18703.5	12408.4	19624.3	2517.66	18526.5	12797.9	6102.6	1765.99	2905.36	8088.01	3233.25	2288.65	1652.37	2107	6717	5327.83	8241.31	5974.53	6515.55
M153T261	(M-H2O-H)-	Glycerol 3-phosphate	1.34539	5.28227e-07	1.53741	152.996	260.629	15650	15584.9	19130.6	13897	15187.6	13969.9	14961.1	11998.7	15468.4	13148.5	11156.7	7516.48	10311.8	8860.36	10041.5	9528.15	10493.5	10251.8	8833.55	9920.51	7747	7505.92	8797.29
M157T47	(M-H)-	Pelargonic acid	1.15442	0.0344046	0.8125	157.123	46.52	29232.4	24750.9	31127.7	39917.6	31860.4	31932.7	32373.1	31367.7	35054.5	41045.4	30634	48817.6	54194.2	30603.2	48619.5	41515	26052.6	37946.8	38988.6	47136	52490.8	31677.1	36642.2
M163T193	(M-H2O-H)-	Dulcitol	1.67514	2.7257e-07	0.486623	163.061	193.294	6736.45	5368.73	8116.56	7753.43	8044.6	7847.43	8535.1	7941.23	7341.36	7532.51	19405.2	17707	13709	12952.9	9329.05	15364.1	16377.3	19206.4	15048.8	15470.4	12306.9	11677	11781
M165T114	(M-H)-	Atrolactic acid	1.76164	0.0307465	1.43241	165.055	113.828	41337.1	50262.2	78611.2	68949.7	57009.3	42924.6	32748.8	38641.3	28939.9	28793.6	21919.5	16932.5	44573	27590.9	35955.7	33164	40261.8	40746.4	28586.7	37143.4	51016.3	33869.7	35324.5
M165T381	(M+K-2H)-	Dihydrothymine	1.27383	0.0194854	0.758719	165.005	381.376	23854.5	26705.7	32661.5	37685.8	30755.3	23119	36770.7	24744.9	23477.6	28796.4	28339.6	48572.5	43351.4	36726.1	41193.3	33848.3	20076.3	54846.7	39321	34064.8	27007.2	19659.2	26621.7
M172T175	(M-H)-	Hexanoylglycine	3.15367	0.0252151	2.52433	172.097	174.94	106046	122327	187184	102186	115194	119317	13535.1	13053.9	12425.4	17616.5	37948.4	43014.9	41122.8	51159.7	44071.7	17138	16353.5	21258.9	24663.1	23704.7	52107.1	48479.3	44133.7
M175T359	(M+CH3COO)-	Maleic acid	1.85709	6.88079e-05	0.562388	175.025	358.851	18576.3	12008.7	29334.9	14774.8	12280.6	13324.7	11436.9	14259.6	9085.32	13394.4	33161.2	27709.8	29238.5	23664.9	26134.6	27003.7	29673.9	25637	16923.9	24863.1	17398.7	15795.1	18740
M177T238	(M+CH3COO)-	Succinate	1.48078	0.0334072	2.01356	177.04	237.882	7355.67	14578.9	10282	11446.6	27588.3	12201.5	51568.9	17324.3	26893.2	31915.7	9624.26	6503.09	4877.45	17869.6	14749.8	10032.8	11370.1	616.199	12699.2	16524.1	7266.69	19647.8	16552.9
M177T99	(M-H)-	L-Gulonic gamma-lactone	2.07203	0.00212879	0.577263	177.04	99.104	15212.8	13575.3	23108.2	18213.2	21715.4	20738.3	30920.1	34081.1	36237.8	30092.6	31201.2	59575.7	31485.6	33648.7	55743.7	39244.7	68195.8	32999.1	36773.4	33634.8	27953.7	30139.8	33870.8
M179T287	(2M-H)-	Dihydroxyacetone	5.86814	0.0151534	0.594002	179.056	287.308	87409.2	95187	201020	233151	112290	228841	432269	241382	498112	237941	375265	616800	538595	277272	320398	476868	481522	209292	440289	249544	357057	155488	168435
M179T374	(2M-H)-	Dihydroxyacetone	1.21922	0.0214255	1.2005	179.056	373.608	42794.1	43957.7	53669.4	48446.3	40487	39049.7	35918.9	35475.1	35366	29374.7	40913.3	32332.2	38761.5	31818.3	35952.2	32622.4	25353.6	33421	28736.6	37065	29830.3	27090.6	29012.9
M180T80	(M+CH3COO)-	L-Cysteine	4.89991	0.000333495	0.485863	180.03	79.74	151324	99558.4	123199	147943	119544	38761	49542.6	46603	39996.3	47708.2	105997	156555	211388	164934	153888	205879	149586	271957	203502	154961	67507.6	61721.9	53372
M180T95	(M-H)-	Acamprosate	4.05094	0.010914	0.637266	180.03	95.3	174711	259029	219995	248158	233479	42144.1	77178.2	87713.9	65321.5	122549	203619	335041	240388	222102	269775	246397	273245	250755	212527	147468	103839	102909	104316
M182T40	(M-H)-	4-Pyridoxic acid	1.88133	0.0008076	1.3556	182.045	40.362	40326.9	47237.5	62819.8	57488.2	42188.7	41973.3	47486.4	34716.9	46920.5	39829.3	37526.9	29294.1	30408.2	27847.3	34664.6	31536.7	33594.4	40151.1	34963.5	40075	29135.1	33510	35569.7
M187T386	(M+CH3COO)-	Dihydrothymine	1.46529	0.000117636	0.563054	187.072	385.941	5803.02	6263.03	5323.3	8512.72	7157.15	5106.26	11374.5	15485	11231.2	14536.9	16317.5	16117.2	19492.9	12805.7	13078	17191	17038.1	19773.5	15851.6	13585.6	11774.4	12157.7	9081.39
M199T45	(M-H)-	Dodecanoic acid	2.44694	0.00463834	1.72945	199.17	44.892	84524.7	89762.5	56819.5	62547.2	103218	84533.9	32974.7	38974.8	44208.8	36374.5	45697.8	44742.6	36220.3	29839.5	28563	36440	43033.8	34307	35473.7	32236.4	50433.2	51370.7	57454.1
M201T193	(M+Na-2H)-	D-Mannose	1.31042	2.49908e-06	0.601275	201.034	192.868	4485.79	8023.31	6923.66	8281.29	7086.5	7742.48	7844.71	8875.25	8717.18	8220.35	14005.2	15429.4	11430.1	11514.3	9592.89	12749.6	15459.2	13979.3	10610.9	11960.6	7986.6	7262.69	8956.38
M204T138	(M-H)-	Indolelactic acid	3.07612	0.0119446	1.88825	204.066	138.028	86286.1	195288	118544	103979	106323	69439.9	53448.1	65451.8	46740.6	36633.2	58100.1	46807.2	42239.4	35754.4	42786.4	45776.2	52729.8	54759.8	43157	45059.2	39908.3	44879.4	44007.5
M204T155	(M-H)-	Indolelactic acid	1.92936	0.0176055	1.67865	204.066	155.367	45120.8	45164.4	63471.6	66469.3	54657	28577.3	25369.5	14841.2	26206.6	22009	17654.2	18822.2	28395.8	16793.2	22854	25152	17904.5	35010.1	23846.5	27020.5	25059.7	25389.4	22953.9
M207T295	(M+CH3COO)-	Citramalic acid	1.55054	0.00648034	0.4968	207.05	295.498	14273.2	7514.26	17547.9	11114.2	9510.24	11727.1	11814	17212.9	5692.61	12205.9	23987.1	23340.6	20839	19019.4	56776.9	17993.1	18673.7	19305.2	18202.5	20615.1	16873.6	13293	17254.2
M207T327	(M+CH3COO)-	Citramalic acid	1.04971	0.00389127	0.676615	207.051	327.191	12002.9	7027.56	18142.2	11296	9362.74	10178.8	9373.63	10214.9	4463.47	8046.47	20565.3	15049.8	12976.4	11697.2	16918.5	14208.9	11172	17205.4	13459	14702.7	11334.2	9263.33	10161.1
M215T46	(M-H)-	3-Hydroxydodecanoic acid	1.58527	0.0256956	1.64194	215.164	46.228	65319.9	40516.7	42370.1	31928.4	43820.1	44077	15717.1	12077.5	25952	15507.3	13893.7	19969.8	19221.2	24188.1	21570.5	18543.6	17599	27934.1	20515.2	21984.6	20943.4	27997.5	30727.2
M223T193	(M+CH3COO)-	D-Quinovose	3.23593	4.67353e-07	0.455245	223.082	193.311	23302.3	24252.3	24255	25398.9	27584.2	21245.3	25174.1	27071	25578.1	24583.6	74112	61955.8	50837.9	43562	30540.1	57561.3	59159.5	65896.1	50530.5	51583.3	37183.1	34612.4	34969.9
M239T374	(M+CH3COO)-	D-Mannose	1.134	0.0181658	1.21727	239.077	373.623	33600.3	35330.5	42241.3	40045.8	32982.3	29466.7	27031.5	29901.5	27971.4	24889.3	33007.6	25521.9	30062.4	25045.1	27546.5	25881.3	18314.8	28417.8	22205.8	29722.8	23615.5	22173.1	24479.7
M241T97	(M-H)-	Thymidine	4.71777	0.046626	1.39683	241.082	96.743	264667	377773	522078	579202	464353	255247	420545	267082	417653	590115	343453	573454	277071	312216	256508	210972	202518	256902	145083	399074	370372	328877	317675
M242T365	(M+CH3COO)-	Phosphorylcholine	1.08408	0.0206293	0.814014	242.079	365.189	22553.2	27137.8	28684.5	27752.6	28215	19816.8	32256.1	32693.8	23810.2	25268.1	39845.4	34356.8	40608.8	22691.9	34169.9	37626.1	28639.6	35117.6	22265.1	34142.6	24800	21700.3	23729.3
M255T99	(M-H)-	Palmitic acid	4.02773	0.032258	1.61877	255.232	99.1085	259598	391120	375349	236144	223997	150670	117118	107012	139987	113783	178740	141039	137104	84781.5	137796	133710	167524	134447	81702.9	109568	197784	132635	163269
M259T189	(M+K-2H)-	Allocystathionine	1.17766	0.0139463	2.33304	259.012	189.351	16673.6	23900.6	1757.06	12579	15235.6	13302.7	14742.6	4468.36	8660.84	7727.33	1758.56	1706.43	1959.4	10590	2213.82	3324.72	12887.1	11380.7	2183.43	3022.73	6756.36	5682.14	6969.3
M277T99	(M-H)-	alpha-Linolenic acid	1.23695	0.0413322	1.72425	277.216	98.886	23283.4	35401.9	38642.7	16966.5	18663.2	17229.5	8213.65	7701.3	13560.3	6725.36	11866.2	10063.5	11778.3	9325.63	14271	9635.97	13311.4	11198.6	7301.51	9345.54	9623.38	9171.36	11591
M283T298	(M-H)-	Xanthosine	1.96145	0.000319975	2.59185	283.067	297.76	15302.9	41523.2	14089.3	13748.5	21571.9	15153.7	24642.9	17427.3	32399.1	20605.8	9915.79	4289.8	7223.66	11845.8	8638.25	6668.28	5301.48	8655.73	7793.31	13185.2	8507.39	8072.87	8440.36
M283T42	(M-H)-	Stearic acid	5.08466	0.01227	0.817923	283.263	42.308	409505	453416	545026	577183	527308	415068	682283	623458	580371	768997	694679	583585	728701	640261	642328	812995	552503	711979	678305	780018	650808	644347	655341
M301T42	(M-H)-	Eicosapentaenoic acid	4.68968	0.0134544	0.778848	301.217	42.285	350084	360618	358003	318145	323219	264138	550086	425634	453886	434050	436121	431260	604389	401984	557498	616398	594893	442143	348834	494097	460686	433121	454988
M319T98	(2M-H)-	2-Oxoadipic acid	1.43758	0.000361449	1.73835	319.059	97.658	11472.7	27891.8	18141.9	19750	15439	12190.7	15043	15639.9	16012.3	17799.7	8540.4	14882.6	9206.22	9675.88	8446.38	7878.52	8406.5	10882.1	6966.96	12552.1	11479.1	9935.96	10384.6
M351T27	(M+NH4-2H)-	beta-Nicotinamide D-ribonucleotide	1.25131	0.0206095	1.69821	351.089	26.7495	42368.4	23363.5	16600.1	12206.2	20294.9	34987.4	23920.4	21964.8	12220.3	18342.1	4713.62	15226.8	5299.04	4241.42	14894.1	17336.1	23237.9	16145.4	12723.2	19421.6	13191	11201.5	23009.4
M369T163	(M-H)-	Thromboxane B2	2.43086	0.0239017	0.604416	369.227	162.693	35250.4	37960	120990	102245	75742.9	32366.3	66598.6	16642.8	54870.2	36210.7	80727.2	87279.3	138895	157959	103163	102125	27436.5	85703.5	79859.5	94596.1	80381.7	76165.4	57153
M391T46	(M-H)-	Deoxycholic acid	1.0466	3.57582e-05	0.655923	391.284	46.0945	6317.44	5921.83	9802.49	6149.28	10237.4	6994.08	6622.24	5480.55	8698.16	5909.15	12368.7	10454.9	9672.28	8436.47	10843.5	11175.3	12142.1	13006.6	11566.4	10304.9	8099.89	13109.7	6163.65
M391T99	(M-H)-	Chenodeoxycholate	2.23514	0.000366732	0.351096	391.284	99.1395	6031.47	14540	7196.3	7694.74	7409.68	6050.69	10994	14364.4	11888.2	8886.63	34282.7	27828.7	20594	11580.6	24151.1	21006.3	41889.4	51410.1	14739	23258.9	14411.5	14861.9	15090.5
M464T164	(M-H)-	Glycocholic acid	1.54252	0.0429793	0.718254	464.313	163.993	42854.9	14341	52246.2	58629.5	37418.6	34353.2	37435.2	33042.9	31738	40904.1	19965.3	63057.3	71544.7	48235.6	64827.1	61609.1	24931.6	67509.3	45745.6	65761.3	48641	46744.7	43935.1
M469T46	(M-H)-	18beta-Glycyrrhetinic acid	1.21731	0.00110741	0.530227	469.33	46.175	5439.15	3294.28	4717.87	4624.56	5620.62	5563.76	12351.8	5072.12	10363	6683.66	15996.7	18309.2	16062.8	8136.87	11411.4	8064.82	11703.8	10808.9	8061.35	11639.6	12236.4	13605.8	13552.3
M89T217	(M-H)-	Dihydroxyacetone	5.20193	0.00909884	1.17512	89.0266	217.418	838627	882740	926339	930656	674439	637402	784009	738345	742983	848731	698331	642032	767745	589148	580735	648003	672701	734240	644117	834382	608550	562365	631479
M187T103	(M-H)-	3-Hydroxycapric acid	1.68029	0.0909916	1.37403	187.133	102.553	117722	80626.4	101406	82974.2	81686.1	74985.5	37498.6	18499.1	47068.3	36953.5	62573.5	41893.3	48073.2	45169.7	45373.3	44661.8	50260.7	66611.4	40606.4	49250.7	53642.2	47101.5	51686.9
M187T82	(M-H)-	3-Hydroxycapric acid	1.23336	0.0852077	1.3848	187.133	81.672	50820.2	12891.5	42073.6	35486.6	51422.2	35494.2	30307.9	10017.5	30794.1	21569.9	14525.8	24481.4	21346.3	27828.9	23921.2	24518.5	11458.2	32372.4	25988.5	25273.6	27873.7	32414.4	29761.4
M195T343_1	(M-H)-	Galactonic acid	1.37953	0.0507927	1.45834	195.051	342.821	33174.4	52996	60785.6	31936.1	36809.5	42933.3	17071.9	20900.2	26336.9	17200.8	35733.1	28878	22069	24818.9	28162	20868.3	11831	19852.3	20236.8	20791.1	14247.5	14092.9	17874.6
M200T98	(M+NH4-2H)-	3-Methoxy-4-hydroxyphenylethyleneglycol	3.35808	0.0720018	4.68014	200.092	97.829	23007.2	264972	10383.1	34796.4	55208.6	17568.3	76967.1	11311.3	300460	33612.1	14007.1	15075.5	25572.2	22629.1	19125.4	10434.9	12516.2	19913	22723.9	14981.6	24819.5	26050.4	24352.7
M249T43	(M+Na-2H)-	Myristic acid	1.36931	0.0540711	1.32979	249.185	42.947	56938.5	57582.6	66622.1	47686.6	55153.2	66981.2	25766.4	25018.9	31189.2	28459	35948.3	28029.3	36379	39497.2	31264.8	31724.1	41164.2	32050.1	40451	30461.6	49525	46604.9	39525.8
M279T99_2	(M-H)-	Linoleic acid	4.70466	0.0758914	2.21536	279.232	98.906	257821	777990	438867	219322	218470	160230	80194.8	64915.5	116841	76577.6	160275	124420	118770	76046.4	112491	93345.1	152427	110440	63304.6	76893.9	132880	115571	143518
M281T99_2	(M-H)-	Oleic acid	3.36768	0.0571744	1.72964	281.248	99.165	185665	312425	282975	132239	155055	120977	61309.7	50642.1	103519	51358.3	90821.7	95421.9	76005.5	136556	91145.9	64952.9	104616	83389.8	43901.3	55078.6	77471.7	76954.5	104295
M283T99_2	(M-H)-	Stearic acid	1.75841	0.0654797	1.32149	283.263	98.9985	88483.2	98472.7	118935	74586.1	64854.4	44139.1	50304.2	48033.4	60520.4	51284.5	69353.9	52144.6	55371.9	33231.3	61036.9	53770.1	65669.4	54838.6	36214.7	47780.2	85162.4	106821	63222.7
M303T99	(M-H)-	Arachidonic Acid (peroxide free)	1.61696	0.0922831	1.41289	303.232	99.071	36312.4	51178.5	97806.6	40616.3	63073.3	27511.7	46148.5	21935.2	39696.5	31351.8	22746	37537.4	31485.8	21587.8	47209.6	29896.6	44170.6	37462.6	22240.9	28144.9	27075.5	46161.6	33804.7
M331T151	(M+K-2H)-	Aspartame	1.02764	0.0707757	0.626176	331.077	151.225	15249.3	5245.66	10038	15659.4	12382.5	12162.5	13024.6	7171.32	9451.39	8522.88	31418.8	29349.8	20349.6	30994.2	15077.8	7149.44	13192.7	9197.64	13286.2	3908.46	14674.9	10129.6	12374.8
M1000T171			0.225499	0.55003	1.06658	999.643	170.786	11576.5	10230.6	10445.3	11236	11490.9	8763.3	8248.68	13729.1	8285.99	4606.19	12360.4	9023.95	9461.26	7075.2	11574.5	7724.62	11271.5	7474.88	6905.96	9584.78	7052.43	8031.55	9585.45
M1000T177			0.236861	0.391182	1.18128	999.545	177.486	6784.72	2375.19	6708.99	3922.4	4473.17	2975.26	4375.79	2194.14	2447.43	3125.57	4206.11	2497.33	3944.48	2668.08	2248.5	3071.47	3938.55	2310.08	1935.93	6518.32	2896.39	3180.43	2442.61
M1000T317			0.0578292	0.791541	0.980714	999.944	317.48	6201	6092.26	6977.57	5349.88	6890.4	7169.38	7407.75	6172.41	7096.53	7074.84	6632.49	5600.93	8207.4	5234.04	7025.5	8028.24	4804.29	6191.73	6822.65	9191.11	6072.95	5353.88	6667.13
M1000T318			0.205285	0.204139	0.903262	1000.45	317.526	4498.97	3378.49	5150.63	4363.18	5396.05	3736.4	4982.36	5091.67	5029.36	3366.4	5831.31	4776.35	5071.86	4864.28	5721.25	6169.68	3114.02	5062.31	4230.97	4970.23	3329.95	3276.66	3876.86
M1000T97			0.170784	0.561269	1.12039	999.65	96.847	3835.62	2538.33	6054.27	6490.83	2514.93	2704.51	3038.96	898.799	3941.2	3926	2980.62	3386.68	3036.33	2798.12	2687.63	3353.15	1816.09	3583.37	2189.58	6249.72	2156.06	2510.78	2418.61
M1001T277			0.0741049	0.675535	1.07639	1001.11	277.357	712.75	653.27	1388.07	1616.07	1380.53	907.71	1067.6	996.762	865.72	881.795	1714.78	360.798	1356.21	1088.64	1193.99	797.573	234.031	1054.28	711.62	1215.26	388.97	606.152	386.125
M1001T318_1			0.115855	0.492053	1.05494	1000.94	317.515	3530.1	2499.57	3454.7	3102.07	3657.8	3360.03	2854.1	3882.66	3598.91	2474.28	3624.81	3571.78	3798.77	3223.13	3346.56	1915.53	2441.26	2948.29	2731.98	3123.99	1791.61	2575.76	3530.12
M1001T318_2			0.0815662	0.807227	1.02446	1000.96	317.748	3991.3	2907.94	3460.95	3912.37	3512.22	3047.92	3546.5	2366.46	3279.9	2760.07	3604.35	3564.62	3261.06	3865.51	4476.07	1822.87	3659.74	1808.58	2737.04	3203.16	2016.3	2703.97	2814.92
M1002T171			0.264938	0.339739	1.15873	1001.65	171.139	5459.49	7585.73	8024.43	4522	7807.81	6311.22	3979.67	6916.92	2610.56	5049.12	3754.72	7702.03	2871.39	1725.92	6535.29	6043.83	6502.03	5038.44	5470.71	4640.75	4285.21	4777.5	3418.13
M1002T177			0.454162	0.143358	1.49128	1001.56	176.781	4748.96	2937.59	10547	4683.99	5020.33	4522.24	3316.9	2241.31	1766.3	1545.09	2728	2745.62	5149.68	1660.97	3386.95	3490.5	2409.71	1357.69	1993.1	2792.02	1564.44	2564.74	1807.98
M1002T317			0.128821	0.504236	1.04655	1002.22	317.441	6183.98	5414.83	6506.82	4117.72	4868.13	5371.62	6565.77	5169.73	5046.67	4395.93	5398.03	5272.85	4680.35	5909.03	5716.05	5687.37	3557.63	5573.27	5037.32	4423.32	3806.37	4978.99	3451.47
M1003T318_1			0.350658	0.0834852	1.17177	1002.56	317.542	3589.92	5407.38	6671.53	5769.02	4418.19	5618.6	5383.02	3154.8	5066.95	4040.34	3823.55	3384.32	4430.18	4248.02	4682.95	5031.21	3454.31	5038.09	3794.36	4032.15	3461.34	3473.66	3917.39
M1003T318_2			0.0809817	0.63289	0.964405	1002.89	317.53	2867.97	3830.64	3752.04	3597.17	3231.36	3677.54	2743.78	2106.3	3086.59	2978.9	3376.75	4164.99	2855.34	3614.88	3204.18	4012.8	2834.8	3192.45	3390.62	2401.85	2197.76	2510.73	1741.37
M1004T169			0.528789	0.0262258	0.769527	1003.67	169.241	5270.8	3102.6	6557.07	6343.89	3301.02	5614.02	3640.27	4197.49	4901.32	4141.46	9320.48	4636.36	6246.04	5362.76	6102.97	5643.25	5958.45	6087.16	4569.45	7240.42	3934.68	3636.98	6405.48
M1004T318_1			0.0417406	0.864758	0.991261	1003.91	317.53	13552	14057.6	14673.7	16588.9	14056	13544.3	16415.3	13926.9	13016.6	14313.2	17664.9	11902.3	17177.1	14400.9	13644.2	16306.1	11934	13797.9	13643.1	14944.8	13792.4	11571	11020.2
M1004T318_2			0.0121014	0.927207	0.993898	1004.41	317.656	6946.17	7889.57	8353.02	9233.2	10064.9	7769.38	6032.57	6089.01	9461.96	8555.03	9175.44	7133.82	9152.27	7232.78	9485.96	7411.09	7735.77	7396.97	8958.46	7205.81	5838.93	5688.24	7531.34
M1005T155			0.138117	0.729306	0.788004	1004.6	155.208	707.383	3815.29	882.529	446.88	202.463	510.929	322.207	8841.84	256.614	306.845	3529.1	1502.57	821.795	777.728	967.544	1146.53	9718.72	718.866	466.183	1027.22	325.006	472.177	507.83
M1005T317_1			0.206124	0.358442	1.06224	1004.91	317.332	9164.33	9083.14	9832.51	11586	10093.9	9632.05	8664.09	8053.68	6894.34	8427.05	9350.38	8086.2	9489.69	7767.56	9235.81	10794.9	7250.21	9362.97	6492.71	8243.42	9007.06	7893.28	8328.16
M1005T317_2			0.287194	0.209911	1.14101	1005.41	317.317	4627.25	4299.46	6635.2	6497.1	3070.02	3331.46	5420.06	5164.01	4892.29	4867.36	4646.47	3966.14	5616.03	5375.37	4171.97	4649.99	3455.88	2729.61	3491.75	4669.5	4384.85	5670.49	2874.76
M1006T317			0.00373854	0.93844	0.9915	1005.89	317.102	4679.05	6581.98	1902.1	6829.54	8067.7	6208.37	7092.64	5959.3	6645.25	5900.76	5860.19	5032.23	4763.96	7162.04	7702.86	4980.87	6015.9	7868.29	6331.6	4661.98	5697.63	2731.76	4663.83
M1006T318_1			0.0354598	0.985292	0.997924	1005.6	317.712	4491.48	4623	6004.76	6243.82	6445.27	5411.68	5182.11	3249.42	5517.17	3822.35	6082.73	3203.81	6749	5566.72	5802.23	4623.08	2247.55	6296.45	4463.15	6062.44	3833.95	2467.57	2560.12
M1006T318_2			0.158747	0.613219	1.03279	1005.93	318.046	6048.31	5624.56	6194.66	6853.21	6895.84	5893.72	7229.5	6341.92	6237.03	5509.55	6482.35	4745.58	6657.89	6311.11	7702.66	3968.88	5992.7	5494.17	6583.47	6894.53	4897.31	2680.99	4914.6
M1006T318_3			0.0308614	0.833742	0.974969	1006.26	317.683	3586.11	6552.48	4847.72	3802.03	4048.21	3565.06	3186.29	4182.54	5394.26	2683.56	5896.57	3843.72	3415.83	5829.81	3343.5	4506.48	2440.67	4742.44	5044.33	3859.28	2897.34	2477.76	3225.56
M1007T318_1			0.24923	0.205786	1.20762	1006.59	317.654	2920.36	1586.11	3123.62	3789.89	1582.18	3154.83	4506.38	1574.91	3833.48	2247.7	1801.46	2981.39	2509.65	2242.89	2900.79	2656.19	1330.98	2247.46	2044.41	2735.47	901.018	2048.23	1092.98
M1007T318_2			0.0403956	0.773849	0.967401	1006.86	317.56	1312.51	3890.76	4487.71	4393.15	4261.01	4402.42	5647.95	4484.64	4216.11	4046.75	3403.39	3551.91	4738.02	2122.81	5489.22	5666.75	4340.72	4501.43	4338.99	4376.19	1431.7	4664.29	2510.16
M1009T110			0.33519	0.138835	1.35208	1008.63	109.596	2937.24	1515.8	3481.12	4020.06	4109.96	3693.2	2718.84	914.898	3226.93	3886.61	1427.44	3959.17	1956.65	3016.88	1816.7	1392.88	775.752	1785.43	1837.46	4593	2024.61	2215.01	2265.9
M1009T317			0.869545	0.266475	1.05946	1008.97	317.48	103567	102942	109255	112614	99976.9	96702.9	112951	88922.4	104604	84622.1	110344	94799.6	104000	92602.1	104237	98101.3	63494.5	94705.1	99263.5	97584.7	78125.3	68919.8	69656.3
M1009T318			0.137728	0.72257	1.02582	1009.47	317.53	10065.5	7288.41	10147.5	11816.3	11095	10557.1	11046.9	8151	11941.9	7803.85	10924.1	9275.88	9603.75	9248.62	10833.1	8884.26	6378.02	10395	10704.1	11152.1	6964.43	5858.18	4943.4
M1010T109			0.130058	0.449112	1.16349	1009.64	108.916	1984.83	846.327	1994.22	2539.86	2192.47	2404.53	1557.59	660.777	2168.06	2437.35	785.123	3035.65	1316.19	2039.84	865.939	1375.03	559.395	1701.33	1489.99	2977.8	948.731	1578.67	1040
M1010T277			0.191274	0.00702328	0.627935	1009.93	277.346	81.3997	182.78	191.362	268.218	122.74	300.777	426.353	450.609	279.246	381.842	462.882	358.501	407.694	296.232	454.106	362.535	485.614	444.033	677.413	327.427	878.544	467.004	625.254
M1010T317			0.175441	0.279134	0.919213	1010.21	317.299	4481.82	6091.6	5837.69	4200.34	4757.28	3734.09	3835.86	5046.47	3022.12	4158.36	5456	4348.87	4111.88	4611.04	4909.46	5032.02	4128.39	5210.77	5880.27	5446.43	3158.71	2922.32	3854.92
M1010T318_1			0.556202	0.148869	1.0809	1009.97	317.526	29387.8	32799	30483.4	35332.8	29263.1	29513	28411.8	24687.8	28208.8	25553.1	29549.3	28152.7	26939.8	26066	24819.6	27809.5	19357.6	29199.5	27641.7	32127.4	24808.6	17855.1	20827.2
M1010T318_2			0.289835	0.118302	1.18812	1010.47	317.781	3834.62	3514.89	2764.52	4212.61	2534.9	3152.18	4285.94	3381.25	3684.94	2458.23	2471.74	1936.7	2821.54	2753.2	3514.13	2832.42	1773	4508.63	3384.35	2472.94	3174.49	2276.55	3454.35
M1011T109			0.0188901	0.968445	1.00775	1010.64	109.079	707.861	853.187	1805.58	2395.75	2085.76	1647.62	2196.19	1178.26	2475.3	2352.11	1271.83	3592.39	1520.05	1798.29	1326.47	1320.12	950.552	1583.98	1217.81	2980.08	1254.4	1291.85	1210.93
M1011T317_1			0.04489	0.960539	1.00509	1010.55	317.48	4118.99	4964.09	3113.87	4001.68	4783.02	2685.83	3158.92	3028.37	4384.14	3258.65	2623.11	3918.48	3773.86	5587.36	3819.53	3111.24	3033.61	4780.15	3126.56	3533.83	2914.78	2510	3632.91
M1011T317_2			0.118546	0.646538	1.05524	1010.87	317.154	4949.21	3874.49	4564.17	2854.11	5000.67	3025.65	4456.49	5803.35	4643.47	3006.66	5028.33	4915.7	1779.87	4626.17	4304.08	4733.32	4136.42	2618.29	3049.7	4778.54	2883.5	4429.89	3927.67
M1011T317_3			0.0994979	0.706376	1.04267	1010.88	317.404	5416.59	3866.43	4516.96	4771.78	5061.76	5836.4	4939.16	2702.47	4416.35	3006.66	4610.63	4890.38	4538.49	5431.81	5616.33	3402.23	2169.15	3850.46	3049.7	5152.92	2409.03	2739.78	3129.65
M1011T318			0.433816	0.092653	1.09338	1010.97	317.683	14815	15164.6	16071.7	14714.7	13807.3	16182	15033	13647.6	13580.1	11770	15203.7	13311.2	12438.6	13795.2	13421	12749.8	9651.74	14760	11607.6	15481.8	11845.3	12034.5	11861.6
M1012T317			0.26307	0.26121	1.09394	1011.93	317.48	6043.67	5808.21	6873.67	6625.73	6298	5133.66	6984.74	5641.64	4274.61	4365.37	6035.59	5840.23	4856.75	6031.9	6727.43	5303.1	4116.94	5702.47	4836.06	3613.72	4305.74	3636.89	4282.94
M1012T318_1			0.218378	0.375061	1.1074	1011.97	317.608	2228.96	5314.29	4347.03	6149.59	4953.73	4523.69	3867.66	3492.38	3648.07	3833.65	4371.57	3067.22	3511.2	4725.6	4654.16	3455.65	2274.94	4099.95	2922.93	5167.56	3993.65	2905.59	2903.2
M1012T318_2			0.123551	0.60933	1.05265	1012.43	317.51	4727.67	4957.26	4356.22	7796.21	4103.82	5087.79	4837.06	4724.25	4608.13	3997.05	3661.34	4437.41	4680.35	5836.09	5759.05	5136.78	3562.25	6301.02	3413.86	3946.93	3493.01	2396.8	4191
M1013T317			0.220544	0.245178	0.876081	1012.93	317.48	3642.72	2224.54	4512.48	3173.78	3579.73	3532.03	3130.54	3056.34	4706.31	2498.82	2852.24	5753.58	4252.35	2884.53	3198.91	4204.41	2523.52	4591.73	4367.47	4245.84	4158.64	3034.13	3015.39
M1013T318			0.169185	0.303969	0.91405	1012.94	317.669	4285.79	3841.78	4351.27	4075.54	3664.06	3471.88	3599.77	3525.04	4488.63	2362.14	4795.59	5727.21	3731.4	2999.47	3985.85	4438.03	2822.5	3760.19	4294.37	4653.09	3338.76	3484.14	3397.18
M1013T322			0.0686575	0.581793	1.09762	1012.69	322.219	353.688	1443.31	1027.68	1261.83	1814.75	1422.83	1070.87	1531.41	560.3	1022.52	1172.93	960.085	1591.9	841.219	1104.8	1391.81	445.233	1224.73	1251.23	501.657	1782	1416.19	1062.53
M1013T49			0.13473	0.434542	1.22225	1012.8	49.232	1402.19	3911.13	1005.54	1713.78	2035.04	1737.4	1531.54	849.501	981.017	518.036	1579.95	1781.21	1535.32	465.385	776.131	1250.9	2477.51	1491.6	719.048	756.042	1105.13	884.737	759.717
M1014T317_1			0.108299	0.497109	0.956179	1014.25	317.399	4716.49	5282.51	5770.01	4653.12	5664.28	6065.24	5640.78	4261.74	4049.6	3932.31	6521.9	5642.3	4465.33	5967.18	5805.56	4681.27	5026.92	4604.17	4891.77	4722.79	3415.71	3248.98	2697.19
M1014T317_2			0.0861338	0.587409	1.04884	1014.44	317.373	3063.5	1804.17	2573.69	2589.24	1939.96	2634	2963.88	3154.8	2994.29	2693.12	2622.45	2850.36	2612.88	2212.47	3659.74	2252.58	1999.87	1808.58	2258.39	2903.6	1357.01	2281.2	1316
M1014T318_1			0.388012	0.068258	1.14714	1013.58	317.656	6514.53	6759.72	7763.76	8011.82	6524.76	6995.05	7413.06	5609.53	6645.85	6015.38	6747.2	6319.16	5701.33	6409.16	5581.24	6502.14	2669.75	6297.11	6696.86	6574.92	3636.19	4271.84	4141.59
M1014T318_2			0.30942	0.198564	1.1295	1013.92	317.639	5661.6	6343.11	6204.77	8410.24	6168.26	9021.1	7333.4	5541.42	6729.17	4662.73	6616.34	5406.56	6328.88	5396.07	7167.33	4545.18	3901.33	6545	4918.68	7674.58	5364.53	4910.59	4734.23
M1014T318_3			0.0833101	0.688828	1.05821	1014.03	318.007	1495.33	1972.78	2908.24	2643.75	1801.8	1982.64	2958.67	2924.45	2071.27	1116.86	2703.51	2059.45	1506.89	2004.48	1600.15	2702.7	1113.76	1796.34	3382.67	1802.46	1352.19	1822.4	2645.69
M1015T116			0.312833	0.0866095	2.34409	1014.74	116.131	1337.01	416.685	2976.95	1002.16	1692.99	3049.55	231.409	68.0346	430.837	317.808	337.642	861.372	265.006	465.851	1211.07	451.735	248.157	187.56	521.383	366.185	740.089	363.62	645.719
M1015T317_1			0.302804	0.0800468	0.856312	1014.89	317.48	2362.65	3924.55	5305.94	6012.65	5282.11	3326.13	6090.01	3971	5613.17	5801.67	5857.65	5336.07	4873.94	5685.02	6255.51	5628.65	4940.44	5934.13	5226.18	5954.56	4194.74	4142.06	4509.74
M1015T317_2			0.103277	0.54853	0.952265	1014.93	317.48	4392.56	4583.18	4892.91	5565	5248.15	4779.39	3967.53	2385.24	5178.72	5082.19	4862.99	5041.07	5852.01	5449.5	3907.18	3829.98	3975.56	4994.45	4513.4	5958.38	2985.8	2639.98	4152.23
M1015T318			0.170835	0.46516	1.09871	1014.58	317.639	3589.31	4049.53	4007.75	3117.27	4332.91	2634.64	3121.33	2930.77	2986.25	1790.16	1807.38	3432.37	3528.93	4161.18	3125.47	4522.98	1500.34	2247.7	2633.93	2674.32	2012.16	1347.27	1967.71
M1016T115			0.236904	0.103665	2.24971	1015.74	115.151	977.178	198.897	1915.02	596.704	1190.49	1629.91	169.239	66.7096	116.259	127.095	220.343	686.49	404.849	305.602	599.313	123.038	135.163	264.276	201.512	165.375	376.187	424.548	384.095
M1016T317_1			0.199371	0.481093	1.04614	1015.89	317.418	10070.5	10723.4	8169.67	11837.1	10917.8	8242.07	8545.46	8722.02	11457.4	8386.17	8846.47	8613.74	10552.9	9088.62	9357.59	10737.6	7022.88	8901.14	11016.2	8653.09	10700.7	6604.83	7314.59
M1016T317_2			0.261078	0.281148	1.10097	1016.39	317.291	4533.82	4351.82	6246.57	4979.85	4578.29	3722.26	7468.56	4951.39	6125.05	4823.58	4200.23	3481.21	5965.31	4212.93	5732.02	4990.23	4147.63	5222.94	4467.75	4612.02	4289.02	3897.33	3941.14
M1017T317			0.209964	0.407101	1.08376	1016.89	317.48	5090.79	5273.25	5025.44	8558.78	7268.08	5446.11	4043.33	6406.46	5742.97	5969.83	7407.37	5761.53	5039.97	4782.73	6515.94	3132.87	5394.67	5588.4	5450.59	5204.78	4054.42	4946.23	5507.66
M1018T175			0.405124	0.0886871	1.43406	1017.59	174.773	3323.35	2140.24	5654.67	3968.3	2633.09	1626.01	3325.06	2595.48	2654.28	660.393	2204.15	2576.53	3076.47	2578.21	1091.78	1523.31	1869.68	857.896	1953.47	2198.54	1966.2	2062.58	3044.56
M1018T317			0.101565	0.578897	0.941492	1018.2	317.325	4482.44	2929.08	2830.67	4145.18	3692	3141.85	5317.06	3910.17	5561.78	3531.13	2507.28	3307.11	5084	4013.85	3885.92	5815.26	3360.82	5181.66	4618.05	4224.65	3757.72	3365.23	3104.71
M1019T317			0.366646	0.0337954	1.17123	1018.86	317.305	3662.05	4124.94	4857.65	5178.39	4738.92	3997.01	4500.45	4473.26	4465.89	4133.15	5101.41	2579.98	3294.87	3929.27	3515.35	4027.45	3965.44	2699.8	4200.94	4365.46	3900.38	4512.78	3421.51
M101T21			0.519814	0.0363582	1.47694	100.946	21.157	4538.37	3694.25	4957.68	3936.69	2412.92	2547.48	5742.72	4288.69	4539.41	3788.75	491.454	2807.05	2138.28	2095.56	3529.06	1749.99	6241.48	2521.12	2253.03	3558.68	3394.87	2926.17	1798.13
M101T354			0.0595375	0.782646	1.04062	101.072	353.707	1910.38	815.497	1753.51	2624.42	1243.17	1649.2	1914.63	1648.9	1523.77	747.295	995.927	1448.34	2007.21	1677.28	1568.23	1768.05	1664.41	606.901	1535.71	1940.7	1553.93	1198.4	992.37
M101T359			0.296514	0.230185	0.861312	101.025	358.802	4382.35	6356.67	11038.2	9647.08	6839.09	6899.85	5489.74	4070.1	6387.53	5809.69	8886.23	8921.6	9169.77	6583.13	10101.3	7016.27	4784.85	8270.95	5741.67	8219.93	6463.95	4737.99	7144.58
M1020T173			1.51498	0.0311786	1.4503	1019.61	173.004	45191.3	17026.1	55631.5	51564.1	47554	41076.3	26706.4	38283.4	24448.9	17809.4	11497.6	32977.1	32605.8	24009.7	25081.6	27281.7	28505.1	22791.7	22166.8	24955	29633.4	27810.7	30946.4
M1021T172			1.15515	0.0259889	1.39156	1020.62	172.421	29902.7	11907.9	34937.5	27998.8	30585.4	23970.6	18088	23100.5	19802.1	10906.1	16499.2	19288.8	22418.2	15191.1	15191.3	17310.8	18001	15254.1	12683.7	14306.4	18152.1	18004.1	17974.8
M1021T277			0.114386	0.792752	1.04203	1021.09	277.188	336.187	679.837	972.163	1343.7	1123.7	1204.68	1114.17	925.336	820.035	761.912	1189.76	453.626	993.942	984.32	1367.39	377.058		961.28	777.6	911.603	332.111	359.154	502.555
M1021T317			0.0942379	0.836501	1.01815	1021.45	317.48	18851.3	10765.3	20051.6	21837.6	18936.9	19170.8	20178	13830.3	15134.1	14851.5	18005.6	19938.7	19059.6	19163.3	17911.6	18333.5	10027.3	16954.9	18031.1	13087.5	11803.9	10786.6	10299.5
M1021T318			0.416105	0.281259	1.04754	1020.95	317.53	30418.5	34065.3	36085.8	34218.5	30641.1	32288.3	33209.2	25401.4	33079	29361.8	33334.7	30652.8	31777.1	29473.4	30610	29436	23362.2	31647.3	31394.4	32613.8	22963.9	21187.4	20373.3
M1022T172			0.333714	0.428651	1.12075	1021.62	172.376	20054.9	6066	17790.5	18294.6	18233.5	14712.7	10206.9	14347.6	8612.78	7349.76	17138.2	11233.6	12777	11171.7	11778.6	12149.2	15545.9	9571.66	9337.94	10348.4	12030.6	10341.4	14664.7
M1022T317_1			0.155747	0.53071	1.05234	1021.57	317.378	4930.73	5282.51	5648.58	6650.63	6309.6	5869.26	6314.79	6398.2	9334.06	4489.41	6458.98	6861.07	5567.22	5073.86	5600.73	5263.14	4650.12	6621.78	5946.87	6138.84	4352.93	4048.19	4427.6
M1022T317_2			0.057143	0.713657	1.03833	1022.24	317.378	4482.3	4731.54	3597.47	3737.64	3888.68	3599.84	3262.87	2364.17	4048.28	3048.8	4497.48	4041.4	3792.91	3762.04	3567.25	4239.18	1921.02	4055.04	3716.88	1811.37	2487.41	3066.37	2099.21
M1022T317_3			0.150152	0.610737	1.03876	1022.45	317.434	9659.24	6846.18	10382.9	11878.4	9621.08	9758.64	10257.1	6969.19	10332.6	8424.86	10009	10226	8552.34	10261.9	10831.8	10404.9	7051.91	8357.86	6972.57	7949.96	7047.5	5928.42	6858.04
M1022T318			0.224293	0.481808	1.03973	1021.95	317.526	18303.8	20763.8	18133.2	18963.2	17651.7	19132.9	19317.5	16271.3	19744.5	14798.6	19786.2	18908.2	16116.8	18151.2	17550.8	19283	10954.2	18240.3	18692.2	18401.3	15377.1	14925.7	10855.6
M1023T172			0.818602	0.0059011	1.6683	1022.62	172.421	7060.71	8655.9	11752.6	9243.38	6370.36	6011.79	4900.45	4803.39	4905.34	2868.85	5166.88	3297.88	3310.93	4148.73	3656.76	4165.97	5206.7	3481.82	3513.99	3954.8	2391.45	4394.21	4854.67
M1023T317			0.0731222	0.772838	0.977786	1023.43	317.378	4315.15	3103.22	3093.46	3943.24	4272.92	4115.59	4221.97	3162.54	4825.13	4181.8	5525.16	5019.06	4148.71	3530.73	4018.18	4148.95	3799	3399.95	3320.63	3216.03	3761	2911.08	3244.82
M1023T318			0.0241724	0.799852	0.978214	1022.94	317.587	6242.85	5293.72	11055.4	6831.51	8548.87	6931.66	9346.31	6456.49	8148.82	8476.56	8130.23	7970.48	6959.48	10160.4	7004.33	7362.27	5927.99	8386.97	7614.88	9537.35	5588.99	6094.12	7531.92
M1023T320			0.226024	0.268192	0.866296	1022.81	320.08	1736.22	2449.35	1773.65	2957.61	3513.98	2377.95	3980.55	3834.13	3174.41	4604.43	3676.84	3102.34	4384.15	1452.68	3465.78	4240.53	3940.19	3009.28	4354.22	3468.58	3592.37	3501.94	2725.31
M1024T172			0.572084	0.143008	1.17044	1023.63	171.739	13696	16704.1	17162.1	15167.1	13964.5	16283.8	14891.2	14809.2	13738	7132.2	7488.97	12708.2	15298.6	12887.4	13344.7	10929.4	18245.4	8702.16	9160.68	13878.6	10751.6	12355.9	10751
M1024T177			0.238178	0.272983	0.858144	1023.55	177.461	4484.14	3384.58	4764.85	5925.86	6105.68	3637.57	3441.07	3351.73	2204.04	3689.92	2028.53	5172.31	6769.54	4713.63	2857.9	5422.75	4781.02	4311.3	5323.33	6384.93	2112.48	4330.26	4624.67
M1024T317			0.326911	0.0761231	1.15389	1024.42	317.373	6444.95	6459.83	6133.99	4326.81	4507.99	4700.52	5512.55	4563.49	5721.06	5077.67	5453.27	5739.11	4936.12	4596.01	4953.39	4763.65	2757.48	5086.58	3669.23	4365.86	3453.53	3800.28	3182.14
M1024T318			0.00929955	0.901055	1.01002	1023.91	317.542	5915.55	7411.55	5510.86	5869.66	6605.43	6116.83	4573.53	5768.93	5308.94	5712.61	6380.06	5871.67	6652.82	5744.5	4537.29	4957.92	3637.9	7961.48	6944.82	5522.37	3955.19	3154.27	5175.8
M1025T171			0.47874	0.0893087	1.19438	1024.64	171.091	9733.32	11547.4	9980.21	10563.9	9496.34	8408.44	8517.11	9320.94	8142.3	6389.31	7547.66	6435.05	8301.02	7055.75	6399.16	8332.69	12762.2	7934.05	8335.68	4006.99	5248.09	4530.11	6116.47
M1025T177			0.189939	0.597477	1.10964	1024.55	177.482	5731.17	3006.35	6847.53	3476.69	3929.48	2106.03	4344.82	2258.39	1735.89	1577.8	2672.07	2369.64	3261.37	3336.8	4225.16	3091.12	3089.37	2001.4	2085.01	5422.44	2622.8	2626.81	3087.19
M1025T317_1			0.0352534	0.870366	0.982982	1024.94	317.373	5100.03	6083.88	6712.31	5788.04	5758.27	4940.25	6460.38	6110.35	8223.93	7172.78	7466.73	7392.06	7924.66	6984.89	4961.63	3763.73	4796.79	8339.83	3764.61	8034.73	5811.05	5693.05	5014.71
M1025T317_2			0.187934	0.3554	1.05368	1025	317.327	7220.84	7520.25	6596.42	9601.68	7515.67	8550.48	7265.67	6878.19	8081.81	7222.52	7884.83	7833.66	7085.02	5999.11	7770.61	6292.44	5779.86	7249.26	8537.76	8126.29	5770.31	6985.37	6126.93
M1025T318_1			0.23107	0.322636	1.0887	1024.92	317.693	5020.18	5371.71	5352.7	5911.02	5385.24	4856.99	6416.97	4750.7	5585.46	3866.19	4536.53	5369.83	4483.24	5501.08	4748.27	3726.84	2795.57	7117.98	4894.01	5065.08	4300.16	3119.4	2424.84
M1025T318_2			0.0456064	0.773873	0.957652	1025.27	318.241	2349.51	1348.1	2230.48	1977.05	2027.52	2031.91	1592.59	1353.15	2242.17	1119.64	3371.15	2059.26	2284.29	2042.4	1600.24	1616.78	444.54	1576.59	2486.35	1598.5	1573.71	911.389	1090.47
M1026T173			1.09629	0.300778	1.12872	1025.64	172.97	93714.3	86202	134687	106006	102021	92521.2	59402.8	79489.8	69019.4	62552.3	40785.2	87808.3	108009	77145.4	91309.1	88196.9	58214.2	81936.7	62270.7	88945.7	67589.1	75256.1	77554.8
M1026T176			1.4311	0.161039	0.558792	1025.56	176.161	8434.8	8711.55	12275.9	8626.58	7070.22	4009.39	41700.1	28317.5	41855.8	49560.3	45120.9	2519.62	4627.1	1487.36	65557.1	70673.8	61508.4	45641	3179.53	76501.5	38216.1	3595.88	4164.19
M1026T317_1			0.131283	0.498736	0.92653	1025.92	317.307	3971.6	3901.05	4109.71	5733.91	2656.65	3883.99	4798.4	2585.12	4095.56	3187.56	3785.59	2834.74	6433.12	3863.22	3920.89	5420.06	3104.67	4130.6	4386.85	4130.3	3095.21	1712.21	1854.09
M1026T317_2			0.208984	0.159198	0.893893	1025.93	317.454	3804.43	3880.01	3824.05	4564.47	3027.1	3176.18	5007.96	2614.39	3729.66	3295.86	4123.88	2942.8	5201.64	3864.74	4528.8	4492.38	3443.7	4291.19	4240.14	4177.79	3259.43	2803.36	1998.72
M1026T317_3			0.101148	0.316192	0.916148	1026.18	317.153	1347.27	2047.88	1112.88	1952.6	1771.48	1098.91	1963.2	2326.54	1841.91	1720.13	2084.55	1792.76	1808.64	2027.82	2027.32	1383.82	1877.44	2285.73	1586.76	1880.68	2159.53	2997.79	2466.78
M1026T318			0.242099	0.287195	1.11762	1026.01	317.943	6374.25	4804.01	6259.5	6178.14	5398.94	5640.86	6568.8	4061.18	7478.49	4329.29	6340.01	4821.34	6245.41	5106.38	4281.86	5592.69	2155.16	6952.29	4290.27	5299.4	3856.92	2916.67	2138.77
M1027T173			0.538838	0.471452	1.08733	1026.64	172.989	52892.7	24592.4	65394.4	59668.1	59281.2	61787	33949.3	50855.9	43491.7	41620.9	26028.3	50786.2	62608	44190.1	54655	48917.5	35656.1	45726.5	34689.2	50638.3	45798.9	48660.6	44650.3
M1027T317			0.0913344	0.682681	1.05204	1026.91	317.357	3383.52	4347.17	2355.82	3595.84	2551.3	1865.71	3081.67	1717.12	3006.74	1695.42	3556.98	2717.38	2405.02	1789.94	3221.61	3203.62	2177.42	2518.29	2387.81	2257.07	3634.97	2419.96	1495.91
M1027T318			0.0242451	0.965758	0.995284	1026.51	317.818	4265.82	2927.76	4182.86	3252.36	4192.57	2260.34	4963.36	3133.92	3345.08	2391.01	4166.97	2979.2	3102.98	3837.35	2971.86	3878.43	1921.58	4836.58	3338.24	4047.32	1476.77	1368.85	2289.21
M1028T173			0.463981	0.553822	1.06344	1027.64	172.989	48022.4	45958.8	65789.9	55502.5	52526.2	48155.1	31024.3	43141.8	34599.5	34495.6	22219.6	49249.8	57097.1	44706.4	49174.9	46504.3	39431.9	44466.5	33763.6	45207	35220.5	37764.9	46308.9
M1028T317_1			0.143916	0.576279	1.04529	1027.87	317.441	5213.51	5458.61	5451.57	5913.74	6220.06	5511.37	4793.96	5758.95	6249.09	4801.86	5676.29	4716.79	6499.29	4980.19	5510.83	3639.81	6408.59	2992.81	5859.11	6689.59	5118.98	5005.65	5772.96
M1028T317_2			0.206794	0.176711	1.11289	1028.37	317.317	3472.76	2705	2700.1	2859.86	2856.4	2594.56	3689.73	2254.22	3521.5	2306.08	2331.17	2126.4	3056.52	2409.12	2469.78	2769.46	2069.37	2809.32	2528.22	3453.25	2750.98	2387.45	2832.95
M1029T172			0.390708	0.419359	1.0899	1028.64	172.421	24086.7	23031.2	32913.2	21351.6	28829.8	25281.8	16371.8	18646	18794.5	17389.2	19337.7	24831.9	26459.1	17651	21285.9	23361.7	10525.2	22446.4	16999.8	25098.9	21239.3	18312.4	24524.3
M102T271			0.0616006	0.645419	1.13874	102.02	270.828	1767.07	938.755	627.931	951.757	500.818	3574.81	1521.41	3592.29	2602.58	1208.54	612.108	918.445	1242.8	796.167	1350.99	1820.58	699.832	2239.02	2434.34	3065.65	701.786	437.665	507.245
M102T385			0.0720206	0.537289	0.940819	102.057	384.986	2493.83	2725.25	3412.44	2641.73	1791.79	2301.51	2722.53	2420.14	3208.06	2262.4	3372.97	2910.57	1290.38	2896.36	3098.24	2708.01	2684.49	1945.03	3203.93	3503.89	2291.13	2868.49	2672.88
M1030T173			0.186631	0.610163	1.05002	1029.64	172.518	8961.8	8713.47	13357.1	10260.2	10819.9	9252.06	8445.94	7755.42	8919.77	7682.3	5296.3	8817.13	11480.9	6124.77	10252.8	11434.5	10539.4	7287.59	8835.14	9613.83	6324.89	9120.98	9046.01
M1030T317_1			0.0345087	0.815832	1.0163	1029.56	317.461	4343.4	5641.52	6898.65	6392.42	5069.15	6082.46	4480.35	6289.86	5848.4	6137.69	6297.92	5516.53	7525.55	5283.43	5804.25	5569.74	3967.2	5573.93	5568.02	5160.31	4484.07	2472.07	4143.34
M1030T317_2			0.0737919	0.534417	1.05386	1029.89	317.386	5172.72	4797.49	3786.63	4821.78	3592.46	3926.18	4585.45	4755.24	4778.56	5063.84	4586.18	4007.71	5156.19	3494	3046.94	5825.47	3044.37	5678.6	3740.22	4386.57	3279.66	3879	3872.36
M1030T317_3			0.308723	0.0289528	1.17581	1030.23	317.441	4303.66	3379.2	4397.75	2992.04	3549.69	3351.73	2903.67	4228.62	4345.2	4579.14	3572.44	3508.84	2725.45	2884.58	2900.13	2909.28	3147.94	4072.39	3139.04	3484.24	3200.55	2513.28	2856.18
M1033T109			0.291467	0.377502	1.25014	1032.63	109.304	4107.73	1353.93	6073.61	8720.66	4246.3	4380.81	3624.32	1081.25	4551.59	5814.69	1063.26	6130.4	3975.61	4050.93	3258.27	3023.73	619.024	3169.6	2256.92	7612.11	3447.05	3408.53	3703.42
M1033T317			0.0749378	0.774737	0.980037	1033.43	317.49	14148.1	17377.7	13997.7	13955	14198.6	17414.3	15347.3	12182.6	12668.4	9530.72	15052.3	14645.4	14562.8	14882.8	16399	14975.4	8986.3	15087.5	15757	13340.4	12621.1	11982.9	9297.83
M1033T318_1			0.0896048	0.934649	1.00323	1032.93	317.5	44921.1	44586	45389.9	46846.2	43056.2	39807.3	47670.2	35381.8	42891.7	38179.9	45245.3	42789.1	47016	39549.3	40744.9	43518.9	35109.4	43451.8	44947.1	44978.6	35828.2	31274.8	33222.1
M1033T318_2			0.0831178	0.685093	1.05454	1033.27	317.855	3199.12	2631.66	3857.47	3089.77	4004.39	3838.93	5246.93	2704.02	4135.8	4416.35	3751.27	4054.93	4939.14	5075.59	2903.09	3215.43	1112.34	3384.89	4489.06	2278.78	2680.61	1593	2697.19
M1034T109			0.206733	0.443871	1.20431	1033.63	109.242	3017.77	818.872	3706.32	5631.02	2755.32	2653.83	2376.69	558.5	2905.16	3475.22	922.583	4012.55	2310.26	2660.16	2256.8	1802.8	373.656	2167.86	2037.66	4621.41	2928.72	2359.3	2595.44
M1034T317			0.257994	0.291751	1.07089	1034.43	317.399	9082.2	7309.53	11177.5	9293.22	8993.74	9077.66	7561.48	9454.96	8936.73	8058.75	8883.66	9208.56	9561.81	8997.32	9566.75	7211.82	5331.63	8473.2	8422.23	7400.48	8281.39	7696.86	6795.75
M1034T318_1			0.188662	0.309967	1.11302	1033.6	317.781	3139.83	3830.64	4252.02	3528.22	3379.2	4742.18	3640.86	3374.52	4595.48	2017.94	3822.89	3899.73	3423.28	2039.53	3792.99	3803.12	1997.12	2704.02	3054.95	4256.86	2459.53	3185.33	2618.25
M1034T318_2			0.0795624	0.867253	1.00743	1033.93	317.53	19453	21528	20731.7	21599.9	18567.5	18975.4	20320.4	17403.2	19717.1	17083.1	19881.7	18941.4	19327.1	21540.2	19706.4	20522.2	14006.6	22025.6	18777.7	19210.3	14868.2	14704.5	15460
M1035T109			0.17363	0.381047	1.22604	1034.64	109.075	1789.17	513.613	2117.01	3053.94	1640.52	1499.27	1610.07	541.146	2137.13	2522.08	517.341	2211.38	1470.36	1657.37	1129.75	1280.9	149.756	1545.07	1223.34	3026.25	1312.95	1478.19	1420.13
M1035T317			0.0621505	0.837617	1.0247	1035.41	317.373	3807.88	5151.21	5582.16	4828.74	5287.54	4884.68	4597.69	1581.7	4081.5	3990.98	6113.3	4688.05	3693.28	6257.78	4018.81	3381	2738.4	4075.47	4033.05	3739.31	4271.63	3311.66	2183.04
M1035T318			0.408742	0.157528	1.09705	1034.92	317.521	9946.45	10397.6	12554.9	10585.5	11310.1	9653.01	12835.5	9323.58	11675.2	9118.29	9051.44	12100.6	10575.3	7547.67	12213.5	9044.18	8448.58	8885.72	10791	9240.55	9215.44	9878.22	7892.47
M1036T317_1			0.0965716	0.798723	1.02216	1035.9	317.342	5101.61	7952.94	7010.19	5572.82	6617.5	5051.19	7249.87	4579.57	5873.81	4789.29	5363.52	6825.01	7085.96	5111.57	5199.14	4574.85	4517.76	6810.62	5627.79	7386.26	5536.52	6149.23	3438.63
M1036T317_2			0.167651	0.359865	0.924858	1036.41	317.357	2825.28	3767.81	3231.62	2858.33	5004.28	3666.04	3589.51	4250.4	3159.02	3586.45	3572.74	3533.91	3718.62	4189.64	3341.05	5759.81	4279.39	3479.9	3454.36	3529.21	2663.54	3227.95	3522.35
M1037T277			0.113568	0.308093	1.17363	1037.06	277.096	774.289	1405.77	1405.86	968.068	778.112	980.48	736.954	705.662	905.693	606.488	805.76	704.64	783.779	655.203	651.664	997.954	230.13	1442.56	733.44	891.19	797.212	383.923	675.555
M1037T317			0.134979	0.358583	1.09497	1036.89	317.469	4352.4	3362.79	3492.88	3324.59	3496.13	3379.37	4208.78	3477.07	3419.38	3756.54	3451.03	5546.73	3428.81	2118.2	1914.18	3007.5	3199.72	3395.62	3857.85	3204.62	3171.09	3182.5	2250.18
M1037T49			0.20531	0.259545	1.29146	1036.79	49.011	3182.85	3260.07	2495.64	1546.05	3391.14	3525.9	1039.93	524.592	1180.62	925.201	2443.12	1760.13	2022.3	1001.97	1598.38	1318.63	2412.71	946.882	1431.41	1380.86	1407.33	1194.95	1416.43
M1038T317_1			0.168604	0.402143	1.05622	1037.55	317.48	5541.13	5189.46	5696.02	5524.72	4493.43	5196.65	4930.36	4500.27	5816.8	5072.93	5981.89	5127.82	4532.97	5255.44	6405.4	3578.49	4729.82	3857.99	5501.51	4224.65	2697.56	4436.45	4949.48
M1038T317_2			0.215111	0.315764	1.08511	1037.88	317.163	6327.45	5280.72	6273.33	6346.34	3723.16	4216.78	4969.85	4614.2	5536.1	3988.65	5305.12	4505.8	3255.96	5879.73	5210.67	5246.09	4559.28	4681.35	4517.69	4092.95	4763.8	4374.06	3116.52
M1038T317_3			0.0566443	0.665394	0.95783	1038.21	317.373	4119.65	2420.13	3391.42	2608.99	3017.31	2912.8	3351.67	3932.97	2592.98	2867.8	1940.1	3725.27	3081.78	3568.47	4114.27	3780.77	1853.59	2872.98	3867.72	3785.12	3043.18	2922.32	3349.98
M1038T318_1			0.15223	0.471171	1.04793	1037.89	317.956	5386.74	5699.46	6531.85	5272.46	4502.73	3701.87	5207.34	4308.45	5911.32	4669.59	5453.91	4637.75	4762.17	6077.7	4595.39	5214.71	4302.9	4968.14	4420.68	4417.1	4499.94	3704.51	4380.34
M1038T318_2			0.16544	0.523303	1.06806	1037.99	317.863	5387.19	5623.62	6903.77	6687.77	5849.62	7682.35	8755.55	5378.6	8983.93	4658.06	7613.28	5867.7	6073.64	6189.59	6254.26	6726.12	2696.53	7869.73	6492.88	5926.64	3365.57	2958.71	2899.97
M1038T318_3			0.0942826	0.659824	1.04318	1038.49	318.008	4051.22	5859.48	3625.69	4463.15	3727.97	4521.56	3919.46	3373.86	5403.01	3147.97	4748.62	4117.37	4488.75	4455.92	4803.82	3668.94	1930.14	4497.09	3339.35	4301.17	2240.17	1848.32	3000.42
M1039T318			0.119318	0.654397	1.0641	1038.99	317.798	1465.99	2478.3	3112.56	3087.67	2031.25	1730.19	3185.33	1574.25	3146.83	1341.4	1805.97	1830.85	2806.16	3350.6	1560.81	2079.88	1775.51	1595.66	2489.88	2463.78	901.679	1137.76	436.68
M1039T49			0.170528	0.254905	1.3447	1038.81	49.393	1930.91	2838.65	987.156	1024.65	2351.82	2785.01	723.049	635.413	803.126	714.065	1974.32	1470.28	869.449	520.291	963.034	733.456	1725.94	1198.73	720.795	825.297	762.184	1502.09	1360.19
M103T189			1.537	0.0398506	2.17683	103.04	188.952	13256.1	41481.7	47063.5	27075.7	37841.2	20314	4628.89	6734.65	8421.48	4519.06	9509.83	12309.4	10600.2	9692.11	9951.46	8612.57	7979.38	9365.34	9144.81	9919.38	15113.4	14537	16904.2
M103T225_1			0.306428	0.0572996	1.47432	102.72	224.667	1474.38	1882.19	2707.55	2099.08	2673.1	2785.17	868.776	562.757	1012.73	1101.17	1361.44	1552.18	886.494	1311.85	1270.92	1073.21	777.516	1119.64	1150.21	1140.5	1412.9	1349.28	1101.49
M103T225_2			2.49015	0.0466913	1.57936	103.041	224.782	94619.8	170554	132350	98656.9	151705	131395	35840.6	29052.4	50543.8	54620.1	56434.4	64843.8	43370.2	64769.4	47133.6	55937.2	61471.3	67753	74590.2	64788.7	74719.7	76748.7	75501.1
M1040T170			0.400599	0.0934402	0.803578	1039.65	169.879	5258	5926.71	6524.21	3400.72	5274.66	5728.67	4142.34	3417.89	2227.23	2635.61	8156.32	5068.94	5476.71	6472.53	6040.46	5006.75	4620.78	5479.49	3374.15	5726.02	5210.4	2925.87	4860.57
M1040T317			0.372381	0.0753566	0.793089	1039.85	316.707	2410.86	5821.62	4676.52	2944.02	1477.94	3034.78	4383.04	3211.29	2853.11	3547.86	4059.84	5284.46	4507.99	2640.79	5305.23	4912.96	4286.23	4348.01	3250.07	4730.03	2746.69	4565.27	4302.52
M1041T318_1			0.164067	0.60274	1.04653	1040.93	317.665	6272.46	6126.88	7821.01	7825.26	8279.56	6424.1	7276.95	5605.15	8682.83	6562.62	6596.96	8302.5	6282.75	6412.65	7837.81	6426.34	3018.37	8608.36	7646.3	6593.75	5264.97	4551.9	7762.43
M1041T318_2			0.00534318	0.958361	0.990022	1041.24	317.924	2562.71	658.304	890.371	2858.36	1775.79	1319.18	2275.33	1577.68	1840.68	1563.99	1125.68	2517.33	2971.3	2268.37	1371.75	1155.71	1330.98	2248.12	452.245	2055.5	2895.8	2468.23	654.725
M1041T318_3			0.200792	0.338503	1.06045	1041.25	317.665	4311.74	4956.6	5127.36	4459.38	5093.54	3611.75	5640.12	4375.54	5066.95	4046.92	5172.72	4841.09	3816.13	4455.92	4912.85	3738.28	3298.25	4514.07	4440.34	4838.65	2841.24	2509.29	2822.09
M1041T318_4			0.288448	0.10429	1.1457	1041.45	317.683	2846.01	3384.23	3656.9	4574.6	4820.97	3682.01	3835.78	3779.64	4252.12	3276.62	4379.78	3447.77	2480.68	3916.9	3806.34	3802.47	2511.33	2697.73	3413.41	2806.26	3026.07	3627.58	2931.63
M1042T317_1			0.283869	0.224382	1.15532	1041.92	317.388	4349.87	3349.88	3531.34	4490	3942.33	3958.81	5190.83	3939.3	4798.98	2338.54	2755.49	3664	1793.36	5124.08	3819.72	2783.81	2162.59	4083.94	3550.69	4789.53	3204.2	3096.47	2036.49
M1042T317_2			0.323433	0.180407	1.16859	1041.93	317.441	4548.5	3639.68	3566.8	5582.66	4204.72	3478.8	5438.27	3738.35	4948.34	2155.23	2976.86	3608.51	3019.79	5030.61	3841.8	2786.7	2203.54	3557.2	3558.75	4759.12	2973.73	3042.31	1975.73
M1042T318_1			0.262279	0.197289	1.11457	1041.58	317.784	5155.93	5407.38	5762.06	4910.44	4948.26	4505.57	5858.37	4949.43	5291.17	4699.24	4731.3	6421.3	4767.08	5966.53	4907.01	4701.7	2152.35	4489.23	4453.37	3605.58	3349.94	3371.98	5325.75
M1042T318_2			0.0117591	0.980132	0.997335	1042.24	317.521	2023.77	3070.81	2743.83	3318.94	2840.01	2470.75	2502.31	1801.8	2686.89	2863.17	3079.48	2396.38	2017.28	2117.02	2020.93	2501.76	2894.05	1823.67	3271.53	4270.51	1932.9	3013.75	2803.28
M1043T318			0.0944899	0.745658	1.02961	1043.05	317.935	10760.9	10609.5	11371.7	11373.1	10574.5	12437.1	10559.1	7307.51	10121	7871.25	12147.2	10364.7	12537.7	10248.2	10295.8	9405.37	4004.29	11512.6	10267.8	9240	5584.98	5233.56	5335.09
M1044T171			1.28023	0.00147817	1.56741	1043.61	171.185	19579.9	19796.4	23671.6	18648.6	22225.7	18675.8	15539.1	14427.6	10993.4	9059.34	14739.3	10949.9	13342	10739	8316.44	10422.4	13982.2	9133.43	7545.51	10958.9	11515.7	9599.09	12232.2
M1044T318			0.150878	0.444681	1.08219	1044.05	318.012	4699.35	3596.46	5491.2	4737.61	3598.43	5197.31	4105.07	3167.81	4265.69	3000.65	3838.1	4120.25	4477.22	4020.59	4192.5	3676.7	1544.15	5406.87	3581.51	3822.54	1804.02	1592.33	2547.09
M1045T129			0.233199	0.202087	0.823853	1044.58	128.962	1865.08	1163.66	2892.09	3308.93	2368.66	2012.23	2010.05	865.675	1507.07	2744.49	2568.26	2640.29	4133.99	2209	1294.42	2368.37	2995.29	2276.46	2578.03	2107.77	2970.34	2685.71	3106.24
M1045T171			1.01632	0.00544368	1.58763	1044.62	171.047	11249.8	16557.5	14033.4	15570.2	14511.6	9651.81	8878.35	8350.09	7655.91	5917.49	10365.2	7269.53	8564.51	6612.15	6193.97	6083.42	9845.06	5622.86	4641.89	5583.79	5154.56	6702.84	6815.05
M1045T317			0.355283	0.150195	0.925915	1044.91	317.399	15657.8	17303.4	16200.6	18832.2	15357.3	12431.7	15199.4	14007.5	14742.7	14693.9	17958.6	15787.3	19214.2	16711.8	15278.2	16888.7	13363	16076.5	15692.2	19812	12987.2	11403.3	12809
M1045T318_1			0.242932	0.0889716	1.25894	1045.05	317.757	2246.89	1317.9	1783.6	2237.95	1504.11	1983.39	2510.74	1582.18	1611.08	1563.01	1351.34	2280.26	1831	905.182	1831.16	1386.59	669.19	902.696	1349.3	2061.79	1025.59	684.831	655.365
M1045T318_2			0.146037	0.58543	1.03989	1045.41	317.5	9467.91	10455.1	9335.25	11501.9	6698.46	7329.94	7031.52	9059.54	7921.23	9247.51	10077.8	6610.72	8326.97	8703.16	8673.55	8071.14	6966.01	7933.31	9444.91	9863.28	5249.09	7949.52	7537.9
M1046T129			0.295425	0.0700247	0.736653	1045.58	128.745	1345.37	823.718	2273.83	1957.96	887.571	1207.95	1485.08	655.017	939.571	2161.82	2351.07	1690.82	2815.27	1081.81	1266.1	2060.75	2520.66	1569.04	1668.2	1625.32	2694.75	1636.19	1829.92
M1046T171			1.00346	0.00604103	1.73051	1045.62	170.832	12491.6	16046.4	15240.2	8697.15	12645.8	9167.11	6523.95	9014.32	5320.28	4393.82	7091.22	7072.73	7876.29	4906.36	6127.89	4417.31	6899.28	4595.21	4781.3	3753.25	7480.76	5985.87	7479.79
M1046T317_1			0.272412	0.186607	1.14029	1045.53	317.327	3749.14	4511.37	6003.83	5540.54	4332.25	4374.32	3561.84	5383.69	4574.84	3946.67	5137.91	3752.03	4436.24	2838.36	3429.23	2724.83	5397.44	3648.95	3459.44	5497.22	3340.8	1899.24	5128.45
M1046T317_2			0.242748	0.291096	1.06879	1045.91	317.469	11839.8	11064.7	10185.7	11748.3	9247.68	12042.4	11464.5	9262.07	11092.9	10497.1	9742.55	10782.8	13119	9858.18	11535	9554.59	8816.43	10421	6517.57	11117.7	8630.81	7617.98	9792.36
M1046T317_3			0.126246	0.514789	0.930162	1046.2	317.323	2168.1	2258.12	2919.35	4348.55	2323.13	3714.43	4261.19	3012.9	4255.04	3163.67	3632.31	4431.61	1898.85	3312.57	3055.9	4348.22	2839.43	3584.24	4272.15	3483.7	3360.9	2838.87	2968.85
M1046T317_4			0.166729	0.407472	0.927053	1046.41	317.441	4592.94	4024.63	6823.19	5127.01	5715.09	6625.52	4507.2	3765.35	5605.33	5462.24	7406.22	4987.04	6097.94	5723.08	6284.56	4029.72	3811.66	5624.41	5505.91	6889.24	5267.54	3630.92	4837.82
M1047T129			0.284452	0.0054675	0.677844	1046.58	129.34	857.499	483.729	851.501	1027.49	1199.95	910.962	732.366	598.12	482.553	685.792	1195.37	903.655	1658.88	984.175	1005.84	862.696	1339.75	961.833	1016.26	1622.83	1809.76	1160.39	1473.93
M1047T171			0.722415	0.00194466	1.7224	1046.63	171.366	6633.2	4784.56	8040.21	5949.91	4397.84	5289.29	3333.99	3678.27	4246.84	2401	2651.23	2425.98	3307.83	3570.04	2403.39	4161.13	2687.28	2151.01	2388.72	2559.8	2297.53	4170.88	4152.16
M1047T317			0.157944	0.372683	0.928228	1046.89	317.276	4537.64	6307.55	5556.36	5388.43	7829.85	5403.57	8044.12	5093.67	4637.5	4912.81	6225.51	6575.14	6008.86	7232.52	6978.79	7315.89	4950.67	6556.55	4667.02	5662.88	4432.96	5316.89	4407.61
M1047T321			0.0362992	0.750244	1.05923	1046.77	321.418	2028.74	2376.64	1006.46	2832.86	1858.03	3222.05	1986.41	3620.25	2825.15	3434.04	1992.61	2688.52	3478.6	1466.24	3464.6	2135.7	754.065	3982.06	932.64	2887.05	2625.85	2559.69	2889.13
M1047T97			0.270642	0.307447	1.27672	1046.65	97.143	2537.44	875.921	4495.08	4999.4	3204.61	2822.15	3045.15	389.026	4432.34	4699	304.447	5031.41	2724.01	3001.14	2065.13	1903.25	2186.55	1785.31	1703.64	3967.74	2367.76	1847.76	1869
M1048T170			0.850428	0.0235085	1.33593	1047.64	170.445	18297.2	24333.3	18208.2	15284.6	14221.3	15054.9	12867.2	14177.6	12787	8925.24	16819.4	11755.5	8615.29	12008.5	8657.37	13895.2	13859.9	10199.4	10954.7	8627.72	10769	11016	12620.6
M1048T317			0.294653	0.146809	1.1282	1047.87	316.773	3214.03	5052	4454.6	4813.22	4169.61	3816.02	5024.13	3816.69	3428.27	4129.13	3592.31	4185.6	3695.75	3942.62	5019.38	2237.3	3720.16	2875.88	4247.8	3637.74	3465.69	3268.46	3156.58
M1049T170			0.456059	0.212281	1.23528	1048.64	169.813	9838.67	13501.8	13247.4	9147.25	12613.3	8946.24	5790.66	6937.04	5142.75	4552.85	8829.66	6555.14	6401.36	8136.94	6304.44	7775.97	12986.2	6527.74	3495.13	5617.09	7094.14	4566.26	7883.86
M1049T318_1			0.0525357	0.839523	0.984653	1048.9	317.526	4012.34	6573.01	5950.67	6181.85	5327.51	6929.31	6788.79	6819.7	7192.58	5456.5	6095.75	6182.98	7868.05	6168.67	5783.37	7102.03	3849.15	6825.01	6940.08	5371.53	5255.27	5264.47	5471.49
M1049T318_2			0.00493338	0.930912	0.995224	1048.96	317.526	13535.8	15375.8	14011.1	14789.8	13864.1	12870.7	16626.4	10316.7	14716.5	11754.6	14174.6	15025.9	14881.6	12694.1	13370.6	14203.4	10655.4	16416.5	13825.8	13275.2	9624.69	11140.7	9040.63
M1049T318_3			0.0503627	0.990015	0.998704	1049.24	317.5	2563.87	4498.89	5508.4	3701.39	4525.71	4066.43	4959.05	3926.93	5404.56	2910.06	3520.43	4390.36	4009.47	5545.19	4683.6	4281.42	2224.68	3836.43	4240.88	5387.39	2564.53	2472.04	3024.16
M104T225			0.713694	0.0213904	1.81238	104.044	224.733	5524.59	9033.67	7236.89	6014.48	9987.59	8960.35	1731.81	1541.93	3330.3	4031.53	2703.58	3532.21	2487.32	3847.85	3848.8	4188.16	610.397	3192.88	3635.53	3620.55	5026.7	3429.05	3618.36
M104T359			0.161054	0.567491	0.923096	104.036	358.577	5958.24	7284.68	10457.2	11033.6	4333.37	4893.66	9868.1	6990.61	5817.5	8875.4	8236.95	10473.7	12446.4	4509.46	9677.39	9358.04	7246.99	5361.96	6056.33	8436.15	7758.97	6595.96	7498.27
M1050T171			0.0490283	0.934659	0.990798	1049.64	171.081	70908.9	26778.8	87181.6	71086.8	81124.5	70024.3	55279.4	48506.3	56966.6	50175	81682.3	60827.4	71732.9	56716.3	57582.3	62654.7	78794.1	44528	44497.1	64757.1	51804	51893.4	59225.5
M1050T182			0.116563	0.13602	0.816236	1050.02	182.24	356.968	622.271	599.347	760.292	516.45	304.959	754.188	822.649	929.179	604.56	700.562	736.507	759.488	888.574	844.231	865.415	764.954	321.871	662.59	1138.47	1034.24	898.111	376.693
M1050T317			0.0767021	0.598813	0.942404	1049.9	317.357	3175.5	5149.81	3823.88	3989.61	3393.4	3602.01	2610.24	2483.07	2234.27	1838.88	3114.27	4146.05	4323.38	3391.74	3896.28	3023.08	2099.01	3373.42	3502.93	3404.6	3197.82	2022.4	3163.23
M1050T318_1			0.410284	0.0229789	1.25487	1049.57	317.667	3367.79	4728.26	4891.8	4013.05	5684.63	4733.56	4286.6	4601.16	3454.25	3367.06	4724.1	2974.59	3799.29	3772.55	2229.26	4035.24	2080.67	3454.18	3491.53	3807.34	3713.3	3148.23	4079.79
M1050T318_2			0.31362	0.399809	1.06078	1049.97	317.599	14843.1	15307.9	16709.9	16852.5	16473.8	16412.4	16493.3	12668.4	15848.8	12644	15800.8	13824	14864	15214.9	17800.5	13458.1	7716.52	16673.5	16718.7	13345	10503.5	10099.8	8143.33
M1050T318_3			0.242775	0.342866	1.08579	1050.47	317.712	7489.07	8626.18	8324.96	7811.73	7532.25	7908.26	8460.25	5517.59	7392.37	5938.52	8100.43	7972.45	8081.99	6065.88	7667.25	7211.16	2671.77	6838.96	6836.01	7629.22	3960.71	3453.9	5096.69
M1051T171			0.350663	0.491282	1.05959	1050.64	171.076	44934.3	33195.3	53458.8	43346.5	40937.4	45522.8	36709.3	35395.7	32097.3	30578.9	51835.3	36370.5	42460.8	31280.5	35797.7	40287.9	31609.3	33765.8	28557.1	41930.8	30485	30524	36246.4
M1051T176			0.969923	0.0493356	0.575978	1050.56	176.303	3731.18	1949.17	29546.2	3313.33	12268	2381.79	2188.94	8961.78	11218.5	9498.45	16028.6	15458	23090.6	12815.6	14447.2	16892.4	13555.2	6271.75	12937	16178	5658.33	14494.3	14751.8
M1051T318			0.469427	0.0411687	1.2078	1050.97	317.667	6805.57	5478.18	7280.43	7937.76	6935.1	4875.86	5352.09	4701.31	7247.7	5380.73	6116.6	5037.85	5778.08	6654.96	4946.94	4476.4	3228.87	5929.86	4674.19	4484.98	2642.64	2965.88	3776.36
M1052T170			0.00842888	0.99714	0.999614	1051.64	169.811	53079.7	16593	65503.8	55407.1	51976.9	50258.9	40960.3	43446.2	49249.4	37614.5	61595.2	42250.8	54647.5	45047.9	46709.7	48270.7	51981.5	38604.5	31836.6	43324.4	36877	41629	41778.3
M1052T183			0.130294	0.29175	1.13022	1052.02	182.653	827.956	1832.46	1278.38	1948.57	1062.67	1068.17	1116.99	1480.64	1168.06	1059.89	1468.41	1212.56	1329.78	952.251	1107.75	931.02	1124.73	872.11	874.655	1490.72	1324.24	1137.08	1342.56
M1052T318			0.13287	0.398057	1.09991	1052.28	318.007	2776.07	1805.7	3347.2	2425.57	1996.22	3381.31	2703.34	2257.46	3371.32	1793.04	3378.35	2267.75	2468.26	2009.97	2742.7	1849	1322.53	2695.85	2033.45	2740.67	1354.89	1367.42	1687.69
M1053T170			0.772529	0.136234	1.15515	1052.64	169.94	26475.2	31981.5	31744	26603.8	31605.6	28681.5	27287.1	22295.3	32609.4	21293.9	9715.52	25839.8	33867.9	25365.9	27345.2	28705.7	26706.8	20346.6	19835.8	25163.3	24642.3	17657.7	26042.8
M1053T317_1			0.120228	0.403031	0.936153	1052.93	317.441	3466.3	3427.9	6151.16	4637.56	4180.47	4445.07	4518.44	5369.77	3718.04	3973.35	4524.91	4613.07	4639.13	4837.56	4361.15	3200.3	4433.98	4953.71	5718.13	5599.37	3648.48	3372.54	4204.06
M1053T317_2			0.189976	0.431495	1.08345	1053	317.455	3970.96	3619.23	5043.64	5103.32	4889.43	3757.9	4972.66	3172.12	4963.73	3332.76	5774.64	3743.15	5177.02	4256.19	4266.36	2357.28	4231.57	3241.68	2784.5	3694.87	4494.74	2915.81	3091.71
M1053T318			0.221522	0.205372	1.09734	1053.44	317.667	4268.6	5188.8	5277.64	4795.29	3519.53	4294.43	3609.84	4854.26	4613.93	3867.29	4308.41	3829.91	4241.41	3329.21	3673.27	3511.88	3160.39	4007.39	5488.89	4810.1	4536.11	2862.66	2305.46
M1054T169			1.07327	0.0782648	0.839911	1053.66	168.826	46249	11221.3	50996.2	49476.6	51298.8	41299.4	34617.9	32623.3	41733.8	40809.6	53153.9	44383.7	53041.9	39826.3	47446.9	50771.8	47197.7	50444.7	40305.7	50056.3	41182	40272.3	43670.6
M1054T317_1			0.198939	0.348616	1.13817	1053.52	316.809	2562.03	3806.7	3888.28	2811.97	3470.95	3442.27	2502.97	3758.07	1805.54	2820.5	3179.59	1559.82	3846.2	2861.37	3972.7	2520.54	1932.43	894.511	3693.62	2660.96	2955.52	2737.71	2414.04
M1054T317_2			0.00986297	0.978294	0.996598	1053.93	317.327	3358.26	1401.47	2762.27	2656.36	2251.92	2064.94	3170.48	1622.3	3208.9	3262.66	2555.48	2166.56	3098.8	2475.21	2743.93	3720.91	1566.07	2662.75	3363.49	1494.29	1513.69	1502.44	1285.57
M1055T169			0.67829	0.0624012	0.890244	1054.67	168.69	26992.6	25182	35695.5	28803.3	26483.3	23658.7	26951.7	20302.1	22624.9	25871.9	30658.4	28575.1	33136.8	23105.6	29935.8	29618.8	27266.3	31340.9	27644.3	33655.1	23829.9	25185.9	25637.2
M1055T318_1			0.358578	0.0678731	1.27975	1054.94	317.661	2395.95	4049.53	4347.49	4645.68	4330.53	3401.23	2445.96	3344.94	1682.53	2752.73	2965.8	3217.71	2411.85	1187.73	2910.04	2963.76	2221.1	2243	2554.34	3420.82	1774.5	1797.25	2921.68
M1055T318_2			0.174704	0.175136	1.14603	1055.44	317.889	2198.05	2054.04	2235.25	2168.22	2372.92	2706.92	2800.39	1176.87	2745.17	2307.41	2746.5	1603.75	2033.78	2216.41	1300.71	2339.19	2030.13	1346.93	2050.94	2196.12	1660.93	1863.66	1773.96
M1056T169			0.855827	0.0138864	0.848961	1055.67	168.54	20120.1	16851.5	25974.1	24880.5	23542.3	21111.9	19967.2	20567.5	18701	20168.6	25492.2	21400.8	24489.7	21398.6	25900.4	29692.7	22875.8	26801.6	21133.5	30396	20335.2	21486.1	22979.7
M1057T167			0.377797	0.116913	0.897122	1056.67	167.482	12604.8	11453.8	14777.2	15275.3	13995.1	11302	11298.1	10255.4	11573	9878.26	11252.1	12352.2	14019.3	11490.3	15560.4	14501.1	15240.7	14760.8	11010.1	16263.8	10356.9	11194.3	13798.3
M1057T317_1			0.0540993	0.974661	0.998712	1056.9	317.469	16929.9	19836.1	16624.9	18616.7	16649.1	14704.1	18372.8	13983.2	17265.7	16322.9	16924.5	17414.8	18469.7	15677.3	19192.9	15963.5	15178.4	16377.4	17159.9	17165.3	15691.8	13635.3	16357.7
M1057T317_2			0.168168	0.409277	1.08245	1057.23	317.474	3372.94	3156.86	4664.27	3488.68	3148.17	2689.75	4054.36	3254.03	5759.9	4040.99	2848.48	4266.77	4211.2	3316.07	4015.29	3535	3154.8	3610.33	2481.91	3323.93	3563.3	2697.73	3019.24
M1057T318			0.148983	0.652484	1.0462	1057.4	317.536	6589.74	5417.11	7061.79	6567.65	6558.73	5324.19	9829.98	6622.7	6181	3957.01	7137.69	6617.41	8933.82	5697.19	6105.61	5151.69	4805.91	5190.63	5172.07	6466.52	5221.21	4954.01	5047.73
M1058T167			0.392021	0.0264129	0.802852	1057.67	166.905	3885.4	4874.66	5610.41	4693.41	3163.54	2940.51	2648.32	3639.26	2893.08	3722.89	4191.02	4481.05	4177.95	4868.27	5860.78	5009.94	5992.07	3963.42	3935.36	4940.44	3308.42	3022.24	3467.04
M1058T317_1			0.0924748	0.896001	1.00959	1057.89	317.399	8413.39	11075.4	8805.05	12648.9	7554.8	6253.3	8983.39	8394.22	9625.08	8241.24	8666.44	8672.77	10627.2	8615.28	9590.41	6968.02	9568.7	8292.53	9401.74	8736.54	8991.32	8390.09	6821.87
M1058T317_2			0.222741	0.193734	1.15134	1058.39	317.327	2391.26	4061.29	4002.77	3630.11	2389.46	3513.45	3336.86	2771.38	2190.05	3812.62	3626.19	1825.2	3225.74	2089.03	2926.91	1866.48	2813.53	2816.43	2890.7	3799.65	2805.45	2029.13	1905.01
M1058T318			0.183704	0.457754	1.08062	1057.56	317.647	4686.28	3598.19	5122.65	3536.34	3518.18	2622.26	4061.89	2696.85	4055.68	2637.06	4428.69	2746.03	3823.53	3597.23	3888.49	2027.52	3066.36	2709.58	4172.74	3349.5	2258.89	3141.14	2559.48
M1059T256			0.119329	0.112702	1.2717	1058.64	255.895	385.733	343.975	556.382	693.912	411.102	509.053	573.678	471.255	362.306	153.36	547.761	314.302	476.308	389.506	203.532	299.214	285.643	369.705	342.378	279.36	210.095	277.955	169.456
M1059T318			0.113295	0.658342	1.04141	1058.88	317.674	4862.7	4219.01	4856	7946.96	5795.31	4918.63	5791.7	5132.52	5204.23	5624.41	4126.03	5737.99	6168.38	3492.54	6114.87	6629.58	4701.17	4402.02	4293.58	6524.3	4182.25	6688.64	2683.91
M105T224			0.234303	0.076979	1.47714	105.044	224.363	1029.6	1525.09	1789.21	1226.51	1758.77	1913.59	234.202	588.185	737.162	568.283	646.43	633.15	592.752	736	604.425	964.71	1021.08	1030.29	727.331	741.521	779.961	774.794	673.36
M105T292			0.146413	0.748652	1.04369	105.019	292.333	4645.48	7074.37	11517	7398.74	9656.51	7226.03	9704.39	8117.4	8328.94	5728.91	9900.24	9903.53	6824.29	2108.42	10740.7	7697.4	6935.41	8046.49	5396.92	8520.94	4203.83	3301.01	6123.06
M1060T318			0.284085	0.174271	1.16507	1060.26	317.863	4046.04	2929.74	4483.73	4463.81	3996.33	4065.76	4731.4	3010.09	4042.7	4259.8	3604.67	3669.98	2461.55	3786.46	4014.05	2704.68	1108.72	4497.75	5083.6	3426.5	1600.87	2274.85	1966.73
M1061T108			0.0224656	0.891108	1.04148	1060.66	108.09	613.249	241.434	697.966	1420.46	168.299	646.709	852.416	245.745	631.86	1069.12	247.715	405.45	574.71	367.816	598.786	788.778	81.5127	956.929	608.054	1695.14	739.607	636.654	766.911
M1061T318_1			0.131302	0.554504	1.0879	1060.6	317.674	2703.36	3830.64	4463.81	2645.84	5181.66	3612.61	2958.67	2699.09	2756.75	2689.89	3822.89	1834.65	4306.07	2423.3	3583.66	4926.52	1330.98	2696.56	2715.93	3191.49	1578.76	1136.43	1530.3
M1061T318_2			0.244421	0.21426	1.16912	1060.93	317.674	2167.71	3372.54	3374.42	3275.97	3154.8	2710.29	3192.39	3599.23	4499.63	2134.99	4209.7	2739.57	3183.42	3853.33	2288.75	1802.46	1556.1	2697.87	2789.38	1807.4	2223.49	2046.9	1673.09
M1061T48			0.0539053	0.713596	1.0935	1060.8	47.9065	3160.91	4236.66	2533.46	960.786	2237.04	2047.24	887.485	1106.32	1331.51	996.214	2974.39	2152.26	1801.95	360.139	1490.63	2497.92	2836.99	1118.63	773.012	1824.6	1011.1	1773.52	2242.43
M1062T318_1			0.314245	0.516502	1.04306	1061.95	317.665	28388.7	22710.9	28236.1	28173.3	25081.4	25826.3	26854.5	21246.2	25290.6	23580.4	25633	24245.1	25537.6	31394	26656.4	19533.6	15454.3	24163.4	24205.8	28023.4	16764.8	17113.5	17149.7
M1062T318_2			0.339609	0.425712	1.06596	1062.46	317.526	12190.8	14253.8	15698.1	16671.1	15613.3	13729.5	18405.2	12365.1	15061.2	9823.74	14874.6	14167.4	13478.5	15481.2	14503.7	11741.3	7345.74	13841.3	15312.3	14166.5	9797.5	9325.14	7857.92
M1063T317			0.233946	0.358383	1.05095	1062.95	317.48	13934.5	15239.3	14619.7	14391.9	12855.3	18073.6	14306	12600.3	15737.6	11336.3	12833.9	15018.2	13769	13452.6	14506.8	13870.4	10257.9	13060.8	14974.2	14413.9	11322.8	10379.1	9455.6
M1063T318			0.145881	0.515871	1.04469	1063.45	317.53	9686.65	7771.9	7778.13	9260.6	7428.4	9703.64	8735.11	7525.25	8404.43	5908.84	8374.15	8134.44	7586.46	8269.34	8484.97	8478.89	4733.33	7686.98	9120.12	7818.03	5875.96	5908.33	5050.8
M1064T317			0.0850677	0.534695	1.06054	1064.43	317.438	4638.93	4029.58	3160.39	4072.59	2900.84	3532.03	2734.08	3588.18	3091.31	4221.59	3848.41	4722.78	1997.31	2424.79	3298	2795.46	3380.27	3604.92	4107.75	3736.52	2446.36	2730.52	2599.07
M1064T318			0.162771	0.394732	1.05441	1063.93	317.51	8182.3	4742.44	6533.92	7116.59	7262.28	7566.62	8912.54	6476.53	8090.61	6777.88	7822.58	7394.28	6579.22	7358.71	6733.23	7146.58	5475.32	6184.7	6863.5	6405.87	5795.22	6330.96	5785.14
M1065T317_1			0.0698935	0.853501	1.01361	1064.88	317.373	6430.74	7319.77	6086.65	7829.12	7668.25	5619.95	8926.65	4349.05	6578.03	6962.77	7343.84	6964.02	7067	5135.44	6665.8	6027.83	5659.17	7788.94	6663.29	7545.94	5638.57	5214.4	5138.28
M1065T317_2			0.183595	0.442406	1.0398	1064.91	317.48	6037.82	7595.85	7293.39	7866.26	7567.62	5526.67	7620.68	5971.85	6738.29	5706.11	7346.21	6139.78	6947.54	5985.39	6258.2	6094.66	5958.89	7281.32	6756.46	6556.33	6053.42	5003.1	3984.41
M1065T317_3			0.239449	0.210934	0.887194	1065.22	317.399	3486.41	4060.63	4343.25	3287.34	3571.62	3160.97	2027.01	3835.78	3937.82	3748.49	4202	4731.48	4898.65	3614.79	3795.16	4259.64	2771.17	4812.02	4610.18	2272.81	3679.75	3372.16	2920.83
M1065T317_4			0.227117	0.380533	1.10158	1065.42	317.373	5696.47	3158.48	3497.13	6432.23	7080.58	4095	5988.42	5127.95	4892.76	3314.82	5358.84	5030.89	4017.2	3698.52	4931.09	3756.79	4342.18	4460.21	5838.81	3304.61	3284.47	3777.96	2940.76
M1066T317			0.08941	0.580308	1.06192	1065.54	317.264	4866.58	2335.43	3607.84	3789.23	3657.38	4582.34	4255.01	3363.22	4264.92	3020.56	4272.83	3188.69	2898.92	4422.93	3795.82	4456.63	2023.06	4812.68	2160.43	3509.8	3563.3	3473.66	2407.11
M1067T317_1			0.139154	0.457845	0.928011	1066.92	317.327	4279.16	5273.7	3789.86	3510.59	3092.04	3149.35	4454.39	3861.55	5422.75	2824.17	5151.88	3758.54	5657.6	4848.51	3619.56	4027.98	3707.03	4736.9	2502.86	4723.05	2125.36	2676.64	3195.99
M1067T317_2			0.194803	0.146552	1.20802	1067.42	317.226	1833.33	1754.56	1999.95	2277.43	1646.9	2764.8	2730.33	1859.26	2009.55	2166.17	1720.32	993.648	2720.31	898.091	1143.71	2422.86	1905.2	1210.06	2182.45	2222.23	1805.45	1697.7	1035.18
M1067T318			0.599465	0.247599	1.06567	1067.01	317.656	55837.1	48624.5	51963	46818.1	53548.5	49370.2	56666.6	41653	53323.9	47153.5	50510.9	50416.6	51987	47930.1	48332.4	48858.6	28779.2	48195.5	52407.9	46423.6	36786.8	36652.5	33215.7
M1067T354			0.0626555	0.599272	0.922739	1067.32	354.145	1068.52	572.134	916.491	1606.04	593.607	714.687	1096.45	795.681	877.508	1084.02	1230.63	977.708	1814.77	1089.29	794.729	867.674	463.685	1004.09	948.376	914.983	439.33	376.938	537.666
M1068T169			0.716589	0.0184221	2.08294	1067.61	168.518	3093.34	11725.8	5989.83	6100.92	4114.02	4022.35	3524.13	3932.61	2001.92	2627.18	1764.1	1763.2	1327.63	3168.57	1530.34	3502	4426.72	1180.79	2348.84	1615.54	2045.08	2244.26	2835.33
M1068T317_1			0.0492379	0.890981	1.02109	1067.92	317.394	2008.04	2105.38	2657.62	2223.78	2288.8	1622.04	1990.53	1353.94	3562.44	910.88	3170.77	1448.94	2373.23	2633.38	1830.39	1777.14	1005.33	2550.8	1508.12	1997.34	1751.13	1427.44	1189.76
M1068T317_2			0.179723	0.371199	1.06733	1068.26	317.5	4253.45	4505.82	5430.12	6450.44	5898.95	5592.15	5476.12	4546.51	5962.44	4433.62	5632.03	5365.2	4938.48	5176.94	4241.19	5408.04	2908.78	4604.17	5136.25	5823.73	3563.95	3420.55	3433.74
M1068T318_1			0.0661166	0.666786	1.06296	1067.51	318.181	2783	1805.04	2373.25	3112.53	1107.55	2030.04	1465.25	1802.88	3147.51	2578.67	2484.91	1802	1598.94	2496.34	2286.15	3004.72	666.484	1807.92	2259.24	2483.76	1556.83	1367.42	1191.14
M1068T318_2			0.479183	0.14484	1.09639	1068.02	317.593	18218.3	16373.5	21063.3	18376.8	17281.1	19728.5	20218.4	14020.7	17649.2	16812.7	16229.1	15646.1	16139.9	16551.8	17673	17045	9777.51	17974.3	19242.3	17661.5	11837	11248.9	11145.5
M1069T126			0.024992	0.83431	1.03473	1068.58	126.439	996.887	479.798	1215.94	1139.57	1059.25	846.819	903.406	392.523	570.856	1012.24	683.215	853.493	1292.56	1423.04	330.685	746.986	867.462	552.492	862.966	715.14	1065.3	1096.45	773.295
M1069T317_1			0.21615	0.37108	0.922887	1068.92	317.325	6579.88	7254.54	6278.75	7107.27	5876.88	7851.66	5937.31	4532.74	8909.42	7104.32	8476.28	7413.72	5586.67	8327.85	8101.16	8153.19	4103.41	6164.8	8829.73	7910.41	6407.88	6829.51	6039.03
M1069T317_2			0.0164838	0.951221	1.00572	1069.38	317.464	2913.69	4284.24	2722.92	2677.76	3284.71	2938.78	4048.9	3221.8	2759.58	2970.39	3772.32	3101.46	4211	1810.92	3853.72	3344.74	2819.22	2207.97	3198.34	3322.01	3720.51	3049.94	3336.68
M1069T318_1			0.317702	0.137748	1.15935	1068.59	317.712	4034.53	5172.94	5592.03	4173.53	5182.98	4517.02	5632.81	3147.31	3906.29	3590.61	3300.53	3830.57	4689.26	3796.82	4240.07	3830.64	1774.86	4946.93	3620.8	4741.17	3130.24	2472.04	3656.72
M1069T318_2			0.148797	0.530874	0.952447	1068.88	317.505	6902.01	8195.73	6805.02	8159.17	6733.36	7197.53	7133.44	6077.33	6649.74	9739.03	9219.15	7175.36	7692.2	7379.44	8297.09	7516.99	5247.26	6735.51	7238.59	10765.1	6108.55	6413.52	6409.76
M1069T318_3			0.156114	0.592342	1.0365	1069	317.521	9407.27	12711.7	9830.53	12800	10191.8	11826.9	10643.2	7594.61	12062.8	9607.46	12026.6	10342.9	10955.1	10395	12335.2	9498	7414.39	10129	9293.88	10530	8274.63	8453.13	6832.66
M1069T318_4			0.169029	0.318739	0.860753	1069.25	317.678	2692.61	5173.6	1804.89	2425.57	3613.38	2195.35	1824.7	2027.52	2757.42	2244.05	2252.67	2745.94	3142.19	3094.14	3443.58	2907.3	1774.86	3372.16	3347.2	5007.95	1827.76	2023.06	1966.98
M106T96			1.16539	0.00309421	0.676707	106.043	96.048	16203.6	19507.6	12354.6	17502.2	16074	9223.01	9367.04	10680.2	9465.33	7856.88	11656.3	21439.3	22893.5	13192.7	20025.1	18705.4	21978.3	22516.9	19969.9	17120.5	8968.9	8984.1	8314.43
M1070T126			0.00906122	0.835831	1.04361	1069.58	126.492	583.858	368.778	416.683	895.799	710.39	760.884	483.18	288.632	323.328	1059.36	356.956	460.757	642.334	1030.25	306.796	625.235	935.241	372.001	258.282	656.889	861.286	728.923	615.373
M1070T317			0.0457943	0.779798	0.983785	1069.87	317.386	3080.2	4346.14	3799.39	3773.86	3772.94	3987.09	4121.74	4111.34	4830.3	3347.54	4223.16	3574.91	4293.2	3443.7	3564.77	4649.2	4407.43	4128.43	3076.83	4454.51	2812.08	3457.4	3000.62
M1070T318_1			0.248874	0.168739	1.23973	1069.58	317.631	3822.23	1573.43	2696.76	2668.9	2892.03	3825.66	2252.15	1797.9	3261.14	1344.62	2030.81	1834.65	3141.53	2265.92	2286.7	1386.65	2174.47	1572.62	3248.01	1139.72	2009.97	1592.33	1907.43
M1070T318_2			0.0762351	0.766854	1.02205	1070.01	317.814	3603.98	3462.39	3488.43	5403.67	3819.3	3604.3	4308.4	3391.65	4683.14	3208.94	3955.6	3794.04	3898.25	4473.74	4226.43	3749.97	2834.9	4122.26	4194.63	2883.67	3591.88	2107.87	2103.11
M1071T127			0.03646	0.787778	0.957409	1070.59	127.243	503.992	333.329	1015.83	517.05	513.324	884.189	821.315	474.681	713.324	913.737	568.23	525.377	989.46	555.642	522.374	614.853	1277.08	623.415	486.786	825.192	736.661	596.368	795.175
M1071T317			0.0180469	0.773312	1.03415	1070.98	317.272	1827.22	2268.07	2067.09	2180.78	1896.28	2938.21	2599.07	2253.24	1878.83	2312.57	2781.97	3854.31	1824.66	2496	1956.51	1777.63	1844.78	1595.03	1825.58	1531.14	1264.64	1106.18	1344.65
M1071T322			0.183949	0.161887	1.2478	1070.73	321.554	1262.07	1264.36	2048.1	1527.45	1866.87	1514.02	1540.97	1962.83	522.724	2557.72	636.224	1057.26	1891.7	1034.67	1126.58	1866.62	1326.57	1768.09	1087.89	1080.78	2601.74	2073.41	1833.23
M1073T317_1			0.117313	0.454201	0.93408	1072.87	317.338	6843.74	6092.26	5898.9	4889.4	4548.07	3621.57	3460.73	5127.95	5478.18	3992.14	4757.8	5870.17	5121.55	5714.59	5876.92	4476.76	3777.69	4998.87	7196.85	5687.02	4830.98	3588.47	4507.52
M1073T317_2			0.295005	0.145614	1.17558	1073.2	317.474	2347.2	4129.02	4953.89	3891.38	3156.23	2830.34	3384.98	3699.34	4153.01	2458.89	2856.96	2953.88	2249.45	4757.38	2673.63	3220.43	2478.3	3238.11	2405.1	2943.06	2734.1	2510	2658.61
M1073T318			0.384979	0.04978	1.15323	1072.92	317.882	5337.67	6145.38	7186.63	7634.97	6331.17	6246.49	6877.86	5107.33	6830.64	6593.43	7204.34	4939.14	5881.66	5962.16	5739.22	6906.2	5313.84	4642.65	3758.79	5401.11	5893.35	6753.73	4777.84
M1074T169			0.582761	0.333471	1.12502	1073.64	168.607	41364.4	13782	44378	40970.9	42970.9	39527.2	22440.1	22808	38248.3	32271.1	41040.4	28005.7	32418.9	28319.5	32870.9	31665.7	21913.2	23762.2	26633.3	34486	29583.2	29404.8	31964.4
M1074T317_1			0.167381	0.327061	0.914177	1073.53	317.271	2632.32	3159.45	3866.9	2828.39	2936.59	3815.09	3577.66	3915.12	2144.46	2836.83	2313.81	2501.13	3580.12	3811.41	2901.8	4443.78	3162.57	3998.05	4103.8	3873.54	3015.88	3598.73	2708.23
M1074T317_2			0.121654	0.807827	1.02068	1074.44	317.399	13428.7	13808.2	15905.6	15363.3	13808.5	17087.8	15266.7	9012.25	15027	9846.88	11827.5	14206.6	13872.6	13085.5	16441.6	14586	7510.3	14310.7	13901.1	16006.3	8815	11210.6	10668.2
M1074T318			0.201107	0.644964	1.027	1073.93	317.656	25613.4	25569.2	29102.7	27285.7	27705.7	27098.5	26601.5	25039.3	24079	20879.5	26901.6	27190.9	24714.5	25604.5	26479.2	27516.7	14810.8	28205.2	22942.4	27801.4	16946.8	17821.9	16419.4
M1075T169			0.63215	0.175269	1.17362	1074.64	169.164	27697.3	8520.34	31391.5	24456	28845.3	25651.8	28982.7	17162.2	20835.8	21548.5	25922.2	18919.7	21186.3	21675.9	12030.6	23353.6	20579.2	18130	17378.9	21136.1	20873.4	19488	9991.12
M1075T317			0.220888	0.294494	0.943748	1075.43	317.378	8038.84	8557.14	7644.08	9593.92	8467.01	9553.45	9255.01	8654.07	9972.12	8258.98	7367.11	11062.3	9583.77	11128.2	9038.17	10303.3	7592.86	8482.41	8586.97	10094.5	6606.8	6428.48	6176.94
M1075T318			0.535367	0.0266881	1.09973	1074.93	317.51	16771	15918.6	16456.5	18046.6	16283.1	18605	18871.1	15311.1	16333.8	16301.6	18784.8	14582.8	14116.1	16389.8	15622.7	14471.9	12739.7	15061.9	16045.4	15766.1	12822.2	13265.6	12938.1
M1076T169			0.760013	0.160509	1.14323	1075.64	168.52	32069.4	34849.3	38949.4	30075.8	39249	34364.8	36991.6	20206.7	33405.1	21656.4	40313.5	30378.2	28417.7	26891.4	28188	30313.8	20402.2	20748.5	24943.4	30903	27747.8	26725.1	28838.6
M1076T317_1			0.0213554	0.914975	0.992597	1075.92	317.373	7389.02	7653.34	8301.03	8434.41	9794.44	8770.72	8898.39	8830.03	10169	6858.91	9300.56	9901.87	9688.22	10107.5	6498.4	9749.69	6720.04	6172.12	9325.19	8270.37	5885.43	8703.66	5869.54
M1076T317_2			0.0690163	0.619313	0.962883	1076.42	317.461	3514.33	5407.49	5294.16	5666.3	5178.52	4701.06	4924.69	4313.49	6528.13	3510.16	5200.99	5100.55	5128.49	4719.84	4228.18	5890	4073.07	5407.68	6441.68	4738.2	4388.56	3282.35	3423.42
M1076T318			0.0234332	0.978213	1.00244	1076.24	317.521	5394.75	5030.76	7028.04	7318.97	5619.17	6535.47	6037.87	3601.72	5399.03	5102.04	6663.54	5969.91	6617.48	5124.08	6273.1	5494.06	2713.37	5643.24	6170.2	6260.06	2011.51	3589.31	3718.34
M1077T168			0.975765	0.00390766	1.20926	1076.65	168.462	19024.2	17009.9	22959.3	20573.7	21703.2	18921.2	25935.6	17842.5	22561.2	16112.4	16115.4	18519.7	18014	16688.7	17023.6	17692.8	16301.8	13460	16735.3	17025.4	14097.1	16707.8	20283.2
M1077T317			0.138316	0.565943	1.07019	1077.4	317.455	3221.65	5213.96	3808.92	4845.73	4809.38	4736.36	6745.05	2235.58	4654.96	3941.34	5144.98	6419.43	3312.59	3703.8	4185.83	3275	3425.5	3594.77	4404.7	3846.57	2484.53	3485.68	2177.15
M1077T318_1			0.174104	0.410003	1.08706	1076.57	317.53	3822.89	3726.58	4953.89	3930.9	4956.6	4730.25	6244.63	4055.7	2756.75	4028.67	4653.4	4389.7	4048.87	3399.22	5129.75	4280.76	1930.14	4138.09	4386.85	3389.79	3506.97	3364.57	3754.32
M1077T318_2			0.0772361	0.759217	0.976863	1076.9	317.53	6986.41	8503.44	9638.5	8141.82	7327.18	8155.26	7571.45	6403.33	8364.3	7751.74	8602.23	8218.08	9141.03	7173.76	6670.84	7723.35	4748.72	10970.7	8232.43	9229.76	5541.43	5796.35	6129.69
M1077T318_3			0.133194	0.708614	0.953816	1076.96	317.5	5313.7	6474.47	6169.11	8303.46	4782.06	8725.79	5447.22	6439.07	6873.14	8630.9	6469.38	9030.73	5006.37	7834.94	7266.58	5182.32	4236.81	10966.3	4746.72	9670.56	4520.55	3804.27	4983.71
M1077T318_4			0.0742625	0.750431	0.958656	1077.24	317.769	2247.88	1314.55	2208.09	873.334	3154.14	3078.37	2048	2249.02	2531.77	2465.35	2256.97	2707.46	2736.89	1812.47	2228.2	2079.2	1109.37	3466.32	2262.5	2467.27	1354.23	2242.83	1797.91
M1077T49			0.0136043	0.986849	0.996883	1076.79	48.7905	3812.56	4062.7	3188.53	3514.38	2067.39	3889.25	2048.09	923.229	1313.17	1152.75	1590.8	1831.61	4357.4	3618.41	1798.6	2449.97	2995.47	3008.17	1650.8	2752.03	2465.45	2818.63	2417.75
M1078T167			0.043049	0.992386	1.00066	1077.66	167.321	32583.4	24472.3	35885.3	31112.8	29640.6	29455.8	33453.2	21708.8	32644.7	28770	26129.3	28578.9	36049.8	26316.5	30356.1	34116	22331.8	30732.7	27034.1	37883.7	22344	25832.8	30344.5
M1078T317_1			0.0376324	0.828243	0.973162	1077.56	317.313	2243.62	1801.8	901.599	1312.52	2031.91	1354.43	909.333	2028.69	1679.04	1563.99	1576.34	1372.97	2284.53	1775.15	1828.55	1592.62	2226.87	1350.37	900.987	1355.02	225.517	1823.74	1572.76
M1078T317_2			0.175601	0.368757	1.08654	1077.9	317.296	4677.18	4897.9	5068.06	4273.62	3539.25	3876.67	5030.26	3763.22	3918.95	2775.75	3291.29	4524.19	5689.09	2557.58	3519.51	3484.8	4123.06	4022.9	3142.31	4135.27	4072.54	3935.01	3043.76
M1078T49			0.012784	0.95754	1.01144	1077.79	49.167	1150.3	1747.81	1536.93	2735.2	1950.85	2435.77	951.151	104.13	1045.41	777.351	1865.19	1706.75	2147.43	1296.75	1319.75	713.234	589.039	1673.48	1034.88	1925.15	1156.55	2572.86	1362.62
M1079T167			0.274811	0.305933	0.938669	1078.67	167.228	14394.2	13355.1	21538.5	16434.2	19555.6	13933.4	19192.3	20778.8	20858.9	17770.2	18064.9	19422.8	19562.7	17304.4	19282.4	22111	15894.1	19338.7	18934.2	19514	16561.5	15233.5	19589
M1079T317			0.0838833	0.713231	1.03718	1078.9	317.338	3485.14	3395.27	3472.94	3055.22	2338.35	2633.67	2651.91	3075.16	3834.17	3164.76	3326.46	2636.06	4000.16	3655.27	3948.9	2407.54	1704.71	1836.23	3088.62	3387.53	2742.9	2438.1	2275.35
M1079T318_1			0.167756	0.539742	1.0628	1078.99	318.181	5603.7	5408.04	7120.97	5560.59	4957.26	5876.38	6045.97	4274	6747.58	3851.02	6126.8	4967.99	3651.19	5667.14	6474.6	5827.55	2218.74	5845.96	5349.51	6039.8	3246.52	1820.28	1964.33
M1079T318_2			0.238081	0.216039	1.15187	1079.49	317.859	3596.47	3475.08	3600.81	4840	2410.74	3517.38	4101.46	2401.72	3590.63	2241.86	2928.53	2881.97	3641.83	3467.94	2516.16	2364.22	1334.55	3837.09	3357.91	2992.61	2161.05	1368.22	2112.87
M107T187			0.0212515	0.926372	1.0214	106.982	187.085	5032.63	4056.39	2169.73	1683.29	2663.73	4030.28	3084.91	5580.84	5067.34	1269.17	1721.11	1305.4	2123.52	1630.07	2486.25	4923.17	3154.42	3983.84	5551.1	7033.64	1022.04	1537.02	1449.12
M107T277			0.0590424	0.648349	0.942092	106.981	277.133	1254.97	2302.47	2311.89	1777.54	1225.03	1234.84	1474.52	1161.99	1105.96	1825	2263.61	889.368	1288.07	1440.28	1996	2001.29	1826.55	2217.93	1545.49	1169.08	1692.48	1062.04	1622.69
M1080T167			0.179394	0.579404	0.95778	1079.67	166.844	24818.9	22269.6	24321.1	24088.6	25944.1	18988.3	26547.1	23636.8	25708.4	25379.3	12126.8	22569	29287.2	23330.9	25872.7	32341.9	25169.3	28204.9	24112.9	29341.1	20871.8	18904.7	23112.5
M1080T318_1			0.107703	0.598396	1.0909	1079.61	318.196	1798.17	2247.7	2902	2224.14	1775.79	1983.39	2696.92	1126.63	3146.83	2241.2	2032.39	2051.76	1786.07	4020.59	2059.8	2703.36	443.889	2021.89	1808.32	1369.66	1354.23	1366.75	1310.09
M1080T318_2			0.206023	0.264176	0.888278	1079.94	317.631	1705.45	3068.98	2903.72	3494.43	902.968	3306.28	2471.74	2357.45	2242.83	2854.17	3385.78	3424.46	2941.75	2672.64	2746.77	2773.3	2160.45	3117.26	2776.91	2491.77	2378.05	2742.46	2207.73
M1081T167			0.422546	0.110351	0.903609	1080.68	166.844	12489.2	11423.2	15112.3	15602.8	15128.5	11501.3	15007.4	13369.5	16914.9	15067.9	15359.7	13196.6	17262.7	12563	15854.4	18910.8	13690.6	15621.6	15606.6	18658	11068.7	11295.9	15632.7
M1081T318			0.114775	0.764575	0.98306	1080.86	317.656	7374.99	8840.43	7301.32	7640.26	8209.4	10209.2	8615.41	8284.63	7469.37	9110.07	9587.47	9619.7	9207.15	7633.37	9407.99	8044.4	9071.46	8700.43	6741.92	6472.38	9344.51	7545.16	6822.43
M1082T166			0.65356	0.149421	0.833313	1081.69	165.954	18966.2	14630.6	23678.5	22388.1	20178.6	16620.7	24054.8	14370.5	20934.6	23019	8815.71	20502.4	22672.7	19703.1	26445.4	34645	18094.2	28495.2	27522.4	31719.7	16341.4	24282.1	21324.6
M1082T317			0.111482	0.640616	1.05181	1081.85	316.871	4737.73	4392.46	4690.61	2075.52	4148.49	2417.8	2910.72	3726.02	3494.68	3545.66	3176.54	3138.86	3707.83	2433.58	4434.92	4059.87	3359.43	2120.9	4183.43	3744.28	4974.62	2662.13	2941.14
M1082T318_1			0.0334204	0.845605	0.983038	1081.94	317.781	4941.49	2923.49	3064.91	3551.41	4120.3	2962.9	6081.41	4361.12	4692.11	4048.72	4520.56	3829.4	4498.89	3960.25	3167.44	4327.9	3785.86	4582.61	3903.57	4874.45	2585.11	3796.43	3842.95
M1082T318_2			0.155685	0.342759	1.09513	1082.45	317.781	2386.99	2800.73	2678.41	2663.19	2165.14	2332.36	3419.33	2184.61	2930.35	1584.45	2953.44	2140.79	2925.95	2785.78	1725.15	1792.57	1766.6	1895.07	2671.5	2304.43	1856.34	1564.17	1797.25
M1083T165			0.58481	0.112176	0.812328	1082.7	165.298	12510.2	7158.19	15263	12372.2	11055.8	9471.93	14007.1	10658.8	13715	13391.9	7165.49	14190.1	16003.1	11666	15138.2	19794.8	7727.46	17937.2	16940.2	20673.8	10783.9	12968.6	13410.6
M1084T165			1.08805	0.000456883	0.644373	1083.7	165.281	9332.35	2654.86	11285.3	9544.56	8338.76	6073.94	9909.92	8042.27	9234.26	10275.4	10178.3	9699.72	13666.1	10053.5	14598.7	14468.6	12285.3	15762.2	14922	15798.2	7745.67	9842.77	9396.61
M1084T172			0.0476732	0.725433	1.06013	1083.59	171.823	1965.74	3457.63	2176.1	2645.96	3228.96	3208.64	1115.54	4477.36	1564.84	1988.06	2648.1	3299.2	1102.72	1745.02	2619.33	3022.45	3778.74	2431.14	1737.86	1979.24	2319.07	3513.69	3534.04
M1084T318			0.324498	0.0928439	1.12257	1084.23	317.542	4735.12	5848.96	5323.4	6677.5	5399.59	6141.23	5593.85	4718.38	6419.19	3816.13	5279.7	4389.7	5129.11	5060.82	5393.34	4485.36	3464.17	5417.14	4831.55	5252.65	4455.92	4149.06	3754.32
M1085T164			0.824731	0.00133093	0.630886	1084.69	164.221	5088.05	4683.24	5843.31	3025.27	4661.11	2177.7	3860.58	4815.93	6608.11	5103.87	10079.6	6469.62	7658.54	3651.22	6879.5	8272.58	5203.47	8134.63	7718.34	8635.24	5412.21	5207.3	5516.79
M1085T317_1			0.057686	0.760382	1.02791	1084.56	317.357	4039.57	3604.92	4218.96	5008.02	3598.85	4946.8	5349.98	4280.1	5618.94	4218.99	3667.33	3604.24	6270.08	3164.17	4908.07	5089.72	3075.05	4743.08	5132.59	4012.14	2904.37	2051.66	3093.49
M1085T317_2			0.173356	0.18209	0.859662	1085.22	317.171	1706.07	1801.8	1342.1	1781.91	1040.72	1535.77	1367.02	1629.66	1797.51	621.693	2256.97	2255.99	1570.11	1902.22	1144.04	1155.09	1770.49	1809.89	1579.04	1567.8	1126.93	1794	1360.48
M1085T318			0.270024	0.260282	1.1363	1084.9	317.784	3880.71	3826.81	4572.31	4869.3	4264.35	3825.66	3461.87	4211.31	3620.46	1920.19	2849.14	3447.73	2532.99	3784.85	4746	2267.82	1912.32	4605.09	3940.86	3753.82	3121.61	3760.9	2017.66
M1086T318_1			0.0600255	0.657051	0.980497	1085.92	317.5	15652.5	16068.5	20538.4	18527.4	15779.3	15308.2	18599.5	16136.7	16096.2	16317.3	17664.5	15663.1	17999	18707.6	18800.1	18272.8	13687.3	17430.1	18061.7	16099.8	13887.9	10139	12009.4
M1086T318_2			0.321111	0.222426	1.09114	1086.42	317.521	9488.72	9918.83	13073.8	12097.1	10337.4	8808.12	8758.62	10771.9	10367.1	10459.7	10949.2	9209.69	11044.1	7128.43	10078.1	11034.8	6749.72	10696	10686.5	7811.03	8207.7	7274.04	7746.63
M1087T317			0.501834	0.0374091	1.12505	1086.91	317.399	14036.4	12469.8	13689.5	12775.2	11312.8	10614.1	11029.2	11239.2	12904.2	10109.6	13144.7	11217.6	9596.73	10292.9	10140.5	11610.9	8105.4	10726.1	10939.6	11047.9	8759.61	11209.3	7683.85
M1087T318			0.280349	0.160493	1.08177	1087.41	317.521	7009.66	7134.82	7702.9	7377.02	6045.3	6415.22	7763.42	6406.29	7162.34	6967	7624.64	5406.56	7266.16	5960.75	7357.98	5646.94	4746.59	7140.75	7250.23	6293.41	6032.1	5979.93	3287.01
M1087T48			0.227175	0.0862887	1.39303	1086.81	47.577	2422.59	1954.78	1487.1	831.514	1781.58	1592.85	800.492	343.433	1454.19	1074.87	1176.13	1362.58	1040.54	436.952	726.377	1080.87	1237.05	796.899	1061.73	946.668	920.445	1078.65	734.976
M1088T318_1			0.0894156	0.705113	1.04049	1087.6	317.848	2697.19	3830.64	5133.24	4017.29	3823.53	3839.19	3603.58	3147.97	2301.86	3138.31	3378.56	3210.47	3805.77	3350.6	3572.93	3379.86	1330.33	4497.75	3793.71	3829.98	1803.36	2022.4	1748.64
M1088T318_2			0.140569	0.555088	1.04286	1087.9	317.598	5988.19	7422.72	7969.6	7720.1	6494.63	6550.28	7167.09	5862.08	6470.22	7276.93	6203.31	5882.58	7942.46	6377.75	5819.03	5633.54	4824.85	8159.56	8954.24	6291.69	6104.62	5637.47	3944.4
M1088T318_3			0.179523	0.238245	1.14304	1088.26	318.008	2066.1	1173.85	2574.07	2746.61	2815.73	2578.17	1906.16	1824.58	1589.27	1765.95	2405	1576.34	2017.94	1714.82	2451.94	1914.29	1155.29	1566.74	2028.39	1576.74	694.106	2339.98	765.633
M1088T318_4			0.195653	0.250145	0.899601	1088.39	317.589	2844.3	1690.8	3056.03	3538.78	2244.06	3697.23	3157.1	2882.12	2951.53	2382.36	3147.64	3521.2	4438.56	3089.02	3295.21	3420.04	2268.35	3003.82	2510.49	2924.47	2603.07	2661.08	2099.43
M1089T317_1			0.0297246	0.818938	0.981382	1088.88	317.48	6089.99	6064.06	5278.92	4288.2	6289.31	4066.22	5384.59	3998.85	7042.99	3942.27	6486.96	4494.36	5443.16	5603.1	4479.02	5449.38	5591.05	6503.66	4935.69	4454	3195.53	2792.78	3962.76
M1089T317_2			0.00800651	0.989436	1.00142	1089.38	317.266	3701.83	3459.21	1981.33	2402.3	3025.89	2409.68	3375.22	3691.06	2143.58	2809.83	3486.21	1904.19	2031.69	2329.91	3411.17	3221.45	2475.89	3007.33	2859.77	4231.09	1929.44	1512.68	3321.13
M108T200			0.475487	0.0322968	2.07386	108.021	199.752	791.7	4537.96	833.754	3001.18	3659.04	1828.93	3702.12	739.617	317.47	2426.13	1400.27	653.07	1146.46	1643.65	819.155	989.955	587.817	691.912	1375.81	1221.95	1456.98	1169.3	1804.92
M108T318			0.200019	0.512262	0.90848	108.007	318.031	6326.36	6650.95	3956.57	3019.83	7065.72	6447.56	4602.53	5103.28	6449.87	2307.03	7566.8	7555.73	5940.07	2965.31	5246.54	6327.49	7614.18	3484.83	6965.55	3494.6	5242.25	5606.23	5326.18
M1091T318_1			0.638937	0.360668	1.05286	1090.97	317.521	77689.5	73710.7	81282.2	90578.9	75150.9	75120.8	81275.1	58492.2	80598.8	67222	78430.9	79473.8	75717.5	72013.6	75599	76966.5	47545.4	66426.2	77808.7	72923.5	59310	52599.5	49801.1
M1091T318_2			0.211436	0.432286	1.07985	1091.48	317.593	5035.22	4988.14	8237.83	5669.32	6143.98	5952.67	7336.4	4732.2	6570.46	4180.44	5875.64	5225.21	5460.02	6790.61	4689.8	5408.7	2675.64	6495.93	6457.65	5416.17	2930.97	2462.14	3003.86
M1092T317			0.208851	0.246132	1.07268	1092.21	317.365	6288.21	4608.78	6392.84	6597.43	5547.75	6537.8	6318.19	4497.9	5623.71	4625.28	6378.3	4689.37	5598.26	5329.74	5358.22	5131.22	4282.08	5349.84	5429.69	5626.72	3962.07	3834.04	3763.37
M1092T318			0.635073	0.0483926	1.09194	1091.98	317.526	23775.4	22561	25606.7	26070	24239.4	24496.8	26948.8	18112.5	25398.2	22283.8	22073.4	22668.1	21724.9	22050.6	24416.5	22938.4	18484	21298.4	20424.8	23247.8	17310.8	17520.8	16152.4
M1093T125			0.103891	0.430505	0.846935	1092.58	125.081	491.693	336.089	1074.53	1367.98	976.113	1039.36	684.337	373.373	530.331	1052.08	575.025	750.097	1514.58	961.848	676.776	1300.33	1572.38	257.501	611.538	1138.24	1407.23	1315.26	952.89
M1093T317_1			0.0545406	0.786992	0.975306	1092.55	317.363	2975.97	3960.92	4552	3050.22	3374.17	2919.74	3997.29	3601.72	3455.11	5566.12	3745.45	3707.37	4250.02	3937.43	4343.29	4108.89	2702.7	5213.88	3464.1	2928.42	3691.73	2477.1	3171.88
M1093T317_2			0.291731	0.237224	1.13788	1092.88	317.299	4555.28	5105.49	5904.04	5212.84	7050.14	5162.47	6478.38	4215.79	2799.96	3540.57	4140.48	3831.15	5286.3	4790.03	4909.46	4289.28	3486.8	5122.12	2665.62	5442.07	3541.53	2946.85	3055.25
M1093T317_3			0.16184	0.567012	0.95019	1092.97	317.42	15735.1	13973.9	12718.2	13951.1	7448.08	10608.2	10730.4	9064.44	13363	10606.2	13187.8	11643.7	11236.3	13079.6	13095.9	13813.6	9195.49	9849.07	12331.6	16961.8	13529.5	8320.16	8138.98
M1094T318_1			0.151161	0.479168	1.08582	1093.93	317.781	3655.03	4115.62	5953.65	3077.46	3342.41	4805.28	3904.03	3266.45	6010.99	4031.06	3890.53	3384.68	4427.98	3240.43	3246.83	2789.82	3468.48	4622.33	3488.04	6270.39	3809.56	3488.19	3149.16
M1094T318_2			0.0799857	0.623929	1.03124	1093.95	317.5	3674.91	6585.47	5371.76	5998.48	5928.64	6030.3	5287.22	4579.57	5935.66	6887.31	5461.93	5305.12	5671.06	6059.33	5435.08	5593.29	4850.14	6026.67	4375.06	5796.78	4181.99	4004.36	3942.95
M1094T318_3			0.154891	0.450553	1.0652	1093.96	317.848	5032.96	5211.92	5535.46	7450.85	6067.84	5399.64	6633.31	4496.47	5987.07	5048.53	6819.61	4608.84	5677.11	4885.08	2799.46	5647.65	4847.92	5970	5729.95	6397.79	4109.03	3401.34	4048.42
M1094T318_4			0.283745	0.0886102	1.20332	1094.43	317.781	2905.95	2707.08	3850.11	4198.26	3071.28	3067.54	2566.41	1907.31	3220.31	4214	2167.02	3771.5	2950.58	2005.32	3142.85	2984.1	2027.52	2253.33	2232.58	2815.94	903.562	3363.91	2058.54
M1094T318_5			0.237575	0.090977	1.12892	1094.44	317.555	4933.32	3283.01	4039.34	3686.86	2983.24	3382.24	3865.75	2682.9	3895.41	4006.05	3286.94	3931.74	3174.31	2985.69	3400.29	3610.64	2535.2	3527.13	3077.7	3030.71	1355.59	3093.82	1956.32
M1095T318			0.0146517	0.919669	0.989153	1094.93	317.587	3089.67	2904.51	3695.25	2289.21	3593.3	2599.94	2226.39	2671.62	4317.36	2460.83	2550.84	3635.68	4474.55	2247.67	2600.59	3850.45	2239.42	2706.17	2746.33	3123.73	2459.63	1797.85	2651.99
M1095T322			0.203759	0.11429	1.20969	1094.69	321.632	1703.88	2262.19	2511.8	1787.44	1131.98	2921.63	2759.46	1591.92	1739.35	2463.42	1678.95	1316.76	1868.9	1175.08	1638.49	1602.61	1719.87	2236.54	1606.62	2411.11	2656.36	2649.49	2521.69
M1096T318_1			0.0922204	0.665174	1.04368	1095.59	317.674	5031.56	5397.62	5349.18	6024.82	3387.18	5872.16	5246.26	4731.54	5172.51	3142.19	4955.66	4739.37	5396.33	5743.47	5798.65	5085.52	2472.04	5845.96	3620.14	3632.16	2932.27	3814.06	3364.57
M1096T318_2			0.340406	0.0710903	1.16812	1095.93	317.781	6543.94	4652.88	6008.74	6207.32	5813.41	6698.84	5196.83	3597.78	5286.76	4341.45	5302.72	5248.96	5943.77	5022.72	4016.53	4476.4	3143.82	4382.73	4052.56	4935.86	3573.71	3265.68	2432.85
M1096T318_3			0.236269	0.262368	1.13971	1096.25	317.959	4707.5	2704.02	5123.31	4687.39	2885.84	4294.32	5019.09	3154.8	4815.75	3770.38	4280.61	4512.65	2468.91	4430.55	4350.17	3801.81	1484.42	3379.86	4453.37	2954.27	2559.36	2609.5	2123.89
M1097T317			0.0770651	0.552415	1.06046	1096.58	317.469	2129.81	2023.13	2445.24	2863.79	2702.7	3387.18	1824.7	2260.07	2301.29	2468.91	2935.45	2251.49	1598.44	2715.46	2677.25	2746.22	1559.39	1575.32	2900.69	2055.61	1128.91	2242.17	1311.32
M1097T318			0.288028	0.0697458	0.861578	1096.91	317.94	3899.37	3754.09	3101.93	4413.03	3734.22	3789.15	5257.46	2524.07	3547.13	3011.97	4204.14	4009.46	4951.41	5222.29	4319.28	4602.66	3229.67	3843.12	3785.12	4814.93	3897.58	1929.41	2739.21
M1098T167			0.786687	0.0722953	1.18337	1097.64	167.237	25080.2	20597.6	28300.5	25128.8	25695.4	23513	21679.8	11843.6	23404.5	18157.6	12855.1	23204.1	21310.5	18747.6	19270.1	20367	20574	16053.6	14661.7	21740.8	17061.3	18862.9	19140.4
M1098T317_1			0.167527	0.59636	1.03339	1097.9	317.388	11194.4	12579.6	12030.8	12318	10929.7	11172.9	16591.4	11200.1	11261.3	12148.3	11128.9	11007.7	12810	9224.86	14343.2	13710.2	9917.52	11576.6	11567.5	12217	11403.5	9280.87	9737.71
M1098T317_2			0.0777557	0.940323	1.00496	1098.4	317.414	6884.39	7600.56	8139.85	7696.2	8356.1	6278.73	6618.26	5797.34	5934.57	5436.99	6101.63	6166.4	6601.49	6157.77	7192.85	5954.29	6004.57	7722.87	7738.41	8763.73	5273.94	5424.74	4786.14
M1099T167			0.702527	0.0335842	1.1991	1098.64	167.249	20122.2	15156.8	18591.5	18837	18438.9	17078	16123.5	8368.89	15838.8	16618.7	12169.6	15008.4	15816.9	12215.7	11670.1	15368.2	13784.3	13927.6	11191.1	16597.3	10983.5	9537.72	14486.9
M1099T317			0.0101072	0.912862	0.993363	1098.89	317.373	6372.66	8535.74	10235.9	9062.42	7196.27	7099.56	9260.64	9113.82	6874.74	7323.89	8940.85	8547.68	7930.16	8863.28	8144.71	7823.48	6305.06	9293.36	7580.26	8188.5	7052.15	5497.08	6520.68
M1099T318			0.151006	0.452317	1.06722	1099.39	317.575	5134.08	6154.64	3808.26	3074.97	5388.79	3539.4	4522.8	3569.83	3892.69	3950.46	4412.91	3857.16	3388.4	3629.71	4591.69	4028.51	3281.47	4987.31	4345.83	3802.32	4390.75	4245.86	3296.74
M109T354			0.0346116	0.888832	1.01644	109.041	354.426	3573.93	3042.14	3997.7	2511.07	4320.62	3703.16	3801.99	3798.19	3657.92	3199.03	4787.87	4109.96	3615.77	2646.02	4156.06	2572.75	1011.9	4556.08	4455.63	3117.94	3563.73	2378.9	3242.28
M1100T167			0.986023	0.0190683	1.33642	1099.64	166.686	18861.3	16268.1	23427.9	17533.7	22683.8	18102.9	20650.1	6467.12	21755	16510	11800.5	15793.6	17009.6	14617.9	8997.57	15385.5	10153.6	12902.5	12225.5	17493.2	13288.9	14052	14521.8
M1100T317_1			0.0935045	0.55329	0.936119	1099.88	317.043	1918.84	5362.48	4625.75	3481.36	5466.62	2520.72	4939.81	4306.5	4695.44	3342.24	5285.71	4793.01	5087.94	3459.26	3325.22	3765.03	4396.94	5525.98	4316.3	3479.04	4072.88	3828.01	2804.26
M1100T317_2			0.292555	0.167444	1.15195	1100.2	317.418	3700.44	4286.66	5751.51	4639.75	6500.29	4719	4673.31	5088	5619.6	5247.09	6103.51	4266.11	6202.22	2888.16	3429.23	3425.1	3921.39	3607.18	3966.24	5791.47	3461.34	3442.18	3026.48
M1101T166			0.646443	0.0494678	1.22756	1100.64	165.937	14403.4	9033.13	12490.9	11470.6	15883.1	9889.36	13807.3	8669.84	12480.6	10804.8	9059.29	9649.86	11139.5	4224.02	9343.16	10256.9	9510.09	11312.5	9189.54	13201.2	9573.04	9245.83	9249.38
M1101T317_1			0.234	0.0952625	1.11254	1100.53	317.26	3277	3835.92	3719.34	3527.72	3153.48	3444.46	3702.04	3368.3	4820.67	2862.52	3823.55	3487.57	3599.51	3426.79	2743.52	2907.3	2875.18	3315.4	2752.39	3167.73	2035.18	4373.7	1692.36
M1101T317_2			0.321332	0.102311	1.13663	1100.86	317.48	5870.27	6441.03	6358.89	3989.67	5610.14	4661.71	4470.13	5496.15	5339.37	4630.09	5102.97	4703.04	6138.07	4793.45	5022.28	3872.31	3324.07	4111.59	4060.44	5384.19	5101.2	4542.92	3795.92
M1101T317_3			0.0604026	0.770709	0.9746	1100.87	317.258	5260.42	5662.57	5275.53	4193.57	4700.09	4789.28	3711.66	5038.88	4736.4	4078.05	6645.46	3984.35	5483.17	3861.08	5059.12	4753.41	2721.15	5386.95	4497.13	6291.16	5007.92	4498.54	3971.84
M1101T49			0.0748262	0.735943	1.07911	1100.79	48.8215	2483.37	2276.19	2546.01	1505.56	2909.59	2288.88	518.179	235.832	1018.15	607.165	384.975	1462.56	2211.62	2057.55	1474.45	1478.83	1438.43	1565.93	1962.4	1150.74	1051.76	1686.4	1616.49
M1102T165			0.339639	0.44044	1.09621	1101.66	164.894	17015.3	4433.32	17815.1	15319.5	18961.7	12334.7	20642.7	15293.6	18188.9	15298.1	9531.09	14398.4	16614.4	14315.7	12807.1	19253.3	15512.9	13051.7	16420.8	9766.68	14306	11672.8	16512.3
M1102T317			0.0381478	0.809802	1.0364	1101.86	316.815	2857.37	2195.25	1477.26	670.202	1853.24	1950.63	3045.79	1098.46	1628.77	1405.05	1719.84	1380.32	1491.94	2099.06	1823.86	2276.63	1465.32	1167.59	2169.88	1949.04	1705.45	2136.99	2985.46
M1103T165			0.28899	0.49351	1.0763	1102.67	165.3	9519.03	6788.59	14161.5	8626.99	14197.4	6181.59	14434	7996.14	11245	11338.2	9898.88	7854.03	7795.32	10822.4	9360.28	11261.4	10003.7	9791	8978.6	11315.8	7051.84	8924.48	10865.1
M1103T318_1			0.00795541	0.905574	0.992303	1102.96	317.656	16482.2	18115	18428.5	19748.7	17539.5	19287.3	18632.4	13729.3	19259.6	13558.1	18835.4	17659.2	19841.7	18575.6	17780.2	17967.8	9903.4	18853.3	18288.8	18431.1	11808.9	9619.93	9827.2
M1103T318_2			0.214452	0.528749	1.04868	1103.46	317.671	12225.6	8711.62	12405.4	10883.7	10299.8	10141.3	13022.1	9237.86	12310.2	7413.9	11545	10815.8	9436	11267.8	11612.4	10304.6	6174.93	10889.5	9804.64	9849.63	5929.16	6965.14	7499.88
M1103T48			0.290277	0.0697934	1.53217	1102.8	47.754	2563.89	2716.52	787.408	1839.47	1881.94	1651.7	756.039	696.088	1148.55	762.753	661.837	604.332	1541.18	1363.41	1233.31	869.383	449.028	1005.6	1159.22	775.068	733.756	1206.22	1193.34
M1104T165			0.0992479	0.775843	1.02861	1103.67	164.594	11073.2	4214.91	9518.91	9660.72	11419	7793.09	13493.5	8152.69	12801.6	11991.2	9234.81	8357.8	8757.19	8346.11	8423.98	11109.2	10052.9	11611.6	10912	10528.2	6729.34	8036.34	7837.31
M1104T317			0.250093	0.179668	0.909101	1104.45	317.474	5854	7786.31	5879.42	5682.12	6617.15	6706.8	8089.56	5524.23	5992.06	5544.07	6488.9	7017.8	7800.5	5463.97	8637.26	6782.69	5179.09	7423.58	8255.23	6993.5	5000.87	3589.31	5352.75
M1104T318_1			0.104206	0.560568	0.948105	1103.57	317.753	4263.73	5172.94	5785.62	5113.17	5008.44	4186.87	5868.36	4055.7	5285.94	5547.45	4947.42	5641.64	7631.6	5345.93	5355.8	5602.9	2248.21	5847.27	4979.1	5440.9	3797.47	2730.76	3364.57
M1104T318_2			0.0118984	0.919769	0.992616	1103.95	317.51	12283.3	14035	13291.2	13293.7	12531.2	12028.8	11259.2	8458.9	11359.6	7543.02	12627.1	12794.8	11510.2	12335.2	11827.2	11595	8190.51	11943.4	14238.9	9885.11	9516.57	7070.21	7275.95
M1104T318_3			0.0565835	0.803051	0.973779	1104.24	317.656	5248.14	3080.93	5341.4	5571.89	4125.43	4533.54	4552.24	3604.24	3598.09	3133.26	6602.39	4775.17	5398.28	3760.74	4177.11	3877.81	2995.91	4946.27	4452.72	2954.94	2226.98	4047.25	2342.03
M1105T165			0.0155771	0.816649	0.975376	1104.67	165.315	4719.4	5556.64	7482.48	5275.93	6025.22	3643.46	9096.65	5941.02	6924.26	6671.5	6734.49	4859.62	7213.47	5305.27	6227.3	7510.8	8016.05	3398.02	6214.19	7405.85	3964.98	5201.99	4306.49
M1105T317_1			0.375012	0.0996456	1.13683	1104.94	317.321	7545.14	5480.31	8013.76	7168.87	6810.74	8088.88	7952.53	6370.72	8371.49	5897.67	6798.09	4271.23	5594.3	5623.75	6781.1	6975.68	5932.15	5172.51	8359.38	7561.85	3713.3	4479.01	4367.64
M1105T317_2			0.267918	0.139765	1.16381	1105.44	317.428	4153.66	3832.42	2219.71	4703.22	3372.85	3107.16	3007.68	3622.17	4803.72	3366.4	2659.49	2517.06	3147.31	3503.84	3727.17	3925.8	1658.12	3641.46	3123.62	3191.49	1338.67	1189.87	2361.56
M1105T318_1			0.172232	0.353222	1.10476	1104.57	317.841	3585.45	4061.87	2699.78	2857.71	2928.42	3081.18	2928.53	2922.74	2756.75	2686.46	2023.11	2292.81	2923.49	2946.43	3567.25	3013.92	1330.98	2472.67	4453.37	2591.82	1352.85	2703.43	2023.06
M1105T318_2			0.0457271	0.787726	0.980092	1104.82	318.249	4674.48	5684.59	4505.12	4885.51	4490.43	3927.55	4985.5	6226.2	3933.38	4812.13	5727.74	4605.32	5305.98	2817.29	5833.79	5205.42	4266.12	5346.07	4788.17	5206.52	5519.24	4631.65	4277.27
M1106T317			0.0934372	0.595033	0.955947	1105.91	317.38	4792.22	4382.49	6197.39	4231.31	4670.87	4831.77	4739.47	2646.56	5846.6	3701.4	4527.21	4942.3	5387.96	5221.31	4378.77	6392.58	4002.07	3998.7	4935.62	4375.22	4677.77	3033.57	3600.02
M1106T318			0.131317	0.385162	0.934125	1106.42	317.656	3061.18	4287.31	3770.76	4176.42	4332.43	4013.81	3935.57	2449.22	4989.28	4174.96	5126.46	3718.27	3532.84	5057.58	4014.05	3445.87	3324.71	4831.13	4435.22	4468.54	3563.95	2473.05	2091.43
M1107T317			0.207774	0.191217	0.885799	1106.92	317.002	4645.25	3487.69	3542.86	2905.65	3615.04	3740.39	4361.87	3247.05	4193.47	2600.92	4224.81	4005.67	3239.99	4681.85	4949.02	2953.52	2771.72	5349.76	3987.36	4861.63	2625.57	2644.85	2318.97
M1107T318			0.115959	0.393916	0.922606	1106.93	317.781	3464.57	3928.38	3542.86	2172.46	3711.09	3187.6	4557.61	3679.07	3956.13	2968.54	4224.81	3871.1	3239.99	4009	4604.8	2732.73	2210.35	3949.32	4281.07	4995.29	2604.86	2542.01	2318.97
M1108T317			0.0908403	0.617271	1.05787	1108.19	317.348	3368.77	2023.45	1857.84	2891.11	2989.41	2846.95	2699	4581.32	4039.58	3790.89	2991.23	3416.98	2186.09	3176.57	3885.25	2026.86	2923.05	2339.7	3644.39	2797.45	3043.86	2254.65	2370.72
M1108T318_1			0.0640811	0.723445	1.03367	1107.93	317.525	2950	3374.17	3857.47	3376.24	4049.53	3756.31	3835.2	2600.07	3837.66	3176.19	3136.97	5523.31	3367.06	2919.22	2979.79	3644.9	2862.81	2130.71	3503.61	3610.5	2238.89	2626.47	2410.67
M1108T318_2			0.191849	0.20388	0.851138	1108.01	317.855	3371.81	2703.36	1804.52	3076.09	1581.52	2258.93	2703.34	1130.04	2071.94	1787.88	2027.67	2471.74	2970.63	3117.64	3200.97	1849	1558.74	3247.3	2831.78	3147.31	1354.23	456.554	1091.85
M1108T318_3			0.1383	0.378958	0.885492	1108.43	317.749	1778.22	2188.47	3061.66	1554.31	900.24	1102.14	1591.48	2133.69	1844.36	2014.58	2165.4	2521.27	1547.71	2234.84	1599.77	2724.16	1109.16	2324.66	1576.56	2715.17	1111.91	2140.49	872.346
M1109T318_1			0.0869516	0.799175	1.03294	1108.52	317.855	4056.02	3608.56	5326.93	5092.83	2436.96	2642.43	5253.63	2141.58	2768.22	2581.11	3667.99	2819.26	4291.75	4182.58	3725.48	3361.98	3185.75	3848.67	3421.72	2258.12	2577.08	1824.85	2733.23
M1109T318_2			0.0248865	0.836217	1.02337	1108.92	317.656	1919.53	2706	2799.78	2379.9	1808.29	3071.21	3121.62	3324.08	2999.36	4330.89	1946.35	2724.65	2060.36	2658.92	3427.62	2703.88	2026.86	3857.99	2935.24	3468.83	2320.63	1620.3	2682.62
M1110T317			0.096916	0.649387	1.02849	1109.87	317.327	9608.84	7388.68	7537.97	10611.8	6714.73	7322.24	6356.61	7617.81	7149.58	7380.48	6848.66	7454.11	7820.02	6994.45	8328.08	8088.69	6654.01	8555.95	6985.15	7807.29	5028.04	6716.99	6124.17
M1110T318			0.0102679	0.795241	0.983086	1110.38	317.521	3804.57	4512.69	4404.54	4407.04	4252.66	3515.2	4918.5	4285.73	3510.35	3643.39	3309.16	4870.5	3730.38	3066.88	4487.17	4233.81	3724.45	5035.32	4525.47	4981.27	4021.45	3672.81	3781.65
M1111T317			0.12	0.38129	0.938307	1110.87	317.342	4361.29	3832.25	4250.11	4451.87	4851.02	3307.61	5928.56	4786.84	4430.83	5091.79	4535.16	4767.88	5606.95	5382.63	6027.21	4191.05	3843.16	5461.17	4687.73	3767.16	3733.6	3218.43	4542.99
M1112T317			0.0178737	0.99048	0.998646	1112.22	317.368	5315.4	4217.8	3864.99	2909.86	2478.3	2029.9	3062.23	3353.46	3937.15	2693.12	3379.22	3929.48	4240.1	3717.01	3885.92	2537.9	1962.12	3604.92	3747.79	2903.66	2035.5	1825.36	2414.71
M1112T318_1			0.150971	0.401038	1.07331	1111.56	317.663	4267.14	4724.23	5095.81	6230.97	4263.7	6954.31	3835.78	5948.94	5066.49	4876.22	4570.12	3660.93	5354.15	4441.12	5361.86	4027.11	3604.92	5937.09	5119.94	5684.9	2669.88	2507.96	3373.63
M1112T318_2			0.200331	0.228204	1.09456	1111.89	317.526	4703.11	4756.33	4787.4	5557.46	4375.7	4141.89	5122.24	4061.84	4389.15	4731.31	3926.49	5413.14	4032.5	4555.12	3122.4	5181.81	3380.95	4939.73	2909.4	5136.84	3579.26	2790.1	3795.9
M1115T318_1			0.356417	0.429117	1.04435	1114.94	317.661	32685.1	31048.5	35059.1	39519.2	34156.9	33566.2	36964.5	28367.8	34851.7	32012.3	36765.8	31536.6	36078.1	32006.1	32152.8	34343.1	20401.1	31313	36078.7	33192.7	28685.2	23733.7	22743.3
M1115T318_2			0.275611	0.175295	1.24835	1115.27	317.875	1708.68	2020.72	2678.41	2230.48	2022.47	1541.84	4053.61	2258.12	3173.14	1787.88	1351.34	2704.02	1141.93	2034.22	2009.53	1801.8	444.982	2373.11	2480.36	2463.78	1579.71	1139.92	218.242
M1115T318_3			0.260039	0.396651	1.05174	1115.44	317.51	13557.3	14134.7	14990.9	13739.2	14396.6	13448.6	14063.6	10822.8	13674.1	9621.74	11686.4	13505	12769.8	13658	11696	13867.3	8476.54	14234.5	12887.9	13151.8	8591.6	8955.28	9975.95
M1116T317_1			0.322717	0.356689	1.05502	1115.93	317.49	19742.5	18239.5	20554.8	19444.6	16193.9	20054.3	22374.7	14772	20285.6	17615.6	18456.6	17554.3	18580.3	18568.1	20569.3	17593.6	11861.5	17042.7	18868.1	20311.4	13222.5	13308.6	12010.8
M1116T317_2			0.0181573	0.748204	0.976341	1116.42	317.367	7852.49	8560.7	9523.9	9914.77	10120.8	8917.23	9020.01	7095.21	8910.58	6539.86	8749.22	10769.4	7719.42	8880.86	9860.18	7463.83	5472.05	9008.32	9531.28	11096.1	8264.06	6219.54	5947
M1116T318			0.0402809	0.98976	0.998846	1116.43	317.5	8239.97	8788.56	10312.9	10484.9	10698.4	9138.92	8546.09	6730.2	8674.46	5957.39	9201.14	11292.2	7542.39	6487.78	9846.32	8755.57	5309.78	10024.8	8298.62	10914.4	8022.82	6235.1	5807.26
M1117T318_1			0.052042	0.723343	0.979621	1116.92	317.827	12156.1	11596.4	11164.6	12379.6	11551.6	9137.51	11258.9	9153.75	12366.6	10653.6	12041.3	10240.4	13746.9	11056.2	11749	11938.5	7412.21	12276.8	11926.6	11348.8	11132.4	8740.61	9322.09
M1117T318_2			0.316339	0.060117	0.852565	1117.42	317.53	5713.93	3384.83	4425.1	4868.41	3547.06	4707.48	4969.26	3529.67	4941.62	3206.28	4508.41	4322.11	4316.53	5261.79	6626.55	4291.74	4613.27	5359.69	6120.24	5360.17	4030.33	4225.53	4139.81
M1118T317_1			0.211942	0.447385	1.06246	1117.91	317.327	6949.98	7513.25	6310.01	5594.7	6813.49	5747.19	6801.21	6614.66	6392.64	4323.43	6100.25	5783.59	5344.97	7516.6	7060.91	3329.64	5653.7	6608.47	6921.91	5033.13	4489.14	4893.55	4326.95
M1118T317_2			0.121411	0.412861	0.92313	1118.4	317.327	2601.67	4573.05	6105.18	4109.4	3054.19	2985.12	4206.44	3208.26	4625.37	3545.36	4587.29	4950.04	3809.61	4611.47	3968.91	4187.03	2732.17	4303.04	4868.64	4244.6	5362.8	3038.81	2948.95
M1119T318			0.0162412	0.900175	0.986742	1118.9	317.94	3920	5606.92	2366.8	2850.77	5163.55	3753	3898.54	2741.94	4032.13	3622.08	2343.08	3831.32	3519.11	3574.83	4093.66	4974.55	3215.43	4194.83	4765.6	3953.31	3632.27	3681.94	3202.14
M111T109	(M-H)-	Uracil	0.630668	0.402398	1.1584	111.02	108.866	22151.9	56689.1	40432.6	51061.1	32114.3	26158	24530.1	64325.6	31403.6	37765	59607.1	46654.7	25250.4	25987.4	25328.4	22511.3	35978.2	26522.7	20058	45865.1	30255.3	28489.2	29720.3
M111T151	(M-H)-	Uracil	0.0957914	0.898649	0.975037	111.021	151.306	35254.4	15998.4	15495.4	23727.2	33635.7	32558.1	36454.7	22922.2	28816	24440.1	32713.4	54407.5	27813.6	46842.2	27412.6	9349.09	16074.3	15930.4	34617.6	11036.3	24457.2	25643.3	26918
M111T221	(M-H)-	Uracil	9.72017e-05	0.947708	1.00848	111.02	220.571	4392.61	6624.52	5703.78	5955.4	3869.63	5378.86	3751.62	10761.7	4778.59	5254.96	6547.18	4742.32	5617.53	3461.09	6632.51	6236.66	6239.83	5750.15	4609.97	6159.39	5069.68	6201.03	3633.34
M111T272			0.217926	0.0190466	0.761124	111.031	272.442	747.024	834.745	853.128	513.107	1063.21	678.076	516.746	931.142	633.008	634.227	1124.1	1170.72	1242.93	1100.66	769.135	750.211	842.043	1205.99	622.329	900.15	828.588	836.787	790.916
M111T298			0.319971	0.00245038	1.27514	111.02	298.383	2082.88	1992.07	2154.81	1861.5	1995.23	1469.77	1559.95	1279.54	1792.36	1679.22	1152.27	1570.37	1553.99	1043.28	1287.14	1314.08	1585.81	1418.89	1481.23	1605.04	1072.63	1079.32	1553.66
M111T35			0.0200903	0.940679	0.98821	110.976	34.742	3675.32	7982.12	5142.68	5340.27	2987.12	4050.11	4464.94	7413.87	5299.92	3281.85	1259.85	4669.02	5882.33	6172.63	2922.42	7601.69	6760.65	4918.12	5259.65	4784.04	6438.62	3624.87	6049.73
M111T430			0.258262	0.190159	1.12328	111.009	430.228	4426.68	4372.45	5538.15	4116.75	5757.63	4639.04	4053.83	2571.06	3768.38	3732.28	4143.5	4215.72	3012.6	3682.86	4059.84	3636.49	2885.8	4338.5	3454.25	4830.15	2942.8	3088.48	2935.54
M111T83_1			0.152563	0.229109	0.831971	110.674	82.795	1148.41	1852.32	1356.7	957.43	955.092	1094.84	835.334	741.936	801.45	1125.35	1695.53	1539.15	1655.4	823.128	1982.01	1447.06	1033.68	572.228	891.958	1423.85	1389.61	1488.39	1293.75
M111T83_2	(M-H)-	Uracil	1.63372	0.278105	0.813242	111.021	82.903	88155	236880	219268	150572	84471.4	75133.6	76583.4	84113.4	75862.5	112011	224328	182705	127938	88207.3	139953	180732	196710	112852	75605.2	150295	127482	115929	127850
M1120T317			0.0611579	0.911947	1.01015	1119.89	317.434	6365.07	6704.76	5701.03	6112.42	4259.86	4879.24	7507.19	5388.79	4680.43	4649.59	5774.73	5343.48	5394.11	5227.02	8668.64	5723.42	4350.92	5434.67	4282.91	5483.34	5176.24	3759.11	3969.67
M1120T318_1			0.235646	0.192953	0.904813	1119.55	317.53	4127.92	5858.16	4305.74	4143.53	5553.18	5157.39	3383.66	3704.99	5517.83	4249.02	5174.47	4142.61	5777.43	4684.95	4953.01	5827.97	4008.84	4699.33	5256.52	6315.68	3583.31	4047.91	4203.4
M1120T318_2			0.350752	0.121547	1.20771	1119.99	318.021	5341.28	3276.91	4689.75	4890.22	5995.35	4067.75	5223.39	2260.07	5173.16	2913.77	4505.63	3447.14	3581.51	3762.02	4020.36	4056.36	1774.21	4731.18	3128.4	3286.52	2669.88	1820.28	2451.11
M1120T318_3			0.298012	0.0289179	1.17076	1120.21	317.5	3365.76	2860.45	3125.14	2860.9	3821.62	4033.57	3830	3171.3	3460.95	3992.71	3535.7	2706.8	3231.4	2894.56	3126.12	2422.37	1911.98	2950.65	3199.05	3508.64	3238.94	3598.24	1961.23
M1120T318_4			0.14456	0.381306	1.09368	1120.49	317.935	2240.63	3727.22	2934.77	3505.49	2224.08	2851.04	3650.07	2913.04	3446.61	3131.21	2708.63	3653.88	3365.74	2536.24	2230.48	2704.02	1111.04	3153.29	2942.65	3595.12	901.018	1139.92	1580.42
M1121T317			0.243738	0.199489	1.16474	1120.88	317.107	1758.77	2776.01	3248.59	4193.47	2894.76	2939.86	4412.25	2083.81	3419.37	2310.45	2244.72	2910.45	2607.96	2468.2	2506.29	2777	1903.77	3857.63	2277.57	2235.41	2593.64	2544.97	2753.28
M1122T165			0.693398	0.0804444	1.29804	1121.64	165.314	16928.4	6170.44	13347.7	14627.1	14779.1	7764.94	16114.9	5744.71	10569.2	11671.9	6157.3	8148.92	11877.2	8038.64	8180.74	11657.4	6268.93	9775.29	8846.35	11738.7	8437.48	10214.5	8315.12
M1122T317			0.246583	0.195667	1.09315	1121.86	317.342	5083.74	5929.47	4680.45	4776.63	6447.39	5022.06	4737.75	5711.43	5300.73	5866.7	4579.36	4205.89	5463.83	5850.16	5656.43	5500.53	3789.67	3451.25	4616.4	5879	5381.93	5758.66	3630.05
M1123T166			0.945241	0.00114309	1.61764	1122.64	166.114	10722.3	5334.04	10566	10204.2	9815.7	7982.97	9888.23	5389.63	9112.4	8493.7	5956.37	7412.63	4630.13	4290.84	5380.82	7884.34	4183.96	1780.61	4987.55	7589.54	6362.97	7374.5	6283.76
M1123T318_1			0.135566	0.470567	0.938444	1122.93	317.58	4693.27	4480.68	4557.52	5872.57	4600.09	6277.54	5211.33	3379.86	5389.17	3881.19	4957.26	4640.12	6060.84	6897.56	5486.88	5194.73	3389.42	4740.17	4031.87	6115.42	3711.32	3126.12	3104.37
M1123T318_2			0.19083	0.291484	1.11544	1123.26	317.956	3591.24	2850	5310.27	4015.19	2697.51	4506.42	4054.93	3384.98	3445.26	2464.69	3153.54	3154.2	3639.59	4080.39	2677.36	3467.31	1766.41	3821.93	3168.7	3632.16	2133.37	2555.27	2705.88
M1124T165			0.818107	0.0246648	1.3038	1123.65	165.289	10137	8128.26	16009	14019.4	14816.2	9330.29	13587.9	8803.04	16579.5	10841.7	7264.62	11714.9	9276.18	8058.84	9500.14	9201.36	7825.09	9864.9	7677.34	13382.5	8338.33	10240.7	10212
M1124T277			0.207854	0.203247	1.25719	1124.12	277.309	1374.54	790.153	2326.8	1535.3	1313.06	1535.19	1508.87	827.321	2016.64	846.539	1466.33	1058.13	1376.53	785.653	1902.3	718.886	230.796	1232.59	1007.72	1416.23	403.015	554.842	297.908
M1124T317			0.022314	0.964571	1.00585	1123.92	317.388	2015.89	2251.92	1781.75	2639.78	2663.45	1973.55	2929	1913.79	3244.81	3094.8	2696.92	2712.15	2516.57	3367.43	2746.77	1386.65	1111.69	3387.63	3086.03	1354.35	1126.93	1718.38	2186.77
M1124T318			0.150364	0.384765	0.905835	1123.59	317.667	3821.52	2034.33	3774.85	3789.23	2923.4	3607.12	3596.34	2249.68	4490.65	2466.44	4063.6	3604.9	4263.89	4009.61	4240.07	3782.04	1552.6	3821.93	2488.55	4331.22	2679.95	2503.47	2021.74
M1125T165			0.682679	0.025788	1.39663	1124.64	164.662	6469.49	4123.55	6412.32	7568.19	10224.3	6443.32	8660.45	4805.52	9919.47	6848.47	2612.29	5936.42	5443.99	4676.83	7078.7	5016.7	3310.17	4146.88	4482.94	8472.07	5247.75	5923.33	4438.86
M1125T318			0.0584767	0.988752	1.00176	1125.06	318.007	5021.56	7494.72	7366.45	6696.36	6360.17	3963.35	6829.33	3847.4	5847.72	4931.35	5846.19	5645.29	6269.28	6907.36	6479.65	6951.42	887.105	6744.35	5313.78	7211.16	4005.14	2696.53	2600.57
M1125T48			0.179103	0.368692	1.22988	1124.79	48.193	3260.59	1742.56	2932.43	2616.75	1919.65	2137.95	716.739	801.452	959.086	423.752	817.525	1572.94	1685.4	1553.43	2278.07	2071.68	803.319	987.273	1004.7	1463.66	1142.47	1602.95	1525.55
M1126T163			0.255881	0.463372	1.07266	1125.66	163.396	13680.2	8963.88	15869.1	16398	11947.7	11399.8	13714.5	7614.47	16406.5	16029.7	10914.3	11197.3	14337.1	10125.1	12546.1	15571.9	10274.4	13515.8	10088	14510.3	10034.1	12099.4	13575.8
M1126T318			0.0673761	0.857261	1.0247	1126.06	317.997	2349.36	1534.17	3342.63	3628.7	2928.42	2258.46	2808.47	2472.28	2762.36	2234.37	2252.01	4046.04	3133.66	2979.92	3122.28	1617.45	668.125	2702.72	2462.21	2700.29	1354.23	455.433	595.473
M1126T48			0.00076706	0.90431	0.968784	1125.79	47.908	2940.6	1065.06	2447.79	1150.02	1918.21	975.316	446.841	696.088	527.889	770.77	190.74	1388.64	1859.64	1442.76	2188.12	1930.42	570.369	1246.56	678.475	1859.78	863.129	1890.76	1087.81
M1127T164			0.0989157	0.815856	1.02613	1126.67	163.773	7832.9	4701.97	9234.34	9123.33	8864.13	6626.75	10821	4892.9	10642.9	9411.76	4702.31	8881.13	10638.3	6400.8	7501.15	9061.33	7787.07	7998.45	6981.38	10108.2	6569.56	8421.49	7071.48
M1127T317			0.198585	0.464341	1.04271	1126.92	317.49	20411.4	18761.9	17633.3	20446	16055.7	18391.9	15905.7	17721.4	13499	16623.7	16915.4	18295.3	18449.5	15940	16863.7	17783.7	11205.6	16830.5	17170	18810.3	17236.9	12191.9	12054.3
M1127T318			0.183644	0.506895	1.04059	1127.42	317.51	12286.2	11882.2	10671.1	13270.7	10460.8	10879	10734.6	8308.48	10372.1	9519.9	10598.5	12079.5	9288.49	9642.11	10160.3	8441.63	8795.42	11577.8	11052.5	12520.7	9951.48	7611.2	6193.56
M1128T163			0.133086	0.555972	0.915622	1127.67	163.351	8206.46	1339.39	6359.61	9470.91	8566.86	3065.8	7722.22	4853.9	7292.55	6780.03	4783.64	6602.62	7402.78	5646.1	6641.75	8889.17	4838.91	9467.34	6115.65	9136.1	6342.77	8287.72	8291.53
M1128T317_1			0.0742045	0.64336	0.953886	1127.53	317.441	4391.19	3962.21	3572.09	5735	3820.33	3729.22	5915.27	4287.91	2248.55	3498.06	5247.55	3187.35	4698.78	4628.55	4571.64	4090.33	3677.8	4812.68	3012	5222.96	4087.57	3698.34	3355.19
M1128T317_2			0.0501508	0.966747	0.996943	1128.41	317.34	6551.73	7670.83	6952.38	7255.09	7732.11	6897.7	6054.82	5478.61	7975.34	4647.6	5558.98	6509.18	7886.52	6892.95	8537.92	5798.98	4825.79	7041.34	6903.42	7467.25	4838.43	4580.78	4840.36
M1128T318_1			0.494658	0.0149475	1.10639	1127.91	317.587	12810.2	10832.1	13475.2	13446.6	12526.7	12106.3	13871	12104.7	12281.6	13477.1	10040.2	12612.5	13256.5	10648.7	10858	12533.3	10799.3	11857.5	10248.2	11871.4	10483.5	11000	10014.5
M1128T318_2			0.0395484	0.818519	0.977423	1128.2	317.515	2919.1	4268.53	3525.83	4668.13	2976.92	3815.06	3609.72	3926.93	3258.42	2465.78	2980.31	2516.13	4659.96	3739.19	3454.47	5221.24	2970.15	3613.87	4386.85	2710.7	2957.8	2508.62	2697.51
M1128T318_3			0.201336	0.172105	0.930866	1128.4	317.924	5524.36	6317.1	6246.83	6701.66	5969.47	6756.27	5683.03	5161.17	5732.81	5029	5609.7	6356.46	7232.19	6324.26	7724.12	5674.84	5070.94	6446.89	6524.28	6548.9	5529.43	4493.04	5594.95
M1129T163			0.224808	0.347229	1.10767	1128.67	163.373	5880.23	3750.64	4620.4	5272.19	6376.64	3508.89	4128.38	3277.5	4802.09	3963.48	2949.2	4393.04	5089.08	2180.45	5334.16	5110.02	4299.16	4142.21	3279.31	4373.26	3520.67	3578.15	2638.18
M1129T317_1			0.154412	0.408266	1.06029	1128.9	317.373	7888.43	6165.08	7123.99	8780.89	5915.5	7687.04	7687.57	7412.91	8638.28	6893.14	7573	7575.36	6951.76	7332.28	6811.02	9104.11	4195.15	7625.98	6744.06	6061.3	6178.87	6443.94	7511.46
M1129T317_2			0.0916606	0.539194	0.928601	1129.39	316.89	2938.02	3301.33	4213.4	3934.22	2737.88	2840.46	4564.02	2132.22	2699.19	3421.82	2805.54	3645.38	3165.45	4259.66	3793.98	4575.66	1184.96	3376.35	4720.01	3776.22	3618.55	3024.63	2571.25
M1129T317_3			0.0947814	0.506673	0.915561	1129.4	317.48	2959.93	2194.06	4624.16	3777.13	3601.07	2700.38	3680.39	2074.98	2582.57	3106.13	2836.5	3630.79	2658.32	4353.7	3790.02	4475.57	1191.31	2684.31	4817.69	3749.35	3511.52	2923.47	2565.65
M1129T320			0.366838	0.00889668	0.741562	1128.78	320.48	1143.95	1610.43	1537.39	1617.53	2040.13	1806.02	2039.15	1089.24	1462.88	2732.36	1482.11	2722.78	2744.61	1928.65	2617.41	2515.34	2501.17	2476.32	2200.03	1842.81	669.75	2086.39	2100.78
M112T156			0.328943	0.462363	1.09478	112.052	156.163	24686.4	11072.7	30502.5	23061.6	13855.8	19349.1	18959.3	15152.7	14611.6	18610.1	14627.4	14657.8	21189.4	15422.7	16435.4	21520.1	10321.7	22110.1	18483.1	18656.5	14590.5	16085.2	16522.5
M112T277			0.26244	0.342489	0.913215	111.947	277.45	7328.26	6605.08	7236.08	5823.89	4342.18	7502.18	4884.56	5914.62	6681.22	7241.51	9651.03	5198.88	9426.81	6679.88	7766.31	4943.01	6071.87	7610.29	6247.06	6004.63	5754.29	6301.7	4465.87
M112T327			0.0237574	0.773575	0.974418	112.052	327.243	1170.24	1544.15	1064	1426.76	589.3	988.426	1363.55	941.114	1110.21	962.033	1045.43	1129.4	1236.47	1155.19	1062.78	918.018	1173.87	1456.81	1271.11	1003.69	1242.39	780.162	1083.12
M112T420			0.0782517	0.426964	0.913088	111.948	420.081	1309.48	1725.58	1801.1	1716.4	1776.06	1387.76	753.397	911.784	1509.14	1590.04	1248.27	1525.13	1720.99	1067.34	2428.12	1628.35	1226.25	1572.11	1488.89	1953.63	1786.49	947.968	1733
M112T83			0.368203	0.261902	0.832627	112.023	83.221	5284.28	9796.66	11731.8	7800.71	3670.56	4007.66	6157.88	6913.7	6220.04	5909.54	11025.8	7859.94	6860.69	5387.91	4720.2	10249.5	11481.5	6466.44	5358.78	11649.4	7572.06	7477.01	8774.19
M1130T317_1			0.148725	0.324217	1.05708	1129.87	316.951	4387.79	3727.71	4472.44	4694	4454.05	4815.47	4773.38	4691.27	3868.03	3338.44	5108.27	3414.3	4092.58	4421.56	4309.54	4169.69	3903.52	3976.72	3227.66	4264.64	4533.88	4041.55	4206.52
M1130T317_2			0.342501	0.0478621	1.18638	1129.89	317.219	4747.12	4121.85	4933.61	4561.53	3657.4	5489.23	5013.16	5295.57	4713.3	3160.13	5026.67	3360.17	2811.56	4351.88	4293.36	4643.07	3612.09	3548.07	2646.52	4221.21	4345.06	3666.16	4018.93
M1130T317_3			0.0495076	0.803922	0.970844	1130.39	317.348	2818.36	3989.4	3075.91	1779.25	2175.3	1810.04	3273.23	3061.13	2021.51	3443.93	2827.2	3506.52	3540.17	3383.22	2607.99	3106.05	2019.98	2386.27	1470.89	3424.06	2712.22	3401.93	1664.02
M1131T318_1			0.0677914	0.633653	0.963945	1130.91	317.667	4197.91	6251.93	8210.17	5684.41	5587.18	5987.19	7091.1	6240.38	5595.17	4713.62	6746.57	6493.52	6736.88	5847.76	6910.23	6992.2	4069.4	5454.4	5788.76	6747.01	4179.42	4439.71	4732.58
M1131T318_2			0.0305852	0.870422	0.98731	1130.96	317.51	6547.78	8662.24	7460.62	10905	7205.13	8497.63	8177.41	7670.71	7965.58	6499.75	9024.15	9752.6	9169.89	8022.8	6233.46	5033.07	7188.91	9067.66	8744.12	8378.17	6472.95	6188.05	7121.3
M1131T318_3			0.271652	0.223803	1.1541	1131.24	317.728	4048.19	3829.32	4050.8	3782.03	5568.5	4283.8	4730.64	2804.76	5181.45	3709.44	3379.22	3431.7	4489.41	5313.88	3345.91	3802.47	889.481	3397.16	4503.22	3829.98	1939.84	2025.76	2247.55
M1132T318_1			0.381848	0.0275807	1.18763	1131.57	317.656	4041.48	5942.66	5531.61	4393.09	3830.64	4949.77	4957.09	4826.12	4273.63	4265.2	4293.16	4041.4	3726.44	4630.78	4346.15	4230.67	2447.54	3592.18	3340.03	4935.86	2033.2	2053	3692.52
M1132T318_2			0.107409	0.722377	1.03214	1131.9	317.542	4034.53	2924.15	5829.36	4463.14	3887.56	3088.46	3609.11	3790.59	4587.51	3702.5	4060.95	3724.17	4078.79	3737.26	4057.44	2394.48	3057.28	4585.75	4816.76	4160.95	2395.82	2499.2	3062.86
M1132T318_3			0.00634828	0.954117	0.994269	1131.97	317.841	9036.91	7956.14	8740.99	8338.32	7918.25	7875.76	9728.27	4182.99	9641.34	7002.82	9482.92	8357.78	7166.94	7062.66	8870.93	10054	3778.89	10591.7	7333.25	8186.23	5377.27	4001.94	4795.11
M1132T318_4			0.0845312	0.633672	0.937817	1132.23	317.841	2018.8	1798.56	3326.63	1985.49	2663.41	2475.1	1592.09	1802.46	1611.44	1938.87	2483.13	3890.15	1810.86	1586.08	2456.31	2823.09	1475.95	2032.18	2481.25	1580.39	1680.3	2052.33	1308.49
M1132T318_5			0.157514	0.606838	1.05526	1132.48	317.963	4344.22	5470.81	6280.75	4669.77	4542.66	3721.53	5415.06	4025.55	5614.79	2579.23	3153.54	4505.8	5944.6	4305.74	4459.55	5131.51	2441.32	4279.83	5130.63	4868.33	2403.96	3194.48	2432.33
M1133T318			0.110842	0.627099	0.938316	1132.98	317.841	2562.66	3378.49	3662.39	2644.17	4497.94	4290.54	3185.72	2387.29	2303.88	3536.53	3862.5	4738.71	4263.23	5427.38	2060.16	2044.02	2552.86	3367.91	3291.52	2974.51	2045.36	1716.89	1648.75
M1135T317			0.324326	0.0985566	1.28004	1135.44	317.358	2351	2934.76	1791.18	3226.54	3428.12	1543.56	2963.21	1931.09	2023.68	1317.06	1041.28	2027.14	1372.69	2003.83	2900.79	2075.73	1250.16	2098.14	2227.56	1369.53	1130.4	1377.76	1475.44
M1135T318			0.122988	0.3702	1.09313	1134.93	317.669	2924.31	4274.21	2229.83	3312.57	3460.69	3066.09	2707.05	3338.17	3460.95	3086.8	4273.61	2979.87	3344.4	2332.14	2453.92	3888	2327.21	2345.08	3248.24	1953.92	3060.39	1812.61	2244.05
M1136T317_1			0.0538165	0.828284	1.01781	1135.52	317.338	3588.9	4060.63	3336.85	3843.53	2394.66	3217.54	3801.69	2253.24	3691.41	3259.3	3430.91	3536.34	2610.88	2483.6	4113.01	2451.97	3612.97	3161.41	3818.97	3642.46	3239.59	2281.39	4080.85
M1136T317_2			0.176468	0.316564	0.888743	1135.85	316.791	2912.19	2024.5	1329.97	4160.9	2213.04	2249.97	3669.48	3356.09	1797.39	2600.63	3598.5	2791.6	3341.03	3172.45	3296.71	3247.4	2472.65	3122.3	2060.57	2505.09	2685.69	2922.34	1975.9
M1136T317_3			0.149155	0.424728	1.08349	1136.18	317.254	1873.13	3850.79	3574.7	3000.45	3115.7	3462.6	3837.14	2142.25	2638.59	2362.32	1938.32	2954.11	3117.07	2681.58	3202.18	3027.91	2395.85	3111.59	1799.2	3329.27	1949	1798.05	2247.55
M1139T317_1			0.105451	0.832644	1.01272	1138.9	317.441	16166.6	20006.3	16659.1	20597.2	14818.7	16231.6	20609.6	14547.5	14494.7	14913.4	16156	18780.9	18301.6	13916.9	18228.4	15119.2	13774.4	17566.1	17483.2	17595.3	12257.2	12769.1	11389.3
M1139T317_2			0.0133216	0.985966	0.998857	1139.4	317.399	7340.35	6974.74	8123.63	7753.56	6526.27	8814.17	9152.71	6685.8	6991.28	7358.71	7296.52	8174.29	8885.64	7945	7098.73	8211.42	5973.65	5927.21	6516.23	9779.17	6506.28	6588.38	4902.42
M1139T318			0.0853324	0.630496	1.05302	1139.23	317.855	3415.13	4956.6	5610.74	4429.11	2436.96	3829.24	2896.96	3438.62	2694.92	3597.78	4309.12	4055.59	2653.41	3163.44	3428.56	3922.35	2224.68	4054.82	3793.71	3821.88	2447.66	2280.81	1964.06
M113T254			0.0815679	0.820723	0.928302	113.072	253.894	3222.64	850.979	545.651	1223.23	416.854	3049.62	1543.19	3626.32	2277.73	1373.07	177.075	414.058	1001.63	1190.1	1014.28	3194.17	1111.29	3089.87	4226.32	4110.71	359.19	234.274	422.571
M113T288			2.09477	0.00502355	0.54709	113.025	287.513	11912.5	10642.4	20679.1	28447.5	24278.9	23274.6	4176.4	16351.4	39611.7	31509.7	22039.8	58664.6	50816.7	25740	25462.6	45250.8	45567.5	51821.8	36667.4	23434.2	32313.9	31717.3	36890.5
M113T29_1			0.0673758	0.726761	0.957298	112.634	28.882	4018.29	9882.51	10150.9	10237.4	12224.4	7179.15	7854.08	8727.86	7328.78	8804.88	9410.48	11253.3	6660.01	2861.99	11081.4	9088	11797.8	9326.19	9580.67	9202.89	11625.8	6073.35	8978.95
M113T29_2			1.0368	0.597741	0.964329	112.987	28.7415	731719	917090	690187	802528	692801	530444	614016	570538	535528	672889	782555	662079	795174	586370	689129	720802	815450	702206	684097	569849	716287	598014	716233
M113T364			0.482663	0.0808519	0.66019	113.035	363.99	4457.65	1181.26	4744.67	1392.76	4782.66	1001.79	1660.79	1079.27	4086.13	3270.64	5379.88	5129.34	5554.94	879.083	1138.95	5381.8	3586.58	5486.94	4168.3	5187.62	4363.61	3951.14	3710.01
M113T404			0.134094	0.0907349	0.717708	112.938	403.717	133.182	76.1042	307.43	334.095	243.849	243.383	304.153	524.951	257.7	305.849	538.989	486.162	506.502	462.669	121.258	303.987	304.311	469.054	168.926	442.89	251.346	205.58	257.855
M1140T159			0.0395493	0.744214	0.951482	1139.66	159.248	865.377	803.754	402.765	800.294	1368.44	1167.04	912.199	1087.4	1148.98	834.316	1043	872.498	1016.02	439.32	1717.18	1147.41	918.118	1363.84	578.973	773.038	1426.37	519.549	867.098
M1140T317			0.185009	0.382413	1.06756	1140.39	317.48	4417.11	5929.2	6826.28	5140.53	5942.95	4873.12	5691.31	5571.16	6958.7	5040.5	6880.01	4494.58	6163.25	4845.55	4410.2	5091.71	3819.72	6050.17	6026.02	5040.85	3257.09	3673.44	5128.45
M1140T318_1			0.192234	0.309842	1.09725	1139.56	317.674	3817.14	3604.92	3613.96	2639.78	4643.63	3370.69	4506.38	4825.46	4273.63	3134.31	3153.54	3660.93	3372.54	4417.07	3659.99	3908.08	1857.81	4496.43	3116.97	3380.51	2669.88	2964.92	2922.34
M1140T318_2			0.248443	0.355181	1.0649	1139.89	317.5	9206.89	10714.2	12549.3	12088.8	8969.59	8839.13	9987.47	10244.3	11518.2	9888.69	11438	11894.7	11763.9	10371.1	9482.77	8871.14	7967.37	8655.67	10234.6	6988.85	10805.3	9080.71	8312.5
M1141T317			0.195234	0.19235	0.921205	1140.88	317.394	5686.56	6200.59	6392.71	5648.17	5879.72	4964.33	7326.59	6303.3	5522.41	4737.57	5170.79	6867.22	7462.26	5782.16	7053.31	5610.99	5317.23	7057.65	5868.45	7489.5	6090.73	5116.9	4795.58
M1142T318			0.178442	0.335214	0.84476	1142.27	318.067	1939.74	1757.41	2910.38	2196.9	1775.79	2701.32	4545.89	901.44	1610.76	1568.5	2922.11	2031.91	2237.95	1784.25	2467.69	3304.89	1514.25	3379.13	2244.39	4047.58	1128.08	1819.62	1092.49
M1143T318			0.0459283	0.831379	1.0313	1142.6	318.103	1797.91	1797	3486.15	1977.69	1775.79	2202.22	2048.57	1571.96	2248.21	1567.89	1801.35	1830.08	2055.39	2226.33	1782.3	2478.3	221.945	2909.76	2034.11	2512.5	676.453	1139.07	874.246
M1144T317			0.146814	0.339068	1.1145	1143.51	317.323	1353	3154.14	3124.93	2836.8	2840.01	3058.78	2047.52	1687.93	2477.01	2111.74	3101.52	2166.75	2016.81	1760.52	1600.44	2075.05	2816.61	1805.94	2786.61	2024.83	1377.55	1367.55	1576.49
M1144T318_1			0.212793	0.572901	1.04707	1143.96	317.669	10861	13241.6	13175	15314.7	14244.9	14854.4	12261	9088.14	14072.8	9925.67	12244.5	12824.7	11568	12131.8	14292.5	13415.9	6047.18	12016.9	12658	14128.7	8486.56	7202.93	8795.38
M1144T318_2			0.242846	0.348859	1.07955	1144.46	317.656	7322.8	8988.79	10177.1	6046.92	9465.06	8334.07	8844.81	6666	8323.88	6981.64	8039.19	8768.21	7395.26	9880.66	7146.26	8526.56	4650.77	6396.06	7794.06	6574.15	6700.93	4338.51	4432.86
M1145T317			0.116164	0.556499	1.04562	1145.45	317.434	4360.84	4506.48	5566.18	5035.26	4500.25	5270.81	4892.5	4300.27	6461.65	3947.32	5596.2	4952.06	3415.05	4459.99	4331.7	4117.04	3604.92	6083.88	5205.72	4944.18	3997.55	4751.83	2479.31
M1145T318_1			0.300837	0.299003	1.09228	1144.95	317.536	8158.07	6363.34	9258.44	8330.07	11177.7	9221.38	9862.71	5802.71	10578.7	6673.94	7135.06	7899.5	7778.82	7969.4	8479.62	8495.33	5220.09	8864.11	9115.03	7253.19	5154.82	4821.41	5800.94
M1145T318_2			0.00842183	0.967035	0.996183	1145.46	317.656	4107.88	4401.79	5916.34	5024.51	3864.54	5852.08	4943.41	3029.07	6407.96	4032.96	6355.23	4570.05	3869.18	4802.19	4440.13	4347.67	3364.01	5671.85	5034.72	5307.81	4484.6	4315.64	2473.26
M1146T163			0.809694	0.0120767	1.85492	1145.64	162.847	10598.3	1033.12	7073.97	8109.2	8608.68	6733.31	7040.03	1383.95	7401.87	5933.45	1281.51	4277.74	4949.73	3640.91	4615.02	4306.66	561.954	3018.28	3861.14	3944.48	3803.01	4500.4	5039.53
M1146T317			0.108631	0.507794	1.07412	1145.82	317.108	3365.03	4317.03	3593.31	3780.84	3464.1	3945.28	3318.37	3492.16	3353.3	4555.92	6022.22	2318.79	3772.14	2769.38	4014.06	2192.91	3496.02	3754.58	3715.89	2563.46	2756.18	2521.33	3355.34
M1146T318			0.264884	0.220786	1.11698	1145.94	317.683	4942.26	4060.63	4416.96	4595.54	5545.01	4814.91	5625.85	3713.32	5307.34	3537.2	4722.78	5378.27	3568.33	4003.75	4801.32	3226.49	2697.19	3336.7	5637.5	4310.62	2669.88	3622.97	4140.94
M1147T163			0.561296	0.0548976	1.7747	1146.63	162.785	3108.53	791.208	4582.12	4039.73	5919.7	2622.98	7462.15	583.349	4074.33	2513.73	838.446	2415.83	1486.62	1903.64	2961.28	4392.93	562.537	1453.83	2071.56	2028.16	1650.11	3630.63	2887.74
M1147T317_1			0.135664	0.532062	1.05597	1146.89	317.327	5011.75	6759.72	6705.78	5744.06	5937.75	4940.13	5169.03	5563.42	6342.57	4926.09	5572.52	5579.36	6027.75	3481.32	4958.59	6769.64	3156.84	7511.66	5390.1	5626.24	4118.39	3822.66	3265.51
M1147T317_2			0.0518648	0.867135	1.02282	1147.42	317.469	3894.58	2412.69	4248.91	3141.11	3436.71	2693.99	3572.7	1973.22	2699.51	3273.1	1422.28	2520.6	5371.86	3516.78	3299.29	3864.78	1839.32	2693.14	3213.91	2905.32	3460.68	2077.34	2601.76
M1147T318			0.00164712	0.751467	0.964853	1147.21	317.515	2351	3076.04	4035.44	3881.27	3656.06	3016.52	5157.69	3152	3598.75	2241.86	2927.87	3772.15	2015.04	4677.77	3660.41	2724.4	3001.35	4065.03	3784.85	4782.37	3461.34	2466.91	3311.3
M1148T163			0.755208	0.00197224	1.76046	1147.64	162.524	5004.55	2588.96	6142.14	4061.86	5840.39	3598.57	6918.25	2528.87	6555.78	3975.38	1705.19	3198.72	2318.23	2812.39	3665.2	3909.27	2354.94	1766.55	1976.92	3112.12	2341.69	2330.61	2224.57
M1148T318			0.0124054	0.92421	1.01111	1147.55	317.5	2985.47	1759.98	2989.43	3073.6	3244.78	3955.68	3746.94	2700.96	4949.66	2693.78	3147.64	2368.39	2954.88	3312.26	3713.49	4844.05	2224.03	3613.21	3117.62	2451.94	1706.86	2698.39	2066.35
M1149T162			0.425961	0.0421927	1.49075	1148.64	161.651	1748.39	836.48	2993.58	3817.76	3268.3	1748.48	4087.76	1301.22	3027.41	1988.15	702.596	1740.26	1912.75	1600.55	1841.2	1899.96	1248.48	1841.64	2221.1	1639.1	1526.65	1737.99	1892.28
M1149T317			0.216615	0.213036	1.16539	1148.92	317.396	3014.5	3079.86	2565.4	3963.91	2574.75	2892.42	3710.1	1931.54	2095.72	1690.75	2379.72	2254.67	2009.16	2343.98	2267.25	3185.63	1674.07	2862.8	3268.2	1367.96	2563.02	1671.04	1631.37
M1149T318			0.120944	0.709064	0.970051	1149.02	317.671	18771.7	14424.1	20557.4	18730.4	17662.4	20561	20464.9	11741.2	20814.4	15108.9	18219.8	22582.5	20612.2	17770.4	19193.9	19838.1	9873.11	17186.3	19287.7	19793.8	12587.7	10457.5	11032.1
M114T171			0.124948	0.913598	0.986574	114.031	171.112	32500.6	52767.7	22052.5	38364.5	31200.6	35004.9	34858.9	60103.9	36062	31705.9	32311.9	30816.5	35307.9	28308.5	29722.2	38197	58276.9	50858.3	36390.3	39530.3	25598.2	32392.5	25153.5
M114T29			0.737076	0.0721007	0.798314	113.989	28.671	12398	27185.2	16400.2	25022.4	23002	11483.2	16247.6	15947.9	16085.2	6079.21	24096.8	23414.9	22517.4	18343	17670.2	20047.2	24653.3	21267.9	23970.7	16780.7	18200.7	20335.7	16391.7
M114T291	(M-H)-	L-Proline	0.444049	0.427013	1.08394	114.056	291.487	24791.9	33344.2	31693.6	37479.3	33057.2	24613.5	29906.1	21899	24473.5	23380.4	30357.6	26845.9	31949.7	10044	27121.7	27449.8	24757.4	34149.9	21237.1	28682.7	23601.5	25453	22302
M114T44			0.825715	0.270356	0.547384	114.02	43.614	22696.7	729.983	950.395	6381.2	913.485	17153.4	2121.83	15269.2	5668.25	1304.14	1038.08	719.439	2767.07	7580.92	2423.44	17548.7	3635.37	30831.3	24964.1	42197.7	652.794	1121.78	741.864
M1150T318_1			0.383381	0.113354	1.129	1150.02	317.671	7025.79	7271.8	10151.3	7339.42	6929.74	7528.37	9187.36	5915.12	8584.68	6859.39	7137.29	7199.84	5661.26	6962.83	7158.17	6795	4247.45	7845.23	7953.5	7058.24	4140.2	4425.21	4584.3
M1150T318_2			0.0813032	0.707533	1.02781	1150.26	318.168	3844.7	4047.55	3371.19	3748.49	3598.19	3080.3	3179.14	3373.2	3913.29	2914.43	4271.23	2751.64	3650.52	3173.49	3792.4	3235.59	2218.09	2951.31	4472.34	3604.92	2669.23	1797.25	2122.85
M1151T317			0.0917413	0.57522	0.965859	1151.38	317.461	4121.61	4682.44	5448.89	5218.99	4611.31	4837.42	3876.71	5540.76	4207.82	4010.56	5961.09	5950.23	5096.21	4092.42	5001.98	4260.3	4534.06	4247.93	4307.81	4750.17	4520.97	3155.36	6592.13
M1151T318_1			0.138524	0.349903	1.09806	1150.59	318.15	2136.01	1972.78	3223.7	3793.71	2892.03	3841.84	2702.19	2925.11	2919.22	2016.92	3379.22	2696.92	2237.95	2266.59	2680.02	3154.8	1774.86	2927.79	2715.93	2051.1	1803.36	1365.04	1530.3
M1151T318_2			0.00755946	0.84165	0.986448	1150.88	317.51	7490.4	8399.47	8556.35	11295.5	6549.77	6626.29	9866.28	7206.14	9252.9	8420.21	8703.58	7431.67	8651.55	8925.97	8611.68	7286.78	7223.2	8683.77	8731.56	10562.9	7288.82	7764.84	7242.84
M1151T318_3			0.01063	0.853775	0.97413	1151.01	317.565	3146.63	3729.57	2137.68	2910.6	4138.08	2255.81	3186.29	3151.35	4037.07	2414.61	3063.98	4200.85	2702.91	2394.67	2898.61	2436.47	1187.83	4055.7	5576.25	3416.57	2156.96	1596.24	1572.76
M1151T318_4			0.139355	0.289635	0.853676	1151.25	318.074	640.679	1095.56	2017.2	1543.19	1205.79	2203.36	2048	1124.18	1610.76	1344.62	1351.34	2059.45	2019.18	1132.63	2899.49	1155.03	1330.98	2022.91	1809.07	1595.75	676.453	1137.09	874.001
M1152T317			0.36382	0.0332934	1.32285	1152.37	317.301	3305.63	2394.54	2202.71	2996.5	2525.58	1527.97	3544.92	2180.95	2056.65	2310.44	1192.43	1780.13	2102.19	1114.64	2993.79	2536.55	1785.77	1578.73	1735.07	2114	2611.32	1604.41	1972.96
M1152T318			0.0119268	0.983877	0.997844	1151.87	317.526	5993.22	7740.77	4557.62	5227	4174.11	4968.94	6341.34	5301.8	6528.91	3574.53	8240.22	4282.07	4714.07	6041.5	5111.98	4512.2	3891.96	4893.4	6085.66	6752.72	4477.97	4635.88	2626.15
M1153T322			0.120712	0.496507	0.932678	1152.74	321.767	2324.66	2218.77	1506.74	2057.08	1337.42	1964.23	1985.83	2085.24	1602.98	2700.23	2708.88	1318.82	1979.88	1545.68	1866.24	1880.23	2873.58	2463.5	2529.11	2045.21	1363.58	3126.15	3050.62
M1155T317_1			0.263549	0.183787	0.8734	1154.92	317.403	3445.65	5233.15	4118.23	6521.17	4878.43	5183.2	4087.29	3931.05	3377.37	3576.34	6523.24	4922.94	6301.5	3807.66	6494.57	4486.19	3926.09	5166.07	3871.79	5280.67	4631.71	4050.72	2296.9
M1155T317_2			0.000261364	0.981572	0.998028	1154.93	317.469	4907.4	4991.09	5235.03	6312.74	5607.09	5409.38	4716.05	2690.31	4674.67	3954.44	6512.06	4915.59	4890.97	3909.4	4736.5	4680.8	4045.74	5405.66	5665.16	3832.12	4797.59	4308.68	3236.7
M1155T317_3			0.144802	0.420664	0.940336	1155.2	317.297	3491.75	2416.93	2908.69	2870.95	3551.7	4054.79	3347.52	3363.88	3583.8	3320.46	4344.76	3828.59	3180.17	2649.33	2903.77	2516.28	3431.29	3916.44	4146.22	4081.78	3693.69	4627.84	3405.85
M1155T318			0.187359	0.351562	0.896988	1154.87	317.53	3820.86	3056.16	6069.43	5745.36	5235.89	4447.02	2981.84	3592.63	4481.18	3577.21	6536.4	5918.58	6040.62	3793.48	4938.7	2870.32	4219	4976.49	5311.25	3341.84	4610.56	3797.37	4247.38
M1156T160			0.181327	0.316565	1.27221	1155.59	160.167	1248.45	220.132	2761.14	979.506	1653.82	1788.69	2269.51	548.48	1641.35	1098.05	1182.82	1498.14	677.004	2269.63	1125.3	1108.56	217.443	1207.36	917.321	965.291	669.814	1218.06	821.467
M1156T317_1			0.160829	0.432771	1.0939	1155.53	317.325	4344.06	2256.37	3576.39	3768.12	3187.91	4144.33	3577.01	2808.91	4734.74	1975.66	4202.66	2481.39	2248.36	2989.26	4539.89	3187.08	2372.77	3367.91	2936.64	3096.98	2567.59	3022.32	4141.37
M1156T317_2			0.408328	0.41663	0.778018	1155.87	317.154	1731.82	2922.74	18164.6	18792.6	1838	16830.5	18401.2	2749.65	18177.6	2559.61	2859.6	18864.1	18716.2	2217.31	19532.4	18028.3	3227.22	14268.9	15105	18499.7	13697.6	1837.63	9995.8
M1156T318_1			0.221226	0.555043	1.03531	1155.94	317.593	18672.6	18506.1	21278.4	20410.9	21191.2	20877.6	19188.4	15557.9	18742.4	15542	20301.9	18621.3	19293	17706.2	19472.4	19756.8	11527.9	17544.1	17936.1	21329.2	14905	12536.9	12988.5
M1156T318_2			0.329085	0.270542	1.08195	1156.44	317.521	10333	13431.8	13485.9	11749.8	11493.1	14065.9	15954.5	11240.8	12221.7	9551.47	14257.6	11665.5	10678.7	10626.1	12509.5	10554	7633.86	11657.9	11527.8	13061	6923.99	7468.59	7448.16
M1157T317			0.0218241	0.919004	0.993764	1156.93	317.485	12718.1	11957.3	14247.5	14357.9	15466.7	15332.7	13748.9	10847.1	14519.1	11401.9	14444.8	12653.4	15747.2	13397.5	15914.1	11552.1	9499.44	13118.6	13640.7	15473.9	10474.5	10535.9	9973.88
M1157T318			0.0394807	0.607492	0.970088	1157.43	317.661	6657.32	7516.93	9119.59	8658.42	8183.31	6845.99	9991.86	7515.79	8100.25	6192.98	8548.2	8639.9	8222.18	7979.27	9044.05	6280.52	7362.13	9304.8	7575.67	8254.93	5744.8	5630.7	5066.66
M1158T317_1			0.0839311	0.788054	1.01994	1157.92	317.388	7340.8	9350.04	9049.9	7146.18	9017.29	8400.91	8104.68	6323.37	9269.35	5637.68	8381.33	7564.01	7310.84	8785.36	8090.37	9339.63	5090.63	8842.38	8081.31	6597.5	7778.93	6530.22	5188.95
M1158T317_2			0.231664	0.225289	1.10817	1158.42	317.327	6066.28	3533.5	6061.01	3501.36	5410.7	4279.83	4951.99	5153.17	4963.72	5229.17	4834.61	5557.21	3963.35	3613.68	4793.67	4709.8	3610.97	3559.9	5711.25	3998.66	3138.49	2871.21	2476.72
M1158T318			0.126323	0.513781	1.05903	1158.24	317.669	5385.87	4055.04	5811.89	4017.29	3996.48	4770.11	4474.12	2930.77	4524.48	3372.54	4498.13	4103.43	4099.57	4654.74	4117.65	4905.92	2208.67	3605.58	4230.97	4498.39	2771.4	2915.74	2672.93
M1159T317			0.0928061	0.657908	0.947286	1159.41	317.426	5228.76	5010.36	4123.2	4805.03	2233.4	3454.04	3901.54	3102.64	3393.1	2086.09	6121.64	4031.2	4244.65	3584.49	3139.18	3570	2704.61	3367.91	3826.96	4825.27	2942.55	3029.92	2394.61
M1159T318_1			0.0981865	0.485219	0.934738	1158.58	317.899	3590.58	4723.57	4880.02	3575.91	3559.97	4279.17	3836.44	2697.51	3446.61	2465.35	3856.98	4290.69	3650.52	5123.43	4682.3	3697.51	1950.33	3822.66	4300.94	4266.9	3127.49	1592.33	1966.98
M1159T318_2			0.0516262	0.545087	0.95068	1158.91	317.51	6532.41	6762.87	9803.59	8760.15	8027.36	5587.05	8439	6222.15	7010.54	5537.54	6858.21	7947.37	8017.66	8647.79	10114.9	7308.56	5092.31	6870.65	7906.74	7689.18	4696	5334.21	5294.98
M1159T318_3			0.0043347	0.988558	0.998212	1159.23	317.896	1921.41	1095.56	2031	2685.81	3170.19	2202.46	2709.72	1798.95	1838.06	3367.06	2702.85	2058.78	2923.49	2039.53	2860.43	2080.65	1552.6	2021.89	3048.2	1572.67	450.509	1364.38	2246.89
M1159T318_4			0.175003	0.178478	1.1241	1159.25	317.987	2486.2	2501.74	3347.85	2658.31	2802.32	3386.7	2503.71	2227.36	2703.43	3174.11	2611.91	2064.52	2512.45	2055.22	2743.93	3387.73	1569.56	2780.09	3101.24	1896.82	1737.03	1723.93	2007.26
M115T217			0.0992892	0.880922	0.975829	115.022	217.335	11068.5	548.973	11049.1	11196.7	10076.2	10644.6	6061.04	11685.8	4288.75	11257.9	10937.5	9379.07	10983.3	9663.62	5816.91	10004	9413.9	3458.25	10554.7	9842.93	9902.92	11432	10052.9
M115T285			0.430211	0.323139	0.872158	114.98	285.181	12028.8	13431.4	6662.11	12903.5	2318.59	13718.2	7856.16	11449.3	8858.49	8282.43	13852.3	12433.2	10932.5	13113.6	12375.7	12195.9	9416.45	10408.6	4870.88	12202.7	12553.9	8234.47	11537.7
M115T29			0.691034	0.650071	0.708868	114.99	28.7495	196262	6879.77	5524.39	49754.4	4754.44	4336.84	13137.5	3932.21	49080.7	2955.44	5463.04	4732.36	6116.57	5050.59	13261.2	72651.8	5675.17	4436.81	205768	151712	6605.17	4571.5	4918.75
M115T292			0.202616	0.238528	0.878622	115.059	291.668	1865.76	1845.64	2644.34	1874.39	1516.03	2704.3	1765.21	2751.76	2633.28	3430.05	2152.8	2478.48	3369.18	1786.18	3119.97	1988.28	2947.93	3125.49	2253.39	2990.66	1838.75	2058.22	3182.78
M115T32			0.159807	0.912862	1.05658	115.04	31.882	318301	15837.1	3956.37	105387	4608.36	357149	22153.7	269493	82619.5	9091.9	5394.88	5484.67	46483.4	58688.3	21867.7	132353	47924.8	249969	286886	269895	7019.66	6664.79	6815.42
M115T366			0.118235	0.425557	1.08619	115.004	365.597	1420.25	1600.78	2284.84	1989.89	2510.64	2382.5	2225.46	1248.14	2292.07	1670.55	1282.31	2038.89	1408.66	1375.61	1668.99	2320.3	2000.69	1536.15	1996.24	2440.02	1891.89	1094	2166.14
M115T77			3.09736	0.341695	1.25418	115.041	76.7215	264196	338525	726447	676074	407523	146743	308317	61336.3	218772	259176	256768	301769	294378	338605	377095	291872	290437	201518	158704	205466	351583	305187	335712
M115T78			0.24655	0.49821	0.932117	115.076	77.636	15915.2	21593.4	18933.2	7288.72	16861.5	14760.8	16197.4	15261	15846.4	11408.5	19688	9218.85	16448.7	18612.4	14111.8	15172.9	17868.7	21000.1	15234.9	17929.9	18765.4	15190.1	16991.3
M115T89			0.650791	0.701821	1.22399	115.015	89.255	30001.9	56068.3	114229	78918.2	4268.62	2507.02	3228.14	1817.89	6465.31	33529.7	44206	964.202	75661.1	31293	74834.9	2082.5	1563.1	36036.7	1810.38	2003.89	58085.5	60784.7	2624.89
M1160T317_1			0.0293738	0.80665	0.958805	1159.57	317.368	1919.1	1129.37	1105.41	2860.9	2754.91	2182.29	1596.19	1905.58	1607.88	2248.36	1802.12	2697.7	2609.97	2203.21	3575.23	2079.3	443.227	1122.74	1583.02	2023.13	902.339	1365.04	1016.79
M1160T317_2			0.223158	0.243307	1.118	1159.91	317.428	5614.57	4511.03	5764.81	3955.06	3647.31	3586.02	4064.61	3649.33	4127.82	3992.36	3871.03	4877.27	4759.27	3971.15	3659.02	4139.12	2520.33	2887.58	2753.7	4945.21	2591.2	2231.68	1855.95
M1161T317			0.11038	0.393403	1.06994	1160.9	317.48	3677.08	3815.05	3002.5	2473.77	3697.25	2982.75	2784.79	2335.71	2569.9	3067.82	3482.25	2716.43	3345.83	2868.61	2299.66	3126.05	1859.43	2905.49	2720.65	3094.66	2636.57	1944.17	2220.47
M1161T318_1			0.210865	0.259106	1.15021	1160.99	318.15	5386.53	5633.1	4017.95	3805.77	3372.54	3839.85	3413.33	2030.59	3222.19	3362.79	4045.39	3821.52	3591.26	3127.49	2903.09	3467.14	1332.32	4053.63	2713.47	4055.7	1805.2	1595.1	1528.33
M1161T318_2			0.333629	0.076592	1.3234	1161.49	318.363	2557.57	2698.17	1785.99	2409.44	2436.36	2642.93	3342.06	1806.42	4262.89	1565.7	2258.25	2059.26	1797.25	2009.09	2513.31	1848.18	221.632	1576.74	2478.05	2512.48	450.441	455.483	811.94
M1162T277			0.145622	0.247169	1.24588	1162.07	276.901	307.73	753.346	764.594	1213.81	1001.34	753.872	788.98	435.262	510.523	345.83	728.292	203.841	341.895	549.775	799.517	551.544	332.844	490.23	812.8	707.667	704.182	686.831	532.813
M1163T130			0.216022	0.306304	0.641129	1162.83	129.998	428.913	696.839	660.031	80.1729	1111.11	214.047	3963.55	283.805	1399.43	1793.05	1368.55	907.509	1480.01	409.198	1056.07	774.629	3372.02	2142.99	461.849	4608.77	2117.61	2053.54	2138.24
M1163T317			0.0398262	0.831452	0.979556	1163.19	317.163	2558.8	2928.42	1846.03	1739.17	3148.83	3374.88	2275.45	3154.14	1841.91	2787.03	2248.41	2516.13	2956.22	2439.3	3794.51	2306.14	2547.6	2258.42	2183.15	2940.22	3246.52	3065.13	1847.29
M1163T318			0.177002	0.433133	1.03723	1162.86	317.814	8539.02	9868.43	9277.5	10395.8	8943.94	7871.39	9977.75	7943.64	7237.52	8986.04	9042.74	6731.53	8886.53	7942.7	8707.67	9042	9049.64	9084.32	8893.2	8464.47	8310.25	7620.38	8487.01
M1164T130			0.111126	0.533866	0.750621	1163.83	130.101	68.2229	401.585	1048.91	246.207	1002.15	141.727	2714.56	182.292	789.64	1969.3	326.3	512.787	1365.04	225.842	655.634	421.53	3022.78	1547.31	211.392	3121.39	1038.87	1605.36	1666.76
M1164T317_1			0.288159	0.088495	1.24438	1163.52	317.254	3063.5	2706.42	3133.25	3261.46	2365.72	2732.58	3739.94	1367.62	2302.06	3168.67	1717.65	2585.66	3622.74	1761.11	1576.29	1552.74	2704.02	1596.89	2568.76	2687.73	1360.26	2472.48	2732.57
M1164T317_2			0.108605	0.54227	1.06518	1163.85	317.459	4043.63	5810.78	4904.89	4947.33	3900.4	3538.68	4673.21	4203.43	3816.84	5766.41	3802.17	3394.29	6555.51	3000.37	2707.52	4298.13	4641.29	5542.78	4861.62	4011.39	3744.97	3300.42	3124.42
M1164T318			0.308945	0.141413	1.19437	1163.86	317.639	2742.74	5562.06	6137.77	3813.71	3048.61	3576.82	3094.56	3863.23	3438.05	4584.93	2850.28	3322.54	3840.32	2690.06	3238.12	1961.84	4028.76	3125.7	4404.52	3913.26	2662.76	2349.27	4111.71
M1166T318			0.45874	0.0492295	1.24526	1166.23	317.65	4492.14	6084.54	6667.66	4234.5	6910.12	3107.14	4753.16	3926.93	5614.13	4938.48	3899.27	4731.96	4446.29	3142.32	3567.9	4056.36	2843.46	3604.14	5736.21	4709.76	3376.53	3365.23	2467.57
M1167T317			0.00793547	0.843184	1.02902	1167.22	317.332	3141.14	1754.44	1568.87	662.047	2252.58	2424.9	2964.55	2027.52	2412.89	2416.31	2702.19	2054.68	2693.12	2304.17	2288.75	2880.83	888.829	1580.37	1357.63	2264.76	1779.7	2466.91	1310.68
M1167T318_1			0.035239	0.821502	0.977088	1166.57	317.669	4263.73	6084.54	4434.42	3080.72	4498.89	4732.9	4105.74	3372.54	2986.93	2590.52	4654.06	2746.03	4274.21	4677.12	4465.51	4505.82	3596.47	4065.03	2933.35	5174.85	2906.24	1797.25	2922.34
M1167T318_2			0.0358059	0.779622	0.972101	1166.89	317.678	4033.88	4288.62	3011.83	4586.24	5566.62	3568.7	4673.31	2689.65	3456.29	3816.79	5741.81	4285.42	4982.16	3571.31	4124.31	3578.41	2722.92	3148.23	3642.5	5034.03	2048.81	2692.31	3304.59
M1168T318_1			0.0732734	0.705467	0.979483	1167.92	317.521	16149.2	17828.7	18391.2	17901	16635.4	18304.3	18111.9	13941	16491.7	15744.4	19867.2	17291.7	17988.9	17404.8	18736.4	14322	11595.3	17278.7	19025.9	19538.3	12578.2	10222.8	11406.7
M1168T318_2			0.0849804	0.777728	1.01935	1168.42	317.599	8987.55	11239.6	11576	10391.6	9941.38	11705.9	10734.5	7919.22	11985.3	8747.92	11188.2	10676.5	10676.7	11591.7	8810.99	9394.05	6321.71	9946.83	10600	12062.9	7188.12	7954.95	7463.28
M1169T317_1			0.100564	0.724531	1.01866	1168.91	317.42	12445.8	12432	13335.4	14813.3	10627.4	13291.6	14988.5	10498.8	11836.4	13266.9	13346.1	11721.6	11806.2	13399.5	12142.9	11162.6	9943.9	13576.8	13535.6	14564.9	8559.07	8875.64	8279.09
M1169T317_2			0.0533635	0.952213	0.996	1169.41	317.388	6488.36	7874.32	8140.1	8407.62	7427.85	5401.19	7477.1	5947.83	7439.84	5194.63	7483.25	6241.78	7086.06	7129.09	7726.88	7355.21	4771.45	7865.24	7339.66	7080.54	6652.97	6160.76	6320.82
M116T142			0.141452	0.599206	0.92237	116.051	142.341	3287.29	6529.64	9493.23	4740.79	7685.88	4422.01	6824.09	9735.65	6724.72	5655.66	7847.89	4539.48	4280.15	4086.05	4299.18	9402.18	7700.92	9741.17	8950.96	9729.93	4790.48	4633.56	5577.54
M116T237			0.280296	0.304793	0.671254	116.051	237.498	774.456	2169.67	1699.44	2851.82	1646.24	764.094	4625.08	885.95	7301.27	1793.49	1560.51	1859.04	2452.46	2867.46	2081.94	5034.89	1647.34	1536.6	7369.27	10106.5	1532.78	1133.29	1518.93
M116T239			0.0984775	0.706675	1.13859	116.036	238.504	5079.19	1874.97	1444.98	2247.75	1474.36	7534.82	3502.75	10656.4	7054.05	2429.92	944.916	1872.63	2669.35	1388.96	1936.11	4657.75	1407.16	6104.43	7350.83	9696.72	1305.98	1177.82	990.213
M116T269	(M-H)-	Acetylglycine	0.781632	0.169667	1.39515	116.036	269.017	16316.6	22879.3	25178.9	16684.2	24181.4	19806.5	6048.31	4646.49	7097.48	4104.58	9546.06	15900.9	10692.4	13920.7	16246.9	6972	7372.96	8872.62	9171.02	6629.12	9338.26	11783.4	8282.05
M116T282	(M-H)-	L-Valine	1.30093	0.167662	1.20859	116.072	281.788	85031.3	100293	79892.8	105383	87482	64243.3	48173.6	36746.8	50102.4	40771.9	72344.3	62205.2	66030.2	53546.4	55365.1	58204.1	42723.6	63081.3	49540.6	54590.3	36352.2	34822.8	36492.7
M116T379			0.393286	0.00358317	0.762446	116.036	379.481	1832.44	2144.99	1604.7	1880.84	1918.25	1510.98	2186.56	2035.61	1772.99	2172.92	3179.51	2777.1	3062.4	2270.75	2084.5	2752.81	2173.26	2878.3	1558.1	2262.09	2114.16	1832.68	1896.71
M116T77			0.907562	0.25871	1.26885	116.044	76.733	15168.9	26280.1	47986.6	35103.6	33908.5	11185.6	21573.5	5763.25	21873.1	23237.2	18517.4	7664.65	19434.4	23574.4	30789.3	21922.3	18262.1	21853.8	12845.3	15924.1	29468.3	24675.3	29549.8
M1170T317_1			0.119943	0.357269	0.95316	1169.9	317.33	6496.16	5890.92	7617.79	7832.83	7224.68	6349.81	7732.14	5702.16	6568.61	5474.65	7446.25	7937	7457.18	6713.28	7081.65	5561.12	6329.43	7174.69	7410.63	7065.58	8123.99	5230.82	4162.31
M1170T317_2			0.12073	0.449078	0.924251	1170.4	317.357	2735.9	2864.5	4117.49	2969.91	3112.57	2912.14	3402.19	3409.5	3029.01	3043.88	2164.12	3691.11	3838.91	4832.11	3115.66	4488.82	1562.22	3566.18	3700.35	3227.21	2617.48	3278.25	2201.59
M1170T318			0.113078	0.290593	0.899341	1169.6	317.963	1708.06	2192.41	1803.2	2231.25	2001.22	1542.48	2503.33	2024.32	2071.27	1344.62	2268.51	2252.01	2244.7	2039.53	3124.33	2227.47	1109.37	2472.48	2263.17	1594.41	676.453	681.856	1311.32
M1171T317			0.0366776	0.816805	1.02927	1171.38	317.399	2669.87	3487.26	1696.02	2206.4	1816.09	2471.51	3121.81	2763.44	3675.74	1741.27	2538.52	2500.24	1100.77	3525.97	1828.84	3095.88	2726.47	2229.27	2882.54	2491.51	2555.56	1509.78	2248.31
M1171T318_1			0.169431	0.297333	0.884503	1170.85	317.5	4627.12	3429.69	3537.94	4088.27	5046.37	2642.72	6534.32	4111.9	4188.21	2579.19	6336.04	4972.09	4694.64	4244.2	5939.61	2476.98	4267.14	4519.97	4278.04	4382.76	3259.04	4536.35	2901.11
M1171T318_2			0.0493466	0.861423	1.01624	1170.87	317.593	4248.5	4443.92	3854.21	3925.26	5005.48	3453.88	5728.24	3789.09	4423.65	4133.99	6138.84	5117.93	4327.77	3116.56	5459.73	4066.74	3593.42	3641.74	2990.98	3865.19	3838.12	6357.44	2460.54
M1173T318_1			0.317786	0.616159	1.02703	1172.98	317.526	52368.8	48789.9	47482.3	49001.7	43628.9	41803.6	50786.1	35691.1	44705.9	40991.3	41825.1	45650.2	48798.3	46870.7	48470.7	44547	30508.9	43012.4	45489.7	48096.4	36088.2	33587.7	30762.2
M1173T318_2			0.219041	0.361101	1.11119	1173.48	317.671	3590.58	3831.14	4017.29	4892.88	3291.24	4064.48	5825.6	2579.3	5052.53	2777.04	2728.37	3581.93	3141.53	4628.55	4244.08	3926.67	1698.81	4287.97	3577.61	4111.89	2928.32	1925.39	3079.43
M1174T318_1			0.146126	0.663931	1.02765	1173.98	317.536	17852.1	18520.4	18321.3	19029	15330.5	18409.7	18745.4	12179.2	14727.4	15068.7	18820.4	18910	16653.6	16506.4	17513.2	15582.4	11029.5	14916.8	16474.1	17252.3	11496.9	12124.4	12290.7
M1174T318_2			0.0825739	0.540752	0.945935	1174.22	317.5	4258.42	4514.07	4036.86	5795.86	3598.85	2922.84	4512.63	3266.91	2763.55	3723.02	5181.34	4574.35	2691.02	4431.85	4464.86	3870.6	3524.97	4065.69	4817.75	4022.09	2929.16	2691.66	3244.11
M1175T317_1			0.0547364	0.660274	0.964705	1174.88	317.338	3267.05	4191.3	5422.97	5763.77	4697.26	4698.79	3996.63	4546.23	4352.3	4029.74	4498.13	5524.28	4906.9	4398.23	4769.3	3947.48	3396.5	4856.52	3742.03	6571.79	2579.37	4040.34	2822.66
M1175T317_2			0.000939817	0.941148	1.00933	1175.22	317.388	2698.35	1537.7	1342.76	1748.22	2219.33	1542.24	1367.69	2028.69	2583.14	2472.94	2031.47	2054.01	2750.42	1333.96	1373.38	1848.42	1797.91	1127.89	2759.14	2283.79	1578.1	2206.66	1748.65
M1175T318_1			0.107915	0.587725	1.05257	1174.55	317.656	2913.14	3735.61	5189.82	3113.18	2663.41	3819.04	3611.06	3147.97	4158.66	3591.26	3379.88	3829.91	3413.29	4232.77	3659.99	2983.87	1556.75	3613.21	3860.98	3617.47	2892.1	1596.03	2122.85
M1175T318_2			0.0567447	0.904474	1.00828	1174.97	317.781	13966.3	7805.48	12574.7	15424.9	12770.8	11909.8	10845.5	10368.4	12043	9513.42	11571	12820.9	11393.7	10421	12399.4	13455.7	10804.5	9627.49	11157.4	12609	10518.4	10596.9	7610.46
M1176T318			0.154429	0.282087	0.918711	1175.96	317.526	4218.11	4227.4	4182.32	4829.03	5326.09	4856.2	5560.99	3962.09	4427.56	3828.74	4565.16	5249.86	4368.12	6645	6095.77	4055.29	3207.16	4920.53	5390.97	4939.36	3906.9	2710.65	4281.57
M1177T317			0.0712338	0.720246	1.02811	1176.94	317.264	4407.23	3251.98	2724.59	4773.46	4178.62	3207.54	4195.26	2973.61	4127.63	3372.91	3706.27	3773.62	4071.31	3081.31	3803.62	4109.14	2274.7	3850.44	3816.97	3707.84	3510.24	2510.94	2731.97
M1178T318_1			0.0832611	0.7615	1.03717	1177.59	317.936	3630.09	2923.4	3752.65	3748.49	3114.24	2419.73	5181.45	1801.8	2532.45	3372.54	3386.44	3153.54	3650.52	3626.28	3570.1	2929.08	1330.98	3829.81	3357.91	2478.3	2347.32	1137.76	436.68
M1178T318_2			0.0604978	0.784729	1.0268	1177.93	317.963	3657.1	3455.4	4106.33	3811.63	4144.81	4049.92	3790.88	2751.54	3691.67	2624.16	3635.34	2816.56	4718.06	3809.7	3857.47	3730.25	1671.47	4649.94	3696.7	2556.31	2593.39	1776.21	2120.59
M117T144			3.19242	0.0582825	2.34137	117.056	144.363	83733.5	291243	146438	118522	156485	107899	26983.4	25622.2	23807.7	14075	86843.7	63277	45033.3	59715.2	55452.7	22651	27132.4	25245.7	16407.7	23124.5	46093.1	49547.7	49644.8
M117T269			0.183588	0.142874	1.31003	117.039	269.215	960.121	1553.85	1363.79	1044.95	1420.73	1079.28	449.33	501.206	902.188	529.945	827.695	868.591	1346.82	915.769	837.445	646.364	529.069	517.432	559.221	436.461	576.84	792.257	451.157
M117T282			0.30254	0.300802	1.19801	117.075	282.394	3439.56	5754.48	8420.87	8890.11	4428.62	6075.52	4678.14	2590.49	4541.73	4600.09	4910.82	3947.31	6410.64	1399.87	4666.53	3211.82	4000.31	7474.34	3655.57	4913.05	4537.52	3972.74	5251.79
M117T378			0.0779672	0.87814	1.0112	117.02	377.613	26194.5	24388.1	37727.3	31965.4	28282	29163	30073.8	21054.3	28109.5	33317.6	29672.5	39415	28632	30849.4	27032.8	26634.8	21826.6	25968.3	27096.3	29932.8	24130	21764.6	25450.3
M1180T317			0.0723601	0.784039	1.01791	1180.4	317.357	7513.56	7221.56	9411.61	8536.38	7841.67	9775.05	7531.22	6648.05	9462.96	7544.94	7607.87	8147.89	7964.17	8614.22	9943.09	8310.88	7005.21	7828.38	5438.9	9192.82	7256.57	5588.48	7519.72
M1180T318			0.204457	0.342084	1.04058	1179.9	317.521	13821.7	13743.6	14017.7	14088.3	14020.1	15701.6	14434.4	13270.8	11727.7	12446.6	12349.8	13836.2	13664.7	13015	14239.2	14374	10008.5	14709.1	12879.6	12843.3	10688.5	8944.58	9343.24
M1181T317_1			0.191722	0.330252	0.940318	1180.89	317.388	10196.3	9149.72	11017.7	9952.89	10446	7558.25	10095.5	8552.86	9500.35	7412.92	11361.3	10927.1	10553.7	8284.38	10867.6	11760.2	7351.49	9810.05	10240.7	8684.8	7578.01	6388.63	9864.51
M1181T317_2			0.0217997	0.911425	0.992634	1181.39	317.388	5796.8	3892.68	6121.5	5323.6	6558.08	4724.08	6915.79	4915.29	5064.52	5354.71	5880.16	5459.19	4608.4	5336.94	7112.45	5960.69	5005.1	5058.15	5300.07	5351.55	4260.79	3379.13	4149.26
M1182T317_1			0.144476	0.334172	0.937218	1181.87	317.043	5513.45	6000.22	5071.3	5925.06	5087.18	3240.81	4320.57	5498.93	5053.16	4681.49	6185.24	5955.78	6513.81	4758.56	5860.01	4541.08	4908.92	5321.47	5000.1	4722.86	6249.18	3225.85	3567.43
M1182T317_2			0.193472	0.334479	0.920272	1181.88	317.441	5799.35	6815.01	4693.61	5932.64	4499.71	3158.01	4169.05	5849.92	4913.85	5131.48	6160.33	6756.99	6606.2	4331.85	5938.59	5206.86	4477.53	6426.57	4823.22	4649.65	6370.47	3476.76	4597.24
M1182T317_3			0.212377	0.147166	0.903203	1181.9	317.195	5468.09	5786.41	5042.73	5816.98	4389.69	2962.71	4350.03	4976.64	4682.99	4437.92	4451.05	5734	6272.39	5338.69	5937.5	4219.49	5733.06	4950.63	4932.41	5479.98	6382.17	3381.09	3366.63
M1182T317_4			0.11435	0.568199	0.901939	1182.38	316.875	2065.14	1137.35	2144.15	1515.62	1845.51	1236.94	3002.05	1901.53	3149.83	2331.4	2923.91	1202.31	2660.23	2913.46	1368.06	3192.13	776.441	3861.61	1842.63	1798.99	1733.74	2292.89	1352.94
M1182T318			0.0265373	0.911026	0.990662	1182.2	317.5	3847.38	3730.86	5659.06	4661.46	4723.57	3586.68	5607.7	2709.21	3915.25	3341.5	4048.85	5291.93	3845.53	4264.78	4464.86	3878.48	3605.58	4370.62	4759.06	3646.85	2609.41	3371.5	3474.62
M1183T317			0.123923	0.700625	1.03268	1182.87	317.44	4325.36	4668.51	5867.82	6192.48	5993.06	4190.15	7443.95	5605.14	5610.03	5084.1	5457.93	4470.58	4773.53	6762.15	6206.51	6171.02	3884.15	6444.78	4689.43	4380.38	3994.9	3437.91	3622.48
M1183T318_1			0.137343	0.345019	1.11158	1182.53	317.693	3838.82	1972.78	3136.41	3333.74	2001.87	3296.58	2965.22	2699.75	2297.07	1966.48	3160.95	3241.05	2737.55	2265.92	2975.44	2708.98	1553.25	2472.67	2036.45	1595.08	2378.71	2798.3	2182.9
M1183T318_2			0.0487153	0.817922	0.980375	1182.53	317.5	3598.24	3071.45	4441.29	3507.9	2715.6	4271.94	3545.29	3154.14	2022.69	2561.5	3525.9	3063.8	3532.84	3161.73	3126.94	4087.92	3305.49	2473.14	3183.38	4087.29	3238.94	2838.87	2569.03
M1183T318_3			0.114833	0.547097	0.907785	1183.2	317.503	2374.47	1612.92	2012.25	1545.18	1798.77	1766.29	2051.43	1314.56	1944.8	2457.49	1974.78	2625.47	3283.28	1756.42	1783.6	2855.02	666.777	1130.96	1351.6	3367.95	1145.18	948.23	1505.27
M1184T317			0.272713	0.104337	1.28198	1183.86	316.871	2947.03	2280.03	2927.93	1675.67	1825.68	1561.12	3827.3	3052.36	1501.82	2219.07	3151.15	1792.64	2089.15	1579.34	2072.96	2309.88	1181.15	1543.42	1501.74	1357.67	752.258	2196.64	1759.81
M1185T318_1			0.219301	0.502903	1.06158	1184.96	317.665	9658.63	8661.93	10024.9	9830.05	9673.81	8806.77	10832.2	6398.2	9896.4	6657.46	8489.92	8904.31	10091.7	10587.8	8414.4	8363.77	3487.55	9706.43	8300.01	8848.36	5549.6	5385.29	5713.68
M1185T318_2			0.133173	0.615943	1.04808	1185.46	317.674	5960.86	4964.4	6899.33	5126.04	6312.45	5873.06	6307.88	5491.06	6698.92	4206.89	5905.93	6735.21	4477.87	5964.5	6742.16	5695.58	2563.75	7430.81	4511.25	5160.22	3573.71	3200.15	3073.91
M1186T318_1			0.220407	0.335937	1.1279	1185.57	317.859	4715.83	4722.92	4435.8	3748.49	3598.85	4290.69	5632.15	2253.24	4054.36	2914.43	3160.28	3210.47	4689.26	4306.12	4243.42	3153.48	1108.72	4946.93	3794.36	3176.14	1804.02	2467.57	3141.14
M1186T318_2			0.0736493	0.857272	1.01911	1185.94	317.5	6200.19	5633.1	6546.48	7008.96	7572.7	8781.73	7524.27	5503.41	8393.09	4517.66	6329.12	8000.19	6341.6	5322.13	9888.91	5966.85	3521.76	8213.87	6706.25	6121.75	3208.47	3146.18	3220.25
M1186T318_3			0.0216579	0.84175	0.981169	1186.24	317.693	3814.75	3075.37	3865.17	3558.21	3380.52	3735.8	3603.65	2804.11	2986.25	2013.68	3379.22	3673.68	3432.73	3688.43	3431.49	3219.59	1334.55	4496.43	3620.8	3190.83	1805.34	1364.38	2717.33
M1186T318_4			0.0784936	0.64619	0.956587	1186.45	317.841	3411.52	3378.54	4094.55	2427.72	2664.1	2419.09	3649.4	2697.51	2807.56	2684.91	4054.93	4061.84	3184.09	3340.8	2747.44	3928.4	1707.28	2942.43	2670.85	2968.99	2152.8	2922.32	1578.91
M1187T317			0.105344	0.724188	1.04469	1186.93	317.399	3134.25	3723.66	3086.35	2580.83	5994.69	2200.93	2508.98	2623.37	4376.74	3134.67	3455.91	3787.1	3160.09	2462.64	3658.11	2929.08	2134.58	3381.98	3162.94	3804.8	2882.98	2247.23	2529.79
M1187T318_1			0.310005	0.0863148	0.769143	1186.57	317.936	2692.61	1756.8	2881.03	2677.76	2218.64	1805.7	1134.88	1574.91	1380.84	1792.38	3598.24	2521.89	4016.17	2426.27	1370.78	2477.64	1775.51	2477.76	1809.74	3419.17	1354.23	227.285	873.176
M1187T318_2			0.350594	0.0705541	0.842623	1186.82	317.526	3887.08	5125.87	2045.22	3026.64	3439.45	4075.32	4998.42	3323.2	4253.61	4347.85	4606	4373.22	4675.32	3842.84	5921.33	4702.53	5357.09	4690.36	3276.83	4272.02	4580.63	3776.81	3757.04
M1187T318_3			0.00431958	0.870522	0.976707	1186.9	317.827	2461.67	1806.36	2933.45	2356.75	4576.51	1580.06	2509.55	1459.13	4677.14	3124.81	3154.2	3653.88	2750.42	1947.9	2976.11	3214.76	1864.8	2716.16	2923.8	2938.88	2882.98	2970.71	2520.48
M1187T318_4			0.200529	0.334153	1.10483	1186.95	317.54	1960.77	4948.26	3149.31	3550.76	4893.9	3074.07	2958.82	2922.08	4365.98	3142.19	3160.95	3661.6	2974.32	3517.43	3431.49	3214.76	2022.4	3387.63	3117.62	3160.11	2829.88	3192.73	3054.79
M1188T317			0.2256	0.0699752	0.879418	1187.92	317.384	2633.71	2630.99	3390.62	3248.38	3185.57	3097.14	3280.89	3174.26	3428.92	2699.29	3405.61	3200.33	3403.36	3135.78	4241.84	2787.51	2522.36	4309.45	3802.86	4179.66	2922.26	1751.08	2267.17
M1188T318			0.165728	0.254115	0.903048	1187.9	317.575	3069.34	2251.92	3188.17	3251.71	3296.81	3016.1	3380.98	3154.8	2477.88	3059.53	2521.67	3188.69	3342.2	2619.44	3658.25	2751.66	2592.16	4956.6	3567.41	4185.78	2606.99	1824.85	2569.03
M1189T318			0.41207	0.022954	1.34174	1188.94	317.963	1494.02	3145.02	3158.49	4001.42	3064.63	3285.14	3118.12	2918.92	4047.23	2881.25	2814.15	1213.9	1977.18	2454.18	2610.75	2542.25	1244.91	2722.18	3582.48	2027.52	1373.93	1140.36	1616.54
M118T335	(M-H)-	L-Threonine	0.260645	0.717365	1.04329	118.051	334.972	26329.2	29726.9	37501.7	42486.7	27140	24501	33021.7	9840.95	25779.1	26658.6	34152.6	30276.8	32765.6	20354.9	28845.1	29216.6	18864.6	24737.9	23073.6	28956	20183.5	19141.8	8475.03
M118T378			0.0425803	0.738613	0.96407	118.023	377.59	922.72	1155.55	1894.3	1676.32	1388.86	1444.05	1287.75	978.518	1502.43	1724.49	1897.53	1698.4	1703.3	790.44	1469.14	1499.85	824.491	1600.33	1393.74	1618.61	1216.23	828.075	1364.13
M1190T317			0.232326	0.273985	1.11461	1190.19	317.404	5166.67	3823.53	4441.94	4655.05	3017.96	3080.3	4921.18	3928.25	2703.36	2686.11	3148.3	4061.84	2706.91	3795.81	3567.9	2251.92	3656.98	3369.87	3807.24	4106.66	2961.83	1507.4	4590.66
M1190T318			0.357584	0.0361885	1.33093	1189.93	317.65	1496.81	1977.64	2837.47	2574.47	2800.66	2416.77	2504.31	1803.45	3486.48	1341.49	2023.11	1708	1752.83	2452.75	2453.71	1447.39	1338.15	1808.07	1126.45	1350.68	1806.46	1599.08	2112.3
M1191T317			0.0295656	0.892064	0.985984	1190.85	316.986	2778.56	2398.35	3655.61	3101.07	3638.41	3476.44	1690.52	2265.12	3476.4	2915.83	4122.99	1851.96	3821.53	2944.38	3053.69	3402.15	2092.47	2993.83	2828.06	2703.14	2679.18	2417.2	2614.74
M1191T318			0.160381	0.358004	1.0973	1190.52	317.598	2912.48	4169.18	3586.27	4677.3	2577.82	4053.43	4778.27	3473.02	3823.6	2862.52	3064.63	3772.17	3549.94	4611.04	2263.66	3605.58	2148.9	4280.76	3494.86	2848.95	2609.01	2052.61	2182.24
M1192T317_1			0.0655835	0.868062	1.00919	1191.88	317.332	7063.31	10352.9	8370.96	10847.3	7297.26	8518.47	9867.14	9152.05	8551.34	8373.11	8784.42	9068	9682.72	8125.8	9978.03	8349.31	7244.02	7880.05	8802.7	9673.72	7601.82	7399.91	7886.06
M1192T317_2			0.060802	0.800883	0.97983	1192.38	317.348	3946	5631.04	5695.85	5712.15	5018.99	5491.13	5815.79	4063.52	4823.78	6557.07	6617.9	5338.96	5983.81	4024.98	5804.25	6551.82	4521.2	3723.39	6449.09	4825.88	4812.79	4122.7	4227.41
M1193T317_1			0.0137713	0.990108	1.00115	1192.87	317.49	4457.6	6919.53	6394.97	6568.62	5829.5	6999.18	6254.66	5430	4287.59	4167.84	5833.17	7282.91	3125.14	4187.56	6823.81	6254.75	5378.31	6507.56	5794.95	6055.64	5718.58	4774.98	5444.44
M1193T317_2			0.163658	0.289987	0.865519	1193.37	317.178	899.232	3062.43	3874.67	2910.55	2453.43	2785.59	2172.23	886.795	1668.18	1951.69	2813.09	2062.36	2820.69	2080.33	2691.82	2633.89	3146.98	2401.19	2487.23	3048.82	2512.2	3428.46	644.9
M1193T442			0.0303488	0.781895	1.03823	1192.55	442.269	436.554	479.843	619.832	353.439	327.136	252.24	352.998	272.962	241.492	382.139	382.934	260.311	488.057	285.511	517.386	316.578	187.813	372.714	419.387	351.01	330.06	346.135	248.32
M1194T318_1			0.157629	0.612841	1.05919	1193.56	317.737	4033.88	3076.01	5681.51	4614.72	5182.98	3947.77	5640.78	3371.89	4497.94	2466.44	4054.93	4586.97	4938.48	3080.78	4346.15	3235.75	1995.82	4046.48	4676.43	5176.5	3126.83	2275.52	2287.88
M1194T318_2			0.125943	0.555249	1.05058	1193.89	317.924	5254.91	5624.82	5023.46	5645.67	6300.34	5310.18	5254.05	5364.7	2660.89	3992	5316.85	4637.48	3137.62	5227.73	5198.67	5718.07	3903.14	5245.11	5046.06	4572.27	4249.49	2508.47	3754.98
M1194T318_3			0.00478999	0.998896	0.999892	1193.9	317.656	4494.88	4175.92	4427.65	5058.17	5752.38	5185.2	4777.63	4287.64	2660.89	3970.79	3829.91	4631.17	3259.09	4681.25	4087.76	5241.72	3882.58	5008.33	4650.92	5523.26	4014.93	2540.1	2686.26
M1194T318_4			0.0429612	0.704803	0.959421	1194.23	317.671	3447.95	3148.17	5792.25	2854.57	5234.06	3286.83	3413.08	3803.83	3687.28	3321.12	4472.6	4513.31	3724.89	4669.88	3823.33	2891.03	2270.08	4982.06	4935.08	3313.64	2686.47	2727.61	2259.53
M1195T317			0.184381	0.257579	1.16019	1194.89	317.357	4239.92	1451.21	3534.2	1973.84	2476.98	1952.3	3063.53	2914.61	3076.7	3366.4	2498.55	3459.56	2389.1	3004.39	1847.15	3149.37	2093.06	1618.26	1777.49	2339.88	2406.84	1728.34	1639.56
M1195T318			0.340786	0.0677991	1.20957	1194.56	317.608	2918.44	2855.93	3774.19	3111.87	3373.51	3161.45	4249.1	2478.96	2986.93	3356.79	2022.69	2746.03	2668.02	3116.99	4117.65	2252.58	1797.91	1667.69	3357.26	2929.74	1352.19	1591.66	1233.06
M1197T318_1			0.158725	0.59543	0.969854	1196.94	317.656	23795.5	19682.4	23096.7	25077.9	23458.7	22605.7	24574.3	20725.1	22401.2	18706.6	25593.9	22262.8	26399.2	21904.8	22349.3	24417	14315	24099.8	26313.1	23435.6	17646.1	14097.7	15027.8
M1197T318_2			0.124614	0.753724	1.01936	1197.44	317.656	7637.56	9228.45	9787.7	8871.91	9825.98	7428.18	10448.1	7868.32	8878.51	8520.25	9226.16	9872.9	7952.06	8617.39	9093.9	8070.81	5492.51	9028.53	9146.57	10313.2	5808.75	6746.3	6448.76
M1198T317_1			0.233616	0.295878	0.94507	1197.93	317.48	12810.2	13375.3	12691.5	13036.4	13905.6	12892.3	14814.6	11027.9	12318.9	10632	13291.9	12596.1	15480.8	13970.7	13760.7	14122.7	9318.7	15242.2	12357.1	14774.9	10566.6	8662.24	7622.64
M1198T317_2			0.0968463	0.568775	0.947848	1198.17	317.043	2399.05	2632.49	2083.83	4404.04	2511.19	2997.49	2698.33	2250.11	2357.24	2588.58	3132.01	1937.79	3574.26	2658.92	2513.83	3336.96	2742.34	3184.73	2593.06	2729.77	3082.49	2966.54	1937.76
M1198T317_3			0.065819	0.771651	0.973852	1198.43	317.49	7752.12	4608.14	5308.32	6967.57	6721.49	7207.86	6862.4	3031.36	7282.13	5977.47	5869.65	5825.76	6446.5	6725.71	5827.4	7147.8	4310.32	6171	6958.5	8093.38	4129.22	3934.92	5055.27
M1199T317_1			0.061558	0.925503	0.981745	1198.84	317.48	2469.82	2965.69	7322.63	1817.31	7033.91	7901.24	8383.92	7932.08	8038.45	4976.4	3012.55	8089.24	7751.79	9284.65	2872.99	8596.71	5446.86	7847.65	3417.86	3615.23	2890.56	2268.35	5126.84
M1199T317_2			0.0993929	0.639617	0.964589	1198.92	317.48	9951.46	9265.44	9136.68	10459	7113.7	8585.64	9495.59	7252.6	9050.69	5299.81	11595.3	9499.18	8105.28	8970.12	9061.56	8845.98	6107.99	9384.84	9212.03	7971.23	6181.35	6337.64	6755.03
M1199T318			0.319868	0.120962	1.22086	1199.42	317.53	2569.44	3530.1	2328.21	3014.7	4867	2043.09	4760.05	2703.6	3204.66	2652.89	2247.22	3296.73	2468.91	2733.08	2897.69	3301.06	1401.98	2352.59	2474.25	2770.23	2071.76	2514.4	1980.22
M119T288			1.39841	0.00992062	0.709262	119.035	287.514	20295.2	20676.2	24361.4	25084.4	25648.4	23449.9	32515.9	20444.7	39453.9	19881.7	29293.3	40930.3	45317.8	33735.9	44779.5	38994.9	34761.9	12711.1	35460.1	39048.8	32737.3	25713.2	14081
M119T420			0.192437	0.323754	1.1378	118.942	420.061	4390.15	2487.51	3313.87	4024.92	5333.21	5440.86	3742.45	3438.5	5206.05	4124.34	2257.28	4575.9	5745.33	3077.9	2364.67	2123.58	3611.87	4967.29	4302.26	3449.37	4444.33	4338.19	2452.13
M119T640			0.182852	0.588615	0.918115	119.017	640.427	4305.55	5496.25	3958.93	5464.01	4553.73	4552.04	4646.59	5506.18	2846.92	7083.44	5543.02	5338.27	5630.27	4932.33	3593.37	2986.05	5710.25	10840.6	3246.95	4910.44	5768.55	6998.25	5408.52
M119T687			0.181838	0.426419	0.90326	119.017	686.739	3502.78	3508.21	634.877	4120.18	5671.7	3468.03	5707.02	4457.71	2786.52	4872.39	4837.9	4866.45	4276.79	3578.87	3752.59	4122	4086.8	3958.54	5518.1	3879.34	4729.51	3972.8	3357.74
M119T74			0.199812	0.5552	0.90815	119.035	74.2905	3534.82	8155.7	5040.4	5494.88	620.172	7554.31	5245.9	6283.63	7429.44	3214.27	7415.56	2486	4397.15	6605.66	4230.72	6354.88	6775.03	6867.27	5896.98	6861.56	3682.41	6914.56	3160.35
M1200T317			0.151578	0.34998	0.926056	1199.91	317.327	3369.43	4738.84	5802.54	4117.71	4342.94	4357.98	4492.98	3488.76	5209.27	4572.23	4576.09	4712.28	4412.48	5826.8	4114.83	5144.25	4178.06	3845.26	4368.09	6867.22	3121.48	3213.02	3080.39
M120T277			0.517305	0.05201	1.19069	119.976	277.435	8805.02	9250.53	13145.4	10682.5	9661.87	8263.51	7193.21	6791.53	6643.36	7313.91	7363.79	7799.2	6795.34	7838.95	6868.43	8401.06	6824.66	7634.78	6264.42	7906.56	5597.66	5977.46	6716.42
M120T40			1.17453	0.372108	1.16656	119.976	40.295	77963.2	62720.4	97493.8	89736.8	81884.1	14124.5	68215.1	39801.9	60879.9	64487.3	7913.62	35946.2	76971.7	68168.7	62342.9	65265	42318	64433.8	72199	67897.8	41382.1	62437.1	70003.6
M121T117			0.982764	0.0372846	0.823825	121.03	117.045	25674.1	35924.8	34397.1	24837.1	28607.8	24856.8	25480.5	20355	30753.9	25796.2	32957.6	34326.8	39007.1	23602.3	32653.8	31402.2	28658.6	35965.2	28617.3	48660.9	61844.3	60597.9	66532.7
M121T75			0.469859	0.0105231	0.56492	121.102	75.183	1103.66	1031.47	1238.59	1225.8	714.189	1402.19	2768.92	540.001	3020.74	2007.72	1769.24	1524.74	1867.13	3475.11	3021.39	2469.53	2236.5	1998.19	4282.76	4002.16	2087.89	669.093	2465.37
M122T271			0.182175	0.240002	0.890964	122	271.148	2048.88	1517.87	2606.49	2467.42	2232.1	1978.31	1954.57	3374.19	2286.88	2936.85	2744.39	1866.61	3196.59	2339.62	2393.25	2335.25	3491.5	3235.65	2299.57	2365.24	4157.65	3049.53	3460.51
M122T319			0.194358	0.495382	1.1632	122.022	318.955	4909.46	3716.38	2829.04	3900.7	5482.56	5406.42	6626.73	1521.35	5601.8	5650.48	6691.14	5129.15	1929.95	2785.19	3252.83	938.529	7095.22	1044.22	7346.24	3028.3	3888.26	2848.71	3239.25
M122T349			0.0571813	0.530213	0.938442	122	349.334	1406.28	1605.4	2423.28	3210.6	2640.99	1808.44	2098.9	2334.27	2486.76	2161.31	2381.39	2831.89	2968.66	2017.33	3093.8	1901.52	1778.76	2054.21	2648.06	1955.29	1832.22	1995.36	1564.36
M122T96			0.838781	0.0228083	0.705899	122.037	96.431	13285.3	13397.3	9796.03	14941.4	12522.6	8842.14	7808.58	939.651	7276.75	5844.19	9478.26	14744.4	12768.6	13919.7	14671.6	14656.4	14022.2	18440.6	9930.26	11458	6668.6	6882.59	6686.81
M123T277			0.0430301	0.88457	0.988569	122.975	277.465	1959.65	1991.52	2304.05	2212.8	1566.32	2122.43	2490.48	1940.8	1759.12	2632.18	1828.29	2134.14	2769.45	1745.6	1660.31	2491.45	2270.23	2431.28	2344.17	1547.04	2683.23	2054.43	1623.08
M123T323			0.264787	0.621189	1.05065	122.968	323.36	26294.8	22335.5	18456.8	25744.5	23003.5	27406.5	27561.4	25169.6	25742.1	23617.8	6361.16	25760	27310.7	30553.5	27802.1	24260.4	24164.8	17567.8	26838.9	22885.9	21905.9	20704.5	24932.4
M123T83			0.574477	0.652448	0.942179	122.976	83.445	265141	89660.4	338936	399284	295883	222457	257044	76634.2	314108	264665	290175	296576	315530	275560	280242	263700	198848	265285	251453	241330	258246	242423	280513
M124T277	(M-H)-	Taurine	0.119292	0.821983	0.987343	124.008	277.465	531852	663089	721625	710911	571249	539730	540639	538987	548182	518586	695199	531672	702825	588810	609356	512539	548461	655946	530428	585053	524172	474062	433776
M124T278			0.0336083	0.802585	0.976129	123.62	277.755	5222.21	5143.32	7972.31	7814.01	6063.11	5842.44	5931.97	2277.66	6204.69	6513.08	5711.17	6180.09	6761.91	4609.85	5441.42	5333.9	6353.91	6349.48	5993.31	7692.19	6945.14	3606.4	4259.42
M124T318			0.482923	0.423137	1.07085	124.002	317.669	31272.7	29036.1	41753.5	34843.4	29676.6	18499	31058.9	26262.7	36573.6	31866.6	34731.2	33027.2	19474.7	31299.7	30779.1	33650.7	22300.8	27077.8	29873.9	28061.4	31458.7	31076	24276.1
M125T173			2.56111	0.056119	1.26373	124.991	173.317	125863	238946	227377	241602	193823	179516	111182	221160	207618	177403	162524	131862	91508.7	141550	114184	224505	122200	220003	156232	158294	213818	84311.8	68949.8
M125T278			0.0553753	0.962464	1.00267	125.01	277.624	18856.5	22518.4	21768.7	21356.7	17837.1	15709.4	16364.2	18541.5	19791.1	21437.7	17066.8	16676.2	24270	18946.5	20474	17494.4	17911.5	22292.6	17833.7	20697.6	20538.9	18463	14779.8
M125T354			0.16444	0.29192	0.841535	125.035	354.498	1097.65	1499.81	1518.83	706.811	649.143	1349.05	1981.77	812.906	1675.32	1355.17	1456.22	1729.28	2217.17	530.146	1444.2	1997.39	696.911	1925.61	1554.4	1476.53	1575.89	1356.57	939.478
M126T278			0.355859	0.329996	0.938169	126.003	277.602	26637.3	30714.9	33140.4	32732.2	31520.6	28435.3	27070.8	18611.9	32204.5	28750.7	27408.8	30486	41530.7	31092.3	30874.3	27805	26634.9	32089.4	31985.9	29012	23019.6	23645.6	22615.2
M126T697			0.37405	0.458374	1.26599	125.929	697.059	3505.12	6342.02	5949.9	6690.95	5607.93	7337.14	28088.8	8969.74	5289.29	14236.4	1700.01	8911.76	2892.91	7258.65	10930.3	12975.5	10317.1	6508.99	5322.26	5866.37	956.084	7472.64	5757.4
M126T97			0.129237	0.749191	1.04391	126.038	97.292	3157.95	7194.75	4755.88	8878.18	7299.47	4408.71	5611.94	8212.2	8554.07	6957.09	4605.01	9130.54	3590.86	5073.58	6208.36	5951.31	6151.82	6372.54	5714.24	9496.33	4423.79	5188.65	5355.78
M127T25			1.77151	0.00256868	0.710544	126.905	25.452	25641.9	27709.3	24004.8	41368.5	21762.9	33925.8	35008.9	39757.8	30929	30664.6	38872.7	44031.1	44618	25303.4	58104	48949.3	44706.1	54942.4	35350.5	42496.7	44703.2	36719.1	13682.3
M127T318			0.304463	0.524822	0.916001	127.001	317.852	12417.1	16187.6	11486.7	19194.2	12543.4	12978.7	11268.9	7006.49	5453.52	14167.3	16914.7	14102.6	19331.3	9633.81	12356.2	14828.7	10483.6	17247.5	11652.6	7404.87	8809.28	12510.8	10753.3
M127T354	(M-H)-	Dihydrothymine	0.475783	0.438	1.0626	127.051	354.357	40436.7	36656.7	40728.7	57472	35475.1	36877.4	51433.7	33197.6	39511.9	38594.7	33538.3	38193.4	42565.1	32987.1	37357.5	42960	27463.9	42538.1	47638.2	40965.5	33873.6	31738.8	29011.9
M128T130			0.258952	0.701472	1.17457	128.072	129.646	49744.2	14512.6	2068.36	17507.6	4107.05	55668.1	14870.8	45213.9	42046.1	4297.15	1633.19	2114.19	12057.9	12262.6	6723.9	22709.9	4103.41	37031.5	61272.2	52966.4	892.568	2688.92	3002.12
M128T286	(M-H)-	L-Pyroglutamic acid	0.343114	0.715225	0.96565	128.035	285.828	79833.2	74965.4	93479.7	117625	84263	105829	128659	165591	115572	127892	92108.6	89304.2	103309	112925	109203	109730	120187	122246	119542	154060	107467	84206.2	103179
M128T289			0.198937	0.300213	0.887638	128.071	288.788	3063.09	4923.97	4436.8	2243.26	3092.8	4175.11	3345.77	2534.67	2563.24	2234.21	2943.1	4325.69	3440.75	4297.29	3261.12	4002.3	2108.81	4679.56	3595.28	4087.32	3584.23	3268.73	3941.39
M128T317			0.0762945	0.780546	0.963492	127.996	317.323	3330.9	8879.07	5304.57	7353.17	3839.55	4990.61	4124.8	5029.84	4333.09	4911.9	5142.57	5883.85	6722.56	5539.16	4511.89	4771.4	5678.72	7150.06	2144.6	6526.76	9252.79	6192.84	5425.16
M128T354	(M-H)-	L-Pyroglutamic acid	0.259692	0.402993	0.926133	128.035	354.281	14598	13625.9	10283.5	22114.5	11634.3	12401.8	17087.7	11763.6	13319.1	13631.1	15485.3	12933.3	16501.9	15147.8	14546.2	15310.2	10231.4	15873.6	19296.6	16335.9	11787	13394.3	11696.2
M128T355			0.0990717	0.592401	0.930858	128.054	355.059	2838.64	1766.46	2808.83	4623.49	1587.89	2930.38	3792.88	1751.08	3012.06	2725.11	2417.77	2617.56	3279.89	2899.11	2643.7	3761.56	1563.26	3991.65	3778.73	2951.25	2048.14	2901.67	1319.02
M128T385	(M-H)-	L-Pyroglutamic acid	0.0846918	0.643529	1.02692	128.036	385.004	7886.17	9074.8	10064	10423	7776.39	9230.68	9056.4	8381.63	7739.99	8830.8	10311.9	9159.74	8513.8	7276.48	7842.26	9634.86	6421.4	8614.03	8171.2	10199	6889.05	6661.44	6905.76
M129T184			0.114092	0.78713	1.02389	128.892	184.339	16662.2	19702.7	18820.2	17881.9	18835.3	16377.3	21461.9	22092.4	19044.8	19044.2	24923.7	22842.3	19485.3	22697.7	22743.6	18604.7	12796.1	15942.7	13955.6	11500.4	14900.5	17918.7	18623.6
M129T286			0.0128083	0.886099	0.984127	129.039	285.704	2655.77	6493.88	8215.41	8886.68	8264.08	7461.14	10572.1	11387.5	8891.33	9699.61	7062.86	6335.9	6765.83	7063.1	7893.75	8922.14	9649.53	9651.3	9441.99	11072.2	8983.8	7968.26	7988.29
M129T302			0.0942621	0.37293	1.18492	129.067	302.171	908.541	787.415	670.472	708.794	619.839	1099.88	881.49	886.075	1057.81	581.671	527.34	575.074	408.584	355.436	346.634	1082.03	588.29	381.726	1501.34	1155.5	652.662	536.009	637.638
M129T384	(M-H)-	Citraconic acid	0.0713112	0.659427	0.965453	129.019	384.189	3110.54	4188.68	5240.33	3394.66	3445.26	3415.77	3686.86	3695.45	3732.38	3349.76	4996.45	4391.69	3862.58	3018.68	3326.57	3474.8	4531.95	3807.12	2773.27	4409.87	2663.64	2656.47	2003.85
M129T430	(M-H)-	Citraconic acid	0.500613	0.19634	1.0927	129.02	430.286	22423.4	21680	25443.2	24205.3	26991.5	22558	19419.2	15312.9	19904.8	18989	20750.8	21529.2	21095	22558.9	19819.2	18987.7	14527.2	22007.8	15986.4	21262.3	14297.3	13474.7	14386.5
M129T45	(M-H)-	ketoisocaproic acid	1.47174	0.884302	1.02753	129.056	44.5625	583355	804555	1.19104e+06	1.39019e+06	806707	392257	681321	468368	630953	622551	495569	426332	1.3071e+06	637322	1.2105e+06	648031	822996	762145	484797	573637	813519	703115	743782
M129T65_1			0.424519	0.311156	1.28594	128.651	65.231	4748.5	4298.26	11281.3	11516.7	4919.34	4091.18	5783.98	770.783	5588.34	2523.3	2028.66	3040.25	5392.61	3021.69	7211.68	5627.75	3587.42	3790.3	4508.18	4967.55	6692.44	5792.24	6505.53
M129T65_2	(M-H)-	Ketoleucine	4.25053	0.246431	1.32781	129.056	65.215	488784	272956	927298	1.00178e+06	608559	278595	416777	41442.3	355136	461248	162759	266371	439489	394224	515133	416534	241687	486634	325029	406705	452013	475266	576276
M130T184			0.0659446	0.841393	0.973114	129.892	184.205	1261.65	2626.07	2560.19	2491.28	1177.94	2877.74	3217.38	4650.76	2449.66	2999.93	3475.28	2833.71	2300.59	3521.97	2237.15	3062.06	2470.4	3063.49	1954.97	2119.97	1982.15	2705.79	2416.33
M130T241	(M-H)-	N-Acetyl-L-alanine	1.89979	0.350024	1.95617	130.051	241.499	4871.66	2671.33	208072	312157	2477.66	170042	3030.51	3689.4	3324.97	83275.5	2903.67	2306.62	3081.69	2006.66	140253	129591	2709.65	3667.14	3555.95	115621	2660.24	2361.72	117722
M130T327	(M-H)-	Creatine	0.27695	0.386539	1.07807	130.062	327.095	9332.98	10464	12726.8	11618.1	9015.41	8497.59	8032.08	7186.95	8235.94	6290.13	8567.25	9216.35	10706.1	7989.57	9728.69	8428.13	5898.72	8335.7	7555.72	8354.57	7072.85	6776.79	6273.47
M130T364	(M-H)-	N-Acetyl-L-alanine	0.604124	0.00308964	0.679324	130.051	363.678	2596.38	3070.19	2896.45	3363.64	2878.99	2149.06	3873.33	2046.79	4443.41	3878.85	5780.98	5764.9	5520.19	2428.88	4153.41	4272.88	4955.72	5420.08	3242.4	4384.28	4244.43	3946	3884.96
M130T385	(M-H)-	N-Acetyl-L-alanine	0.00201164	0.95894	0.996696	130.051	384.813	2554.93	1965.85	3200.22	2510.97	2090.95	2477.03	2535.48	3021.66	2250.42	2252.83	2338.09	2879.81	2559.83	1864.82	2677.28	2601.85	2425.63	2253.33	2390.54	2951.6	1907.68	2002.15	1946.56
M130T430			0.192997	0.0535178	1.17179	130.023	430.286	1692.63	1563.4	1375.81	1679.18	1857.6	1555.66	1369.67	1047.91	1269.49	1089.4	1240.68	1325.21	1449.17	1188.14	1287.69	1287.17	977.426	1489.43	885.495	1244.52	844.994	1058.74	757.035
M130T44			1.20696	0.236715	1.19251	130.059	44.1755	39751.6	66498.9	74631.8	99769.5	59721.8	35050.3	50302.4	33680.9	46058.9	53068.5	33088.9	35007.5	48641.7	44832.7	70033.3	47987.5	44191.7	60159.4	37063.2	47361.8	66260	89222.9	57844.6
M130T66			1.05207	0.297699	1.27679	130.059	65.749	35791.7	22841.8	70752.6	73482.4	45582.9	20374.4	32252.3	4224.86	24656.9	36974.4	12520.1	22128.5	38139.2	30028.7	38509.3	32242.9	21304.7	38461.7	23767.3	30284.7	40004.7	34726.3	44736
M131T184			0.355533	0.321967	0.921997	130.889	184.21	15957.8	20732.6	18264.2	23637.5	23022.5	16680.3	25074.6	20228.3	19401.2	19832	25278.4	27780.6	24705.7	24427.4	23667.7	22401.6	15000.5	21061	21830.4	13837.7	17478.4	19686.6	18163.9
M131T245			1.15906	0.00969758	1.57668	131.091	244.513	16600.9	21208	16755.8	26705.8	17967.6	12375.4	11563.6	13488.6	8615.53	7210.13	12135	9072.87	11163.7	8374.95	10493.3	9326.45	6999.21	11415.2	9156.3	8579.91	9393.39	8487.35	12352.9
M131T288			0.58994	0.117446	0.789899	131.034	287.509	6267.79	5937.02	5242.21	3508.15	6854.47	7056.18	12083.4	11370	7091.03	11705.5	9120.38	12530.1	12078	8955.47	4957.38	10211.9	12446.1	6246.85	11742.2	9339.02	10597.9	9517.33	11245.8
M131T327			0.0340001	0.726736	0.961358	131.064	327.094	806.153	305.988	367.857	934.643	647.4	738.199	768.608	600.06	812.162	704.774	604.457	769.848	526.263	628.705	710.745	800.996	499.241	937.986	699.026	777.317	676.747	756.282	519.552
M131T363	(M-H)-	L-Asparagine	0.258089	0.460973	1.05123	131.046	363.048	17574.5	19426.8	20043.6	23260.8	16474.4	16773.7	16988	14569.2	16550.9	15890	19136	16449.7	20911.7	15570.9	18260	17904.5	12580	19130.3	15107.1	13848.8	14109.6	12116.3	14113.1
M131T372			0.537458	0.335941	1.07495	131.083	371.532	32595.1	43947.9	41018.1	40801.2	35877.3	30542.5	37836	31018.8	34259.6	27977.6	42060.6	31179.7	38540	30719	32865.3	30598	22238.1	38599.4	27410.8	36851.1	27584.7	22366.6	25725.7
M131T65			0.456428	0.180865	1.30399	131.06	65.1545	6124.5	3980.1	10558.8	10750	5755.44	4161.45	5417.76	1081.46	5422.23	5639.51	2936.8	3341.36	6345.01	5029.76	3829.77	4942.05	3313.39	5618.85	4315.48	5489.79	6275.2	5206.63	6822.81
M132T124			1.33238	0.0712913	2.1092	132.075	124.341	20678.1	54821.2	28137.4	33291	21488.9	20057.5	714.75	6194.14	6369.3	2607.18	10965.4	8789.2	10158.6	9707.54	9903.81	7375.38	4771.42	6431.5	10987.9	13057.5	9113.58	8810.74	8245.3
M132T184			0.140224	0.329475	0.891694	131.89	183.78	1347.95	2788.25	2933.48	2422.75	3583.5	2161.75	2841.1	3796.99	1959.32	1714.73	3225.05	3512.95	3162.66	3223.4	3420.47	2702.7	2220.39	3135.63	2192.17	1857.7	2907.86	2549.63	2877.36
M132T244			0.31837	0.0522953	1.46086	132.092	244.133	2166.4	1878.63	2938.65	2878.27	1490.42	1563.29	964.158	766.109	1035.75	1045.89	1163.28	1267.43	1396.29	1093.87	1319.85	827.766	921.279	1154.08	1279.55	1027.09	1164.84	1323.32	1525.27
M132T293	(M+NH4-2H)-	Maleic acid	0.0993197	0.730137	1.0936	132.03	293.225	7503.69	3691.39	2108.48	4151.42	2817.65	8805.08	5658.13	11757.1	9830.44	4798.26	2525.26	2985.92	3941.04	4614.75	4034.77	6930	1205.41	7491.49	11274.8	10886.7	2026.16	1536.5	2153.6
M132T372			0.0918949	0.583659	1.04769	132.086	371.627	2410.69	3059.05	2675.4	2520.86	2400.71	1642.14	2715.97	1674.19	2079.66	2038.43	2824.47	2027.85	2528.42	1794.7	2439.15	2279.9	1709.82	2652.5	1889.54	2014	2052.39	1529.96	2080.1
M132T392	(M+NH4-2H)-	Maleic acid	0.523835	0.0490965	1.20812	132.03	392.129	10389.6	12241.1	10990.9	10479.3	7593.97	9326.57	7914.9	7252.58	7846.91	6180.2	10543.9	7191.45	6202.78	7949.7	7498.52	7711.06	6060.1	6552.23	7041.89	7922.81	4946.06	4736.56	5858.78
M132T99			0.342024	0.789648	0.866858	132.082	99.271	30569.5	5317.79	823.706	14244.5	2524.32	60054.3	13061.6	21747.8	26106.3	4081.41	980.345	1512.42	10025.4	6514.92	6106.07	18584.1	4452.86	26690.2	47033.5	84052.1	1548.99	1424.34	1715.71
M133T104			0.131029	0.449828	1.07229	132.996	103.603	4781.1	3722.29	4357.64	3838.64	2899.94	3167.27	4067.95	3791.92	2719.6	2561.74	3040.89	2893.53	4033.79	3019.88	3040.35	3284.44	4536.08	4085.1	2315.33	3237.95	3840.42	2838.61	3199.54
M133T184			0.151707	0.571731	0.941375	132.886	184.227	6900.44	10586.9	9126.54	9805.06	7716.73	6167.49	10682	12428.5	9457.88	8772.94	13048.4	10950.9	11511.7	11107.8	11273.5	8212.17	6622.82	11341.4	7850.99	5431.98	20581.3	8865	8895.21
M133T457	(M-H)-	L-Malic acid	0.0581151	0.833967	1.03687	133.015	456.996	3817.03	4506.65	2914.5	4354.18	3824.35	1193.61	3629.04	2801.52	3726.53	4554.68	1864.88	3879.14	2853.95	2522.77	3873.53	7454.25	2718.38	2749.3	2480.89	3669	2679.23	2411.48	2854.39
M133T83	(M+Na-2H)-	Uracil	0.0174091	0.839861	0.972567	133.002	82.8025	2366.94	5301.94	3677.76	3511.11	3102.99	1423.8	2571.9	2028.82	2935.87	2960.49	4121.59	3940.15	2858.17	2650.05	3402.52	3063.4	3923.83	2450.58	1847.28	2466.93	3570.75	2689.27	3284.45
M134T148	(M-H)-	Adenine	0.0240917	0.837048	0.966457	134.047	148.406	3847.08	3090.8	5868.66	3910.68	6069.83	4495.15	2500.11	3518.3	2946.11	3486.4	4080.59	4314.59	3452.79	8822.6	4114.59	2935.62	3180.09	3631.16	3487.06	3093.06	3301.98	3809.61	4244.66
M135T124			0.174836	0.459945	0.865459	135.066	123.501	2680.53	2616.58	1561.74	1675.04	3302.59	2655.45	2748.3	2643.79	2415.32	2047.61	1613.87	2087.17	1952.05	2105.12	2268.61	3201.75	5014.95	5922.21	1465.21	2500.9	2083.09	2396	2241.77
M135T59			0.479845	0.100126	0.809563	134.932	59.231	4276.61	6866.82	10315	11356.4	5768.82	4346.21	4693.66	8955.91	9438.07	8839.11	9722.28	10243.4	9553.5	7367.13	10375.5	11719.1	10310.5	6919.99	5945.17	10309	4732.06	5276.43	12067.2
M136T156			2.20943	0.00363534	6.13599	136.034	156.243	4713.95	44416.6	2486.07	12098.9	47783	15515.1	29702.3	2605.67	44641.8	26194.2	3063.43	2188.34	3442.65	8934.52	2155.97	2103.55	2470.84	2410.48	7096.27	3643.41	9616.03	12114.5	9847
M136T31			0.257345	0.649864	1.19274	135.945	31.3675	34210.1	10499.1	6860.57	19900.3	4141.35	64309.8	12240.5	74642.6	25655.1	7167.73	7787.64	4111.37	11006.3	14537	19712.3	24242.2	52910.8	22450.3	35891.8	25023.9	7554.6	4993.64	7365.4
M136T702			0.0239587	0.925657	1.00662	135.945	701.904	6657.29	5926.04	5305.9	4769.76	5287.49	5510.74	5836.59	3908.64	5435.17	8217.35	6317.95	5139.25	6150.94	5153.07	5374.34	5479.04	5882.37	6375.94	5507.54	5100.8	6607.33	5229.59	4357.56
M136T80			5.23127	0.00181915	0.582786	136.041	79.9	272854	244828	201579	285970	205318	91225.8	79228.8	105731	66157.2	85052.7	183642	296683	267219	319833	271531	317810	265147	375173	284192	229308	89987.9	96274.4	90541.9
M136T95_1			0.0346107	0.822102	1.0913	135.581	95.4945	8026.31	3538.78	3789.47	6776.95	3601.53	26784.7	5174.7	12167	14602.7	1387.05	2420.05	4022.91	3805.76	4678.13	1777.08	9953.39	4605.67	12429.4	12887.3	22087	1706.29	1421.13	1685.53
M136T95_2			0.339713	0.851154	1.09756	136.008	95.499	1.12906e+06	181315	10915.6	475302	10373.3	2.68224e+06	512887	1.19441e+06	1.39183e+06	124753	8128.76	22630.7	126352	565147	465978	631814	25761.2	1.29001e+06	1.9252e+06	1.96648e+06	173669	172528	7838.38
M136T96			2.2118	0.609462	1.30811	136.04	95.907	1.69215e+06	259760	406508	282059	383266	53675.3	105328	2.02546e+06	98125.3	83854.8	280658	499955	337431	244948	442127	253190	479926	1.20443e+06	192773	185147	172178	151212	181097
M137T140			0.156611	0.858101	0.978221	137.028	140.385	78239.3	58008	82420.2	56107.8	72806.1	69777.6	68068.4	65245	4905.98	72528.5	55056.6	65617.8	54207.2	71802.3	69301.6	74196.2	60819.8	42976.4	75593.3	72519.9	46680.5	72365.9	68212
M137T273	(M-H)-	Urocanic acid	0.383426	0.061217	0.6814	137.035	273.1	935.64	3415.76	1968.34	2157.91	1731.71	1715.51	1640.32	1275.23	1422.49	1535.11	2757.7	3029.43	2496.35	921.842	2220.43	4298.51	4615.64	1845.76	1741.16	2192.97	2016.98	1763.45	2537
M137T46			0.0830115	0.829054	1.05169	136.991	46.483	14941.3	20263.3	3167.34	3132.8	16783.9	17267	2477.88	24905.2	19801.7	21133.3	8767.26	20390.9	15848.8	16401.5	19384.3	4548.77	5988.72	9880.4	19285.9	16305.3	3704.44	5407.88	3530.05
M137T568			0.509942	0.243965	1.14475	136.937	567.645	23574.6	16068.5	22876.5	29478.2	18971.1	32313.3	35972.1	36139.1	20891.4	22019.5	19202.2	22635.3	28704.3	23329.6	18108.8	24824.1	24573.5	28415.6	22734.6	13114.1	23957.6	28903.3	38347.4
M137T58			0.205019	0.565688	0.943712	136.93	57.981	9692.86	13303.4	12573.3	8544.74	5274.21	8788.35	11955.2	9984.43	10619.4	9208.07	12619.7	9765.12	9613.76	10422.6	7598.22	11907.6	15517.4	9913.98	8860.64	9686.06	10801.6	12160.8	12037.2
M137T608			0.779418	0.467647	0.905429	137.028	608.077	73281.8	70299.8	70330.4	58652	62617.7	80538.5	76963	70343.9	42642.8	77968.9	48391	73791.5	64622.3	74533.7	42322.9	96380.5	70115.8	67968.8	144118	72799.3	105267	95850	53966.5
M137T95			0.376044	0.634242	1.11155	137.01	95.45	77357.4	28713	60605.1	36149.5	56109.7	139038	31854	116704	71650.2	51593.1	51345.4	60219.4	19372.9	40275.1	65048	40438.4	62550	67315.1	103008	92987.9	49039.9	1842.87	6602.19
M137T96			0.569615	0.490723	1.17715	137.044	95.8945	72334.1	25564	32626.5	36439.3	32202.7	99549.3	32228.1	81334	60002.2	30164.5	25534.2	34312.2	32653.9	31800.8	33850.5	25775.9	38437.8	38272.2	82747.2	83448.4	29747.6	10696.3	12582.2
M138T192			0.0831701	0.417334	1.0754	138.056	191.819	852.8	953.876	923.456	995.89	805.925	783.391	864.248	1020.57	982.121	629.973	616.381	684.666	1208.37	668.466	958.963	734.439	951.5	657.02	680.628	1033.97	672.957	693.073	681.545
M138T260			0.485739	0.0310615	1.57555	138.042	260.41	2313.43	2500.51	2327.05	3767.06	4010.9	2855.38	2666.94	2517.82	5742.34	1754.8	409.91	1847.2	333.207	2452.19	2261.44	2502.87	2547.61	3168.45	1326.13	2481.56	1200.46	2534.06	2851.17
M138T302			0.0170253	0.813035	1.04965	138.067	302.071	1104.03	597.916	315.887	480.258	287.801	993.352	682.499	666.588	833.395	400.266	251.693	331.802	464.118	501.017	526.527	525.655	494.012	886.941	1106.29	973.007	426.459	368.614	329.753
M138T32			0.0174241	0.828812	1.0846	137.94	31.64	15922.7	4466.46	2831.24	6929.05	2421.35	28612.2	4078.16	27952.4	9291.96	2474.22	3259.73	1767.67	7580.07	7806	10077.8	10651.3	22831.2	8090.33	14450.6	10276.3	2695.74	1861.16	2849.51
M138T40			0.611836	0.00317851	1.35149	138.055	39.722	4943.33	4781.47	7204.66	6251.66	6047.54	6196.79	6129.2	4759.55	6491.53	4504.02	3668.5	3067.54	3848.81	2361.88	4406.98	5767.24	4971.32	5411.92	4637.62	4263.1	4149.51	3336.97	4958.29
M138T95			0.529698	0.57495	1.26645	138.003	95.394	101522	14325	14243.3	37259.5	4805.73	142584	29375.5	112597	73599	6368	13612.1	16718.9	22619.2	18364.5	12511.7	42452.1	15977.1	75148.8	100895	105467	12578.4	9410.85	3063.01
M139T272_1			0.0367373	0.696882	0.959503	138.59	272.203	329.756	348.354	508.796	420.479	280.868	367.449	473.425	446.031	443.639	586.834	534.016	576.325	475.006	435.071	213.17	398.609	344.93	553.536	397.442	455.027	640.267	418.395	622.634
M139T272_2			1.33191	0.00510866	0.805046	139.026	272.034	25217.4	26384.6	30590.6	30482.3	35631.8	27892.4	33849.2	38921.8	25776.1	34471.2	44094.1	44505.7	43440.4	38112.3	35663.8	32868.9	33131.1	46965.5	32380.4	32936.7	40130.9	33112	35401.4
M139T375			0.16318	0.441172	0.863253	138.971	374.942	958.476	1365.84	3010.53	2950.82	1114.79	2496.81	947.761	3010.03	2550.76	1620.51	1312.55	1694.83	3374.37	1177.8	1575.7	3044.43	2455.04	3803.48	2858.02	1902.46	2667.86	1401.77	2515.91
M139T420			0.135799	0.331729	0.873223	138.97	419.885	670.168	882.336	708.608	2253.29	1795.3	2124.77	1111.24	1261.8	1410.74	1300.05	1637.78	1689.23	1849.43	1461.43	1821.27	1621.55	1126.36	1339.22	1103.06	1831.62	1536.11	1128.53	1455.59
M140T171			0.236798	0.455905	1.07729	140.01	171.091	12380.8	14205.1	13093.1	12484.8	11875.6	10848.6	8888.86	19173.5	12648.4	11662.5	12121	10352.2	15446	5410.75	11020.7	11184.7	13670.8	13071	13097.9	12756	13084.8	7933.93	14366.2
M140T181			0.263141	0.450503	0.894443	139.984	181.258	7490.79	14009.6	16171.8	10598.2	8333.28	8209.68	8114.67	6451.25	7203.35	7489.45	16664.7	11287.7	14577.2	6029.76	11455	9778.12	10621.2	8925.55	7484.17	8350.58	7983.36	9186.87	8454.34
M140T245			0.0341687	0.789803	0.967855	140.01	244.528	1194.76	1334.56	2096.61	1838.07	1257.1	1212.17	1384.43	1227.03	1070.83	1012.51	1574.78	2211.55	1553.16	1282.21	735.366	1320.19	1258.38	1695.69	1471.41	977.977	785.317	1021.97	1987.28
M140T272			0.289623	0.0302218	0.804795	140.029	272.255	1129.59	1783.82	1697.85	1927.83	2387.87	2275.64	2138.06	1589.3	1993.47	1893.37	3024.57	2728.38	1608.08	2761.77	2739.13	2440.3	1945.71	2377.24	1638.56	2117.11	2728.47	2083.61	2264.05
M140T285			0.179749	0.319666	0.879255	139.975	284.572	2746.54	2869.28	3025.41	3575.52	3403.64	3600.22	2349.8	1289.61	2395.53	1891.1	3606.69	4648.47	3274.64	2808.62	2342.74	1718.4	2713.33	2961.99	2600.66	4199.05	2947.28	1750.3	1329.73
M140T292			0.394614	0.163835	1.48235	140.083	292.311	1597.67	5034.47	1567.66	983.095	2595.98	872.796	7156.34	4101.55	5337.11	2319.41	3549.49	2065.49	1467.33	2110.67	2914.16	1444.56	1861.54	1569.47	2318.85	1993.04	2327.64	1998.68	2536.42
M140T360			0.173842	0.133225	1.21564	140.046	359.831	884.069	753.245	1960.57	1437.79	868.369	1390.51	1198.02	993.684	966.302	1126.24	486.864	978.007	1155.52	775.376	1082.05	958.719	877.849	1097.57	970.937	1141.95	864.484	906.807	1015.79
M141T317_1			0.200997	0.672658	0.964662	140.575	317.469	18921.1	23058.5	20934.7	19763.7	21133.5	16148.8	15452.7	16331.2	19030.2	19561.5	27344.8	21966.6	21702	17010.8	14997.2	22744.8	15608.2	20962.8	12518.5	22452.9	17638.3	16355.8	17107.2
M141T317_2	(M-H2O-H)-	2-Oxoadipic acid	2.12501	0.48598	1.02384	141.018	317.48	2.0789e+06	2.12761e+06	2.25145e+06	2.35633e+06	1.95002e+06	2.01031e+06	2.23608e+06	1.91594e+06	2.016e+06	1.85706e+06	2.13294e+06	2.03321e+06	2.17385e+06	1.96735e+06	2.04746e+06	2.01077e+06	1.67111e+06	2.1509e+06	2.08438e+06	2.04335e+06	1.93351e+06	1.71432e+06	1.71547e+06
M141T319			0.752495	0.146841	0.892672	141.053	318.584	51520	46822.9	46079	45203.2	50220.8	39664.8	27666.1	22563.5	45806.9	34521.4	44597.6	48512	45791.1	46468.9	42903.5	48122.7	48147.3	39776	44100.1	50953	38196.6	40905	48296.2
M141T58			0.294321	0.199492	0.88892	140.919	57.511	2860.64	5181.25	5951.51	4731.06	5696.86	6201.79	5575.77	7313.78	3173	5751.34	6842.86	6119.39	5322.06	5232.99	5703.1	6658.74	7044.93	4737.16	5376.48	5951.88	1580.04	3797.61	4189.22
M142T110	(M-H2O-H)-	L-Carnitine	2.33728	0.1686	1.72871	142.087	110.229	149436	220044	7668.99	69618.3	43109.2	176237	86653.7	76492.6	264877	32093.2	10231.5	13175.6	40159.6	45020.2	24370.6	68457.2	15309.7	110229	178098	146433	17464.5	18983.3	19509
M142T182			0.13306	0.297154	0.859419	141.98	181.766	1100.97	1480.1	1184.14	1511.58	789.059	1110.57	829.479	524.508	457.391	769.5	1319.9	1154.26	1641.28	663.6	852.164	1265.31	1154.19	1161.71	1370.05	770.9	1057.17	833.377	1068.05
M142T209			0.956286	0.014716	2.84994	142.051	209.016	7860.77	15085.8	11586.7	5154.2	10725	8437.71	1470.81	1689.39	1707.55	1617.99	1851.19	2690.68	1562	3145.62	2188.58	2197.55	2260.53	2090.32	3004.64	1934.24	4021.58	3334.3	3468.73
M142T237			0.10106	0.551482	1.13123	142.066	237.436	1629.08	1028.88	1084.86	1265.43	1087.07	592.473	1889.36	3631.81	1235.36	1447.93	1201.83	1503.84	1031.64	917.331	1161.51	1249.08	1130.54	1440.69	2149.18	1379	904.521	870.593	943.902
M142T318_1			0.404067	0.584912	1.02113	142.02	317.5	102033	110717	110167	123779	98573.1	102290	106446	94159.6	109003	91995.7	103589	111532	110612	93265.3	101865	99690.5	86540.5	110308	101351	108699	92623.1	71122.4	87584.2
M142T318_2			0.203637	0.424388	1.10437	142.057	317.798	5348.29	6549.55	5950.37	5787.61	5862.89	5239.47	4546.38	2491.08	7631.87	4393.85	5517.08	4251.9	5863.59	3561.72	6375.5	6309.83	6265.98	4259.25	2263.8	4048	5959.96	4389.57	3118.02
M142T32			0.0630271	0.939829	1.04229	142.051	31.75	38774.1	2340.57	304.394	9913.13	427.307	49904.2	2460.95	39833.4	12566.3	724.475	300.335	305.549	5497.34	5770.23	3067.83	7615.86	6762.09	34694.3	42545.7	44308.7	853.053	590.743	596.075
M142T66			0.12674	0.281128	0.88519	142.025	66.391	1218.3	2250.66	1663.4	2315.49	1895.87	1544.7	1888.37	1442.84	2856.87	2436.74	1630.9	2007.81	1759.16	2675.6	2499.18	1747.4	1590.65	2517.46	2971.31	2644.68	3710.88	2962.36	2610.54
M142T99			0.364168	0.759855	1.28705	142.066	99.318	3370.02	136301	5576.31	3194.04	2267.63	5318.03	11614.3	2290.26	7707.7	18940.4	4071.63	4481.2	15405.4	19889.4	4748.14	3681.21	4524.27	42602.1	48719.3	4613.35	3437.89	4249.6	4687.9
M143T285			0.309243	0.439222	0.791835	142.974	284.936	3756.47	1755.82	3100.5	9645.67	9959.77	2896.74	2560.34	3483	13885.7	12085.7	4924.56	4489.77	4311.85	13631.5	13862.8	13021.7	3896.05	13720.1	3495.8	4371.77	2661.24	2318	2037.71
M143T287			1.2812	0.00365942	0.592774	143.035	287.152	11066.4	5085.67	8144.84	8133.95	9948.38	4381.23	9125.06	17797.7	20563	10815.9	25638.7	23190.8	16050.4	13989.6	21395.1	10837.7	17870.6	15975.1	14213.4	18076.6	7232.32	4861.36	10234.4
M143T318_1			0.00675343	0.976538	0.99446	142.996	317.924	9825.11	15901.9	9021.44	8994.05	10262.3	12133.3	8282.52	11100.3	12434.3	22973	10481.5	10575	9146.6	10693.1	27888.6	12364.1	8778.51	10336.9	10452.4	10885.2	9715.86	8602.68	8191.74
M143T318_2			0.084501	0.733088	0.979519	143.021	317.53	23608	23279.9	28217.4	26120.5	22599	22419.1	22660.2	20095.6	14656	20092.9	24220.2	23193	21479.1	24210.2	25256.6	24434.6	17720.2	23996.4	21549	22367.7	19775.3	19064.9	17557.1
M143T383			0.531734	0.0188149	2.11131	143.035	382.882	2628.6	5769.12	4161.52	2808.89	2904.77	2478.06	969.431	928.923	1649.45	758.511	2106.89	1007.72	1341.49	1228.32	1195.93	936.58	800.137	898.671	1201.67	1150.72	1191.92	1109.6	1549.71
M143T47			0.0584395	0.867175	0.984738	143.107	46.911	13965.3	14957.3	18467.1	14971.4	15605.3	16263.5	12900.6	8926.25	12988.5	16626.6	11456.1	13241.9	13998	8458.95	16560.9	17986.3	13161.2	19048.1	17032.5	16985.5	15621.6	15972.6	16730.2
M143T59			0.0363161	0.840446	0.96331	142.917	58.693	5884.26	5864.74	4773.49	5739.8	5376.06	2071.03	2283.8	7924.29	4056.37	4300.42	6542.26	1921.13	4400.01	6150.01	7497.5	7625.72	6984.11	2771.04	4194.82	2026.28	4267.85	3018.24	4323.61
M144T238			0.260173	0.0255037	0.706381	144.003	237.567	397.736	681.85	412.877	1600.43	932.912	896.84	669.9	1069	508.827	1286.29	870.816	1019.18	1491.02	1158.93	1126.92	1290.94	909.781	1222.47	1599.38	1282.39	879.119	986.493	942.316
M144T279			0.23333	0.449014	0.929514	144.03	279.216	12638.4	9482.33	11235.9	12632.1	16247.6	9873.25	13954.6	10162.6	15610.1	13222.4	17732.7	9103.35	16975	10463.2	10531.3	11608.9	12122.1	15243.1	16552.7	14210.1	10814.9	11411.5	11806.1
M144T317			0.345465	0.191606	1.19611	143.991	317.441	4828.04	3325.96	6043.22	4889.46	5154.11	4345.79	3230.39	3921.53	5308.35	3857.95	2039.69	4255.67	2439	5239.43	6267.73	2511.25	3024.46	4519.77	4821.41	2424.03	2984.4	3998.03	3549.86
M145T184			0.163261	0.709786	0.971912	144.869	183.667	14948	18060.2	15475.9	15764.7	15239.3	14061.8	11991.8	18001.2	16147.6	17578	19014.1	17787.2	18347.2	18650.9	15703.1	16945.5	11711.5	18147.3	16538.8	8968.22	18343.7	18348	11909.8
M145T204			0.208113	0.128427	1.29638	145.07	204.229	2084.32	1903.34	1632.78	1236.95	1335.7	1837.46	907.686	1799.41	1063.94	771.904	641.694	768.237	1103.75	686.769	880.119	1208.08	724.826	1501.55	2017.11	1709.49	894.1	690.435	547.827
M145T322			0.0263959	0.929086	1.02969	144.975	322.223	3216.99	3849.46	4001.82	3516.35	4932.33	11310.8	4797.38	10376.6	5760.23	5563.1	2952.2	4287.65	5188.63	4733.61	5188.66	3110.36	4322.85	2976.98	3186.67	19724.6	2559.76	2634.06	4662.59
M145T326			0.342632	0.507909	0.79596	145.014	326.123	10309.2	3734.29	3543.1	5095.64	3076.1	12680.3	3609.76	9882.99	4766.53	4496.05	3113.24	2666.37	4458.84	4224.84	3903.38	7032.37	3133.61	12109.8	13883.8	22354.6	2600.39	2634.26	2820.29
M145T354	(M-H)-	L-Glutamine	0.411257	0.893216	1.00901	145.062	354.283	417964	357015	390538	534471	350176	338992	479245	326947	356093	356848	374067	366801	423827	365833	369346	427292	286300	407370	433860	418680	327074	324805	282682
M145T355			0.0625973	0.92221	1.01255	144.606	354.659	3464.04	3335.17	4131.27	6686.24	3598.36	3291.12	4443.91	3400.32	3758.22	2680.93	4261.74	4077.85	2350.81	3007.55	4877.01	4425.88	1740.12	4571.97	4544.95	4450.9	2533.49	2563.52	2108.05
M145T359			0.626647	0.06107	0.849424	145.014	358.709	12218.8	17702.4	25849.8	18822.9	17522.1	17528.7	14512.3	13807.3	17706.6	14550.8	18169.9	23339.4	21745.6	18996.8	23964.4	20120.8	14567.2	17134.6	20152.6	22205.3	17126.1	16312.7	16561.4
M145T494			0.454918	0.444895	1.16306	145.098	494.289	17504.1	13858.3	22815.1	24244.5	11277.5	17358.6	18001.4	1391.93	17545.9	18097.8	19755.7	16418.1	4029.49	14966.2	16861.4	3187.41	7179.6	18813.9	17209	20948.8	15208.3	12424.2	14987.8
M145T85			0.0411195	0.993839	1.00418	145.037	84.831	16629.5	5679.75	5978.22	8347.01	4959.09	22867.7	10356.9	83785.4	9133.94	4586.87	4490.01	4566.49	9041.69	6221.87	4681.43	15212.6	7585.27	36423.8	42252.6	41131.2	4873.08	4062.83	3961.13
M146T269			0.0904258	0.688394	1.1176	146.046	269.112	6495.57	2683.52	1468.45	2307.55	2106.06	8392.57	4901.35	8384.6	6384.58	3246.79	2208.2	1420.86	2736.58	2234.6	2807.16	5151.38	1954.54	5814.59	8777.04	8386.74	1897.49	1274.06	1558.94
M146T282			0.899426	0.0104199	0.701165	146.082	281.692	6323.85	6325.88	5547.78	5904.16	6494.58	10146.7	7666.46	10933.6	9116.12	7343.49	16693.3	13963.8	8886.48	7941.35	9200.18	11327.7	12465.6	7895.05	12214.2	7521.89	9670.7	9766.71	7302.13
M146T286			0.111484	0.897563	1.01187	146.046	286.262	13057.4	10736.8	15062.5	13872.6	16280.5	13006.8	14476.6	7415.57	13732.4	9617.12	10024.3	13778.9	13270.6	14262.4	13573.8	12060.8	10411	13402.1	8357.34	16624.5	11299.8	8646.82	11964.8
M146T332			0.16845	0.212521	0.908172	146.082	332.118	2025.61	1791.43	2149.41	1884.77	2038.99	1862.63	2945.46	3039.09	2981.92	2537.16	3172.05	2785.6	2430.9	2315.71	2251.7	2413.66	2623.49	2766.35	2349.45	2499.1	1920.38	1577.97	1739.36
M146T354			0.0144074	0.940352	0.994633	146.065	354.349	27477.9	22574.3	24352.6	36318.3	24144.4	21925.2	25585.4	22136.8	22375.7	24005.9	22775.5	23759	27232.8	23176.1	25414	28477.2	17091.3	28629.4	28516.6	27178.3	20741.2	18626.5	15342.6
M146T359			0.166593	0.131254	0.859608	146.018	358.506	1412.89	1451.45	2604.89	2105.4	2125.83	1297.89	1985.39	1368.87	1714.34	2093.01	2447.74	2598.03	1518.93	2391.41	2508.14	1436.88	2025.51	2131.06	1842.22	2225.96	1397.17	1936.14	1879.01
M146T385_1			0.0102318	0.848774	0.979553	145.588	384.89	718.855	662.308	867.357	842.217	774	560.28	422.679	629.385	704.541	463.099	779.449	765.311	901.221	362.071	693.663	871.093	538.333	554.651	554.677	762.953	567.897	441.186	459.983
M146T385_2	(M-H)-	L-Glutamate	0.223342	0.785932	1.01642	146.046	384.839	55057.9	65450.7	70285.6	66333.7	56747.5	53059.6	55969.9	45753.7	52388.2	54076.8	71985.1	54907.8	60400.8	53160.9	59686.8	55353.8	45445.9	51477.2	50174	63240.9	39880.7	44057	42539.5
M147T184			0.449653	0.21955	0.89915	146.866	183.554	14603.6	17586.8	14909.6	15105.2	9985.54	13815.3	18461.6	17585.5	15065.1	14765.3	16816.2	19097.8	17637.2	15449.8	17924.2	17496.6	10359.4	23247.1	18038.2	12852.5	16078.7	14079.8	14538.5
M147T238			0.494814	0.146353	1.19006	147.045	237.782	9926.63	11610.7	15185.9	15025.3	8299.48	9059.89	9120.91	6830.54	8331.42	6487.73	10036.3	8375.46	10797	7279.64	8289.36	7733.23	6677.45	9319.42	7699.78	7719.76	7156.32	6787.1	10999.8
M147T29			0.120705	0.598845	1.09944	146.99	28.669	6920.68	4088.33	4804.76	3447.97	2315.27	3726.85	3138.43	2190.68	3190.1	4018.86	2847.11	2384.43	1310.72	6178.01	3286.16	5350.12	3035.83	1978.37	4010.88	4037.74	2894.6	4690.46	4282.37
M147T355			0.0798355	0.642511	0.934859	147.066	354.541	4450.41	2751.88	2663.16	6186.03	3387.04	2768.35	4006.22	2131.34	2054.6	2393.52	4794	3049.78	4839.24	2713	4089.89	3371.49	2540.96	3187.99	3692.34	2798.85	3576.03	2789.47	3012.62
M147T36			0.52976	0.228431	1.14808	146.966	35.6825	14556.8	19534.7	20583.2	20941.1	18464.9	10588.8	9154.57	11113.5	13858.6	17587.1	14455.5	14527.2	15456.8	12757.6	17327	14948.3	14573.4	7600	13227.1	11339.4	21396.3	14445.1	16929.8
M147T385_1	(M-H)-	(S)-2-Hydroxyglutarate	0.365115	0.317628	1.08935	147.03	384.608	13219	22403.4	20403.2	16148.8	15918	16665.8	14038.1	11559.7	13610	11703.7	17424.6	14670.7	13478.9	12612.6	14663.8	13135.7	14774	15322.6	11583.6	15234.2	8957.3	10246.8	10984.2
M147T385_2			0.354501	0.574064	1.3443	147.049	385.094	2082.68	24743.9	22122.5	4332.68	2104.76	2122.03	4308.3	3124.5	3028.8	3853.98	4622.35	3364.9	4169.74	3714.49	4251.89	3468.64	20530.9	3304.86	2847.3	3153.63	2353.79	2921.32	14076.2
M148T264	(M-H)-	L-Methionine	0.238341	0.609506	0.91685	148.044	264.483	18524	18734.8	30583.2	36329.1	16744.9	14899.2	17366.2	3348.4	13128	16367.8	25500.2	24886.6	22809.5	11749.3	21734.6	22899.9	18650.3	23296.1	13117.7	18252.4	16304.5	12953.2	15632.9
M148T385_1			0.191636	0.0438499	0.849642	148.033	384.93	829.814	949.847	1201.23	1216.05	887.673	995.917	1149.27	1115.06	889.911	1377.12	1493.5	1412.72	1123.63	1160.92	983.971	1235.26	1632.45	1071.37	1075.37	1300.66	838.462	583.142	683.224
M148T385_2			0.064901	0.627227	0.925702	148.05	384.749	895.419	448.826	1055.4	1386.22	534.695	722.985	1121.36	615.324	1195.11	1428.62	827.017	1438.07	814.004	574.326	612.374	939.736	1509.92	1139.85	1347.37	956.077	922.016	851.624	489.25
M149T137			0.563303	0.25386	1.45531	148.983	136.626	4636.99	12309.7	6496.95	2604.81	11179.7	5762.64	11768.2	7408.48	11118.5	8550.46	691.316	944.981	7913.18	6221	9658.04	1217.85	2166.68	19536.8	381.91	7501.33	14456.7	7171.61	8811.68
M149T183			0.000858024	0.853374	0.979685	148.863	183.325	5999.82	7781.38	7418.23	7031.26	3335.56	3681.28	8031.79	3937.75	6677.17	6365.09	3433.81	6797.16	7125.37	6893.45	6746.13	5733.13	5317.32	6921.19	7025.62	5515.72	6761.07	4953.34	2681.84
M149T288			0.412834	0.285965	0.848232	149.045	287.514	3349	8834.31	10123.2	5918.35	11018.3	9654.41	14120.5	15426.7	14629.9	14379.6	8398.05	17976.8	9793.81	14433.3	15624.9	12479.4	8241.22	15887.8	15956.3	7888.78	12383.7	11450.7	12183.2
M149T31			0.050381	0.785043	0.952856	149.009	30.568	1552.16	2008.35	1464.34	770.244	1850.84	2273.13	207.66	1992.8	2432.66	975.871	1817.62	1573.97	1625.26	1991.82	2053.49	1095.33	1702.52	1543.71	2360.22	532.405	10264.5	12120.3	8958.52
M149T43			0.357723	0.122883	0.779884	149.024	42.842	1343.66	3854.52	4015.68	4224.83	2730.1	2651.09	4740.92	2718.17	3778.81	2420.46	6924.93	3321.5	4687.32	2947.5	1593.93	4425.99	4837.57	4740.35	3171.29	4994.56	4452.34	4021.18	3923.2
M149T72			0.646432	0.434895	1.41687	149.002	72.112	50732.8	19399.5	4146.56	11321.8	7503.06	71272.3	15928.7	73566.4	38092.6	5151.42	4015.28	4094.16	9976.58	13686	4695.19	16698.3	7879.44	31790.5	65856.5	51006.9	5574.41	4610.04	5617.19
M149T96	(M-H)-	3-Methylphenylacetic acid	0.736515	0.183227	0.815836	149.061	96.31	24334.2	19127.5	33377.6	38711.6	25610.1	20293.3	35742.9	13158.8	28472.9	14796.2	19045.6	43548.8	34215.6	49225.8	24457.3	33213.9	26825.2	34531.8	23946	21867.4	34562.1	31378.1	33950.5
M150T68			0.83998	0.64095	1.20879	150.023	68.3815	349286	138569	135637	69209.6	134901	671394	39800.1	539122	193646	151652	148674	133812	42988.7	46533.1	141708	121111	22065.6	345311	464395	538066	151840	140267	147044
M150T96			0.135668	0.679914	1.07338	150.063	96.392	2022.57	1606.5	5650.16	5233.12	3748.91	4199.62	5536.13	2869.16	4719.77	3532.52	3785.47	2666.8	2053.54	5547.94	2148.09	2306.52	2863.93	5277.89	4288.88	5505.2	4220.06	3765.79	3954
M151T103			0.104453	0.583162	1.07588	151.06	102.574	2310.19	2732.17	3708.19	2040.03	2874.5	3155.1	2087.23	1756.61	1499.72	1540.89	1857.03	2589.09	1971.76	2113.83	2105.31	1679.33	3011.54	1689.62	1632.33	3382.91	1647.58	1320.44	2167.15
M151T200_1			0.5993	0.00318154	3.69044	150.551	199.796	872.338	4045.53	554.403	1731.27	3501.55	1693.66	1886.86	242.023	2950.7	1842.97	875.262	35.2092	436.503	1007.96	369.859	500.994	18.2499	87.2824	1094.97	809.205	897.494	908.9	1267.33
M151T228			0.575407	0.000951398	1.58909	151.061	228.271	2710.02	4470.84	3173.79	2464.49	3396.79	4632.63	4466.57	3249.3	3617.39	2221.09	1967.08	3049.75	1903.16	2078.89	2285.57	2425.64	1623.69	1361.71	1907.82	3046.1	2428.3	2531.15	2243.33
M151T278			0.18263	0.383879	0.877702	151.018	277.99	2438.5	2616.06	3714.38	1860.44	2660.12	2547.25	4241.83	3724.78	2602.52	4092.3	1629.52	5145.56	2451.64	3667.23	3402.95	4465.92	1421.17	4623.88	3724.8	4215.1	4083.67	4953.5	4035.49
M151T36			0.0571708	0.477683	0.906462	150.92	35.932	859.1	1001.68	851.043	1533.39	1021.42	757.967	983.343	1132.12	903.393	359	1537.34	731.187	1184.75	808.92	1285.06	760.976	1201.75	829.477	1330.37	702.864	1253.05	929.413	1110.89
M151T665			0.331779	0.123838	1.26154	150.998	664.586	7007.77	3207.62	3477.64	4024.13	3265.49	2953.52	3331.4	3354.38	4007.27	4775.23	644.47	3923.34	4491.47	3651.95	3308.87	2951.39	3527.72	2238.87	3081.04	3416.17	3057.52	8763.34	3241.97
M151T68			0.118783	0.81611	1.04614	151.026	68.374	20244.8	11978.8	13670.6	25295.7	24205.9	33061.7	11224.4	31303.2	14312.2	15398.7	17115.7	19033.2	2503.47	25876.9	15273.2	8647.43	27826.5	19972	25569.6	30026.1	19520.8	567.916	18429.6
M151T700			0.259325	0.261325	1.2902	150.997	699.545	5963.13	6127.53	3814.95	7118.99	2543.54	11093.1	3983.31	2510.82	2272.88	3107.52	3053.16	5244	2641.27	3014.2	2520.24	5128.05	3922.2	3391.68	5270.4	3433.54	3916.74	4712.98	3896.95
M151T77			1.55669	0.0588146	0.650404	151.007	76.888	16811.6	7828.5	21649.6	46813.2	48491.1	53407.8	12895.3	20644.4	13572	19456.7	27581.1	33958	25073.9	42611.7	24644.8	45213.2	56731.5	45147	68431.8	32772.4	42268	35877	38235.6
M151T78	(M-H)-	N1-Methyl-2-pyridone-5-carboxamide	1.50221	0.131558	0.56323	151.051	77.984	11255.2	16979.3	10224.6	14178.6	11243.2	62394.7	12430.2	6693.85	20478.2	24162.8	13584.7	12314.1	11768.5	45556.4	10491.1	10055.1	59198.4	55719.6	74645.7	44078.4	10355.1	9229.19	40445.5
M152T186	(M-H)-	L-Cysteinesulfinic acid	2.12912	0.394341	1.3428	152.003	186.398	469721	279648	57599.2	164002	89501	626967	241239	680428	511507	131592	33177.6	48295.9	153625	171285	92581.7	289936	137904	422813	477496	594841	70682.9	59444	67340.5
M152T187			0.115901	0.662304	1.17138	151.525	186.849	1610.9	2819.56	569.21	1823.43	1249.29	5274.91	2026.45	5091.47	5569.83	793.669	525.474	426.458	1512.32	1564.79	1226.13	2322.25	1074.3	2806.43	4523.17	6922.28	794.163	712	397.896
M152T277	(M-H)-	L-Cysteinesulfinic acid	0.258634	0.0957682	0.846938	152.002	277.06	1920.28	2625.46	3016.31	2705.16	1576.42	2066.48	1350.74	2254.83	2576.84	2137.75	2811.94	3089.01	3441.89	2265.26	1689.31	2789.4	2422.51	2827.03	2172.7	2738.78	2152.65	2355.83	2256.72
M152T327			0.386972	0.353417	1.09556	152.044	327.094	16268.7	15996.8	21557.6	21005.3	15554.6	13799.6	14910.8	11540.5	12571.9	10394	16042.5	13678.6	17520.6	10804.1	14917.1	14883.7	9846.26	16507.7	11823.6	14178.4	12244.4	11087.7	12052.4
M152T348			0.159806	0.273545	1.1297	152.001	347.553	1671.42	1859.81	2695.38	2295.93	2541.32	2421.82	2185.22	2354.35	2909.65	2712.03	2677.27	2394.68	2521.15	1286.08	1978.78	2425.57	2090.1	708.96	2837.1	2012.38	1944.57	2755.87	2644.56
M152T61			0.161358	0.491864	0.918236	151.934	60.983	2542.13	3911.83	1876.53	2830.52	1274	3183.7	2571.96	3197.86	2479.48	3431.92	4144.06	3004.04	2108.47	3261.8	2134.11	2653.62	3731.33	2129.86	3996.43	2567.14	2708.51	2741.52	2364.09
M152T69			0.104201	0.743284	1.16119	152.018	68.941	19535.2	5316.99	3713.93	6619.86	2128.36	33859	2077.37	24622.3	10110.6	3728.96	4119.03	3889.36	2251.11	2079.87	3916.21	5966.68	4664.2	16687.3	24432.5	28199.4	4965.29	1238.83	3822.08
M153T187			0.327587	0.526354	1.25251	153.005	186.659	19173.7	12863.4	3309.66	9844.43	1315.5	31877.6	10781	34226.5	23270	5476.76	1956.05	1922.09	7847.15	8627.05	5537.1	14271.6	6725.9	23105.8	22712.7	28761.5	4259.48	2816.17	2761.2
M153T227			0.408783	0.010644	1.35499	153.03	227.048	1951.13	3154.6	3979.53	2125.74	3258.18	2230.94	2495.37	2755.27	2542.83	1889.46	1985.32	1811.69	2756.56	1301.95	1869.32	1806.08	2262.54	1874.73	1661.61	2141.27	2216.31	1715.25	1306.73
M153T24			0.710636	0.108362	1.33328	153.019	24.134	14334.8	21707.7	20327	25293.2	9465.5	16244.3	12343.2	13758.8	8900.63	11400.6	20960.9	12989	9171.28	13162.5	6551.46	13026.3	10186.8	8522.49	15711.7	5053.82	13858.3	14091.6	13752.6
M153T327			0.0573905	0.659644	1.03741	153.047	326.978	803.64	1320.01	1310.14	1068.35	905.685	985.131	1144.36	1117.36	845.465	671.095	953.876	900.24	1164.74	800.567	1201.99	865.15	833.118	1044.69	909.993	1130.1	1040.29	692.375	787.441
M153T365			0.168406	0.0945272	0.870418	152.996	365.29	985.495	1139.97	1413.56	1331.09	1220.49	1128.7	1074.9	1685.75	1182.94	1234.55	1641.34	1667.6	1657.04	917.949	1494.08	1338.72	1396.96	1663.02	1047.3	1419.11	1459.86	1326.15	1064.18
M153T382			0.201327	0.0115098	0.786826	153.041	381.518	713.579	420.537	885.885	809.303	835.791	661.738	655.175	506.34	604.931	804.015	1053.74	832.458	940.352	871.465	831.386	920.266	758.195	1132.97	614.536	810.608	884.512	558.558	471.916
M153T71			0.192986	0.33487	1.16458	153.092	71.133	2909.57	2772.62	3926.75	3705.67	3038.3	3886.23	1398.26	1422.08	2025.84	1424.14	2865.09	2758.65	2106.22	1867.51	3497.62	1705.36	1611.52	2426.31	1699.99	2224.82	2061.4	1530.83	2280.56
M154T187			0.226032	0.641364	1.16894	153.998	186.863	24294.6	11871.6	3883.23	10402	5375.87	31668.9	11238.8	30283.6	23761.4	6818.15	1599.58	3907.52	8666.01	6847.65	5663.78	16836.3	6947.33	25655.5	27247.5	33160.8	5993.56	4208.61	4931.92
M154T261			0.208555	0.106509	1.37312	153.999	260.849	859.727	842.746	884.825	622.498	758.582	607.867	1543.07	1054.82	2036.77	679.707	991.898	684.011	560.134	439.578	642.799	803.86	544.656	603.5	906.276	1026.31	420.879	974.693	1144.27
M155T131			0.0566124	0.838313	1.0847	155.082	130.817	27521.8	8889.08	4226.91	10526.4	3713.71	35001.7	8537.46	27703.6	18536.7	2414.74	3929.43	3353.69	5672.55	4661.86	3980.98	13994.3	5799.31	24163.2	37748	32284.6	3353.51	4055.59	3665.79
M155T221			0.146053	0.619923	1.07109	155.01	220.798	4159.69	5640.13	4323.68	7520.61	4427.53	6698.14	7631.69	12121.1	6047.28	4610.21	5721.79	4835.23	6928.65	6239.24	7422.17	5128.73	5713.04	6430.46	4026.97	6540.53	4912	5151.22	4681.07
M155T274			0.0596594	0.611952	0.936267	155.082	274.175	887.18	704.803	534.269	933.264	1063.93	1305.63	945.556	450.377	883.689	782.327	1187.61	495.178	782.759	516.956	1160.45	1001.82	1044.49	1032.03	1076.91	770.811	627.868	530.928	647.957
M155T46			0.343514	0.461338	1.19846	155.107	46.449	4123.98	5271.27	18323.6	14676.3	13704.6	24905.2	6697.66	5578.52	11155.2	6981.74	15097	7981.54	10717.8	9833.92	16461.6	7726.39	5861.99	7228.57	6116.25	5942.34	10106.6	6548.57	11545.5
M156T189			0.559008	0.0265203	1.8239	156.066	188.603	4392.28	4636.21	6676.47	4329.84	4691.57	5622.48	1272.44	963.224	1376.87	1714.83	1761.44	1554	2536.14	2162.76	1860.67	1588.98	1031.85	2609.93	2076.28	2378.35	2062.2	2683.77	2555.67
M156T190			0.239951	0.387066	0.899302	155.911	190.075	8236.01	10628	9757.63	11937.7	9748.76	4442.08	11551.8	9076.91	6511.83	11299.5	13039.6	12489.7	12498.8	12084.6	14151.6	9453.41	7875.59	9187.96	7105.41	5738.47	11770	13103.7	12502.1
M156T387			0.900045	0.036318	1.78162	156.03	386.517	10849.6	12905.9	15725.8	11634.9	14669.1	14523.1	2625	2182.97	6650.91	2537.31	6447.96	5812.46	4771.62	7039.24	8367.7	3435.53	1765.33	6392.17	5491.6	3408.35	4899.18	6342.17	6988.02
M156T529			0.0173837	0.854349	1.0172	155.947	528.651	4621.93	4641.35	3505.56	3679.9	3068.23	3068.86	3138.19	4534.9	2040.58	3245.73	3334.47	3286.19	5075.13	3105.84	3074.46	3400.27	3400.31	3671.84	3200.23	3395.48	3697.87	3202.14	3332.79
M156T680			0.103263	0.729812	0.919008	156.005	679.865	4401.37	4569.18	2807.68	2740.13	2099.67	2039.51	2618.87	7125.66	2880.68	2294.55	2561.77	2217.68	2968.66	1943.85	4036.27	8444.44	4294.71	881.836	3651.87	5535.36	3181.43	4644.2	2483.42
M156T711			0.0313332	0.870294	0.98026	156.005	710.863	3393.17	3900.55	2922.47	3396.33	2475.56	1400.89	3019.9	3120.21	2935.34	4478.7	2109.16	3969.64	3275.32	4996.02	2357.26	3569.94	3344.31	2846.19	2753.65	2446.75	3571.7	3104.92	5653.97
M156T98			2.55245	0.0891921	4.47808	156.103	97.658	16258	198400	4756.57	20313.7	28532	13385	36867	10117.7	171183	19493.1	7902.95	8641.43	14856.2	15580.5	11056.9	8280.99	7141.23	17610	14431.4	10464.7	13731.5	14340.9	13978.8
M157T155			0.969476	0.0114962	2.31902	157.013	155.049	3878.34	3933.9	1789.53	8860.39	10999.8	9003.72	11464.4	2006.96	12099.4	14862.6	2746.39	2449.44	2931.46	7471.19	2024.73	2209.32	2220.52	2031.06	6517.81	3420.63	7220.84	8437.13	8052.95
M157T171_1			0.023313	0.932127	1.0092	156.542	171.098	5196.72	6125.35	6049.64	7992.06	5403.98	6843.06	5698	9422	7467.56	6370.66	7360.71	8350.09	6592.12	6269.54	7553.28	7017.75	6642.95	1999.21	8206.05	5970.33	3621.12	6634.23	6960.41
M157T171_2	(M-H)-	Allantoin	0.251438	0.911542	0.990153	157.037	171.089	405826	708450	479860	449487	405065	405850	461640	709613	478304	430567	582442	452215	486334	412808	435545	429667	615914	585554	476084	507176	463711	417265	430042
M157T190			0.203424	0.10975	1.20656	156.911	190.083	1468.26	1585.5	1616.25	1936.75	1575.21	1250.8	2278.28	1910.99	1215.33	2026.31	820.52	1421.17	1823.42	2016.5	950.201	1681.15	1406.04	1342.82	1683.78	831.065	1099.31	1877.11	1790.11
M157T254			0.222915	0.779566	0.900798	157.062	253.918	17094.3	3663.29	1674.6	5501.35	1624.27	19110.6	8350.58	22609	14863.3	6369.21	2227.51	2408.33	5624.74	6438.03	6162.55	13574.2	4230.67	16838.9	29098.5	25364.6	1419.11	1071.5	2192.03
M157T285			1.3838	0.25928	0.905249	156.991	284.906	189743	199290	208482	200635	282541	184386	260289	175204	181413	168912	284762	324776	225977	193664	199308	224043	186300	188874	220344	217511	161327	141644	185204
M157T290			0.0565573	0.835287	1.07549	157.098	289.834	12602.6	1414.73	3351.4	4904.14	924.265	14514.7	9375.8	18871	16278.6	4308.19	1706.44	2358.38	5255.55	3684.16	4107.18	11936	3769.45	14311	13229.4	20113.4	2289.86	2084.72	1199.04
M157T329			0.102277	0.64775	1.13925	157.098	329.349	5162.22	1006.15	1326.87	2411.5	1282.7	5028.57	3013.1	6977.79	5331.46	2566.92	1335	1405.88	1682.09	1510.74	2070.46	4062.77	1629.9	4104.39	5505.43	6631.81	1481.12	1372.94	1290.27
M157T343			0.0098717	0.934583	0.990057	157.062	342.879	928.009	1701.29	1141.98	1429.78	927.112	1055.71	1684.83	811.431	1704.72	1021.62	975.739	1134.3	1086.67	1416.33	1318.3	1459.25	584.586	1533.21	1383.15	1639.55	537.464	1275.76	1291.27
M157T359			0.500636	0.000406048	0.743258	157.014	358.839	2796.57	2627.6	4092.24	2637.71	2592.52	2610.13	2521.78	2955.1	2079.79	2428.02	3583.33	3687.53	3962.73	3230.51	3900.53	3464.52	3546.34	4649.86	3031.78	3728.86	2743.27	2719.49	3106.82
M157T387			0.0369292	0.822933	1.02893	157.033	386.68	1056.36	1143.09	2054.43	1569.15	1358.03	1513.65	982.689	1024.29	878.117	1187.68	676.764	1507.29	1393.47	582.42	1594.11	1191.16	1376.35	1496.3	1452.95	1137.73	629.962	450.427	1218.18
M157T42			1.70311	0.0144482	0.577104	157.087	42.3	31999.1	8091.66	21027	12707.4	12316.3	31396.2	23066.3	18880.4	14483	17922.7	30419.9	19075.2	17010.3	45804.1	43776.6	50353.3	19485.9	15149.4	45737.4	45693.2	48021.6	19530.4	21982.8
M157T420			0.0161654	0.961932	1.00447	156.927	420.139	2170.11	3354.78	4318.36	4699.82	3314.07	3638.33	2807.27	2579.89	3488.93	2754.02	3904.89	3586.22	3220.92	3789.99	2539.12	3369.03	2208.22	3871.62	3095.23	3393.08	3420.45	3195.54	2954.65
M157T444			0.0894093	0.520232	1.09888	157.014	443.709	2428.54	1209.01	1917.74	2574.22	1875.18	3293.05	1468.12	1017.36	1775.68	903.301	1919.11	1732.28	1713.92	1947.94	1671.92	1117.56	1414.27	1754.99	2026.18	1502.73	1615.93	1401.26	1496.94
M157T519			0.068098	0.594181	1.08518	156.944	519.482	3225.36	3072.78	3000.65	3229.5	421.767	2077.8	2904.98	2818.29	2753.12	3249.73	1734.22	2851.4	3089.53	2759.64	313.772	2840.34	2863.6	3047.21	2176.5	2977.67	3183.69	2972.17	2909.01
M157T540			0.0853232	0.586408	0.952082	156.944	539.833	1519.64	1896.65	1888.92	1857.31	2539.5	2003.02	1891.53	2057.92	1832.78	2984.72	2861.58	1853.39	2937.11	1879.41	2260.35	1945.18	1997.15	2069.66	1902.51	1796	2980.75	1918.52	4260.83
M158T171			0.0374331	0.892191	1.01677	158.039	171.094	20734.7	45496.8	31327.8	25018.6	17158	24105.1	31713.1	40935.5	26614.2	22451.1	38587.1	28111.8	28298.5	25340.8	15282.3	24116.1	32818	31862.2	27843.4	28584.2	29810.5	19350.2	27459.1
M158T185	(M-H)-	Isovalerylglycine	0.887486	0.0720752	1.54826	158.082	185.265	23062.8	18962.1	15680.1	12265.2	11937.2	26862.5	7544.97	20226.1	13956.3	4370.71	5026.83	4954.19	7571.31	7531.08	6642.74	9747.33	4858.86	14790.6	21230.4	17673.9	6743.71	5640.15	6159.71
M158T190			0.0863917	0.702608	0.955082	157.908	190.025	6045.23	8239.27	7836	9381.3	8055.37	5288.37	10014.6	7390.57	5655.64	8116.61	11226.3	10532.2	9346.06	8762.83	10397.6	7922.2	5605.24	6277.96	4363.53	5164.4	9240.52	10293.6	10042.4
M158T205			0.115824	0.291261	0.910336	158.119	204.823	1769.35	2268.52	2201.01	2078.12	2108.17	1582.46	1819.69	844.05	1757.12	1946.83	2538.59	1990.24	2231.96	1522.31	2085.42	1444.22	2067.31	2205.7	1921.92	2177.53	1273.59	1998.24	1509.44
M158T285			0.362755	0.230541	0.886427	157.994	284.95	10392.9	13403.3	11578.9	10894.4	10374.7	7502.5	14775.3	10580.8	13164.6	11284.3	15829.5	16606.2	14536.6	13542.3	14846	13092.8	11864.2	8285.91	6881.89	13066.1	10557.8	10207.7	8816.16
M158T340			0.0182788	0.845113	0.982782	158.01	340.085	1637.51	2192.13	2643.7	1923.07	2037.82	1645.62	1697.48	1382.75	1721.21	1745.45	2114.07	2102.81	1971.35	1483.79	1845.05	2072.05	1497.56	2591.39	1303.99	1971.02	1558.63	1604.03	1740.23
M158T355			0.0676946	0.649929	1.07433	158.046	355.026	1681.41	1414.46	1402.18	1188.63	1069.51	1767.17	1623.69	1204.22	1527.39	1258.36	1450.64	413.807	1047.1	1266.32	1265.71	542.242	908.62	2300.19	2082.83	1881.51	705.884	855.689	920.962
M158T362			0.275362	5.3864e-05	0.684233	158.118	362.118	529.974	405.08	543.487	718.769	520.189	458.479	641.255	706.772	658.108	654.696	691.688	901.994	790.859	802.04	809.024	738.057	959.405	847.528	869.263	1120.58	455.419	579.768	794.266
M158T58			0.00536162	0.9173	0.987669	157.835	57.778	891.884	2205.98	1870.58	2169.36	1999.96	1187.15	1294.06	1770.99	1652.66	1761.66	1147.56	2202.52	1442.75	1001.24	2030.95	2233.88	2167.76	1355.42	1566.72	1865.29	1552.66	2159.75	1389.91
M158T687			0.0267239	0.931391	0.983048	157.919	687.178	2262.97	2165.72	4737.86	3008.82	3691.35	3981.88	2588.06	2580.17	2139.16	2487.46	1150.31	5023.8	2703.51	2549.93	1815.39	2606.07	6706.96	2646.43	2344.56	2607.66	8089.65	7307.3	1781.44
M159T117			0.549115	0.496739	1.12201	159.102	117.045	41367.2	41083.3	66840	58098.2	32927	30535.7	35783.4	27154.9	60472.8	57972.8	39149	34682.8	57198.7	23454.1	37732.5	41086.4	25889.3	80604.3	38302.6	24956.8	44260.8	21327.4	28493
M159T161			0.184425	0.470211	1.07995	158.87	160.792	4696.07	5509.75	4773.62	5737.44	4708.59	4346.55	5885.62	4296.1	7974.92	5876.62	6102.31	4898.19	2874.46	7164.96	6283.28	5390.07	5052.19	4083.08	4309.33	3664.13	4304.96	5700.33	4858.16
M159T170			0.0965397	0.724709	1.03895	159.04	170.497	5012.52	8788.76	5889.7	6171.96	2857.83	4891.15	5760.19	7020.8	4685.46	3309.45	4844.6	5737.13	5279.26	5202.56	5251.98	4605.7	4520.06	6134.44	5025.05	5747.86	2558.86	4568.74	6208.84
M159T186			0.123749	0.368354	1.25473	159.085	185.599	2032.65	1570.83	1563.33	1270.44	822.57	2913.27	552.28	1968.59	938.808	556.601	699.166	587.771	955.853	634.583	344.711	1214.47	959.518	1703.3	2299.89	1909.43	661.267	719.509	979.411
M159T234			0.270318	0.138137	1.36112	159.03	234.227	1126.41	1542.25	1274.2	1863.99	1546.41	1394.07	4271.8	2532.31	1226.88	1652.67	1319.4	1189.78	752.769	1106.7	1582.86	1436.48	1418.75	1875.28	1171.82	1687.27	1959.29	1562.15	1604.33
M159T238			0.19768	0.112988	1.28195	159.092	237.58	546.13	1531.91	1183.67	1492.66	860.278	602.868	1382.46	1179.28	1342.14	1254.88	742.419	593.017	840.897	598.472	786.823	1581.02	533.922	1141.94	994.433	1061.24	1162.67	1016.93	583.482
M159T261			0.0872371	0.494063	0.92296	159.011	261.25	1836.59	2417.37	2452.03	1831.59	2544.68	1841.92	3537.55	1675.35	3995.45	2502.71	2089.32	3142.4	3433.14	3323.79	2511.34	2454.15	1791.64	2462.7	2614.18	2868.89	2227.58	1660.89	1688.28
M159T285_1			0.705532	0.0556409	1.3376	158.97	284.97	11561.4	10897.3	10589.5	20445.2	11007	10377.6	10322.6	8104.16	10285.1	18519.1	11473.5	12454.7	8563.17	4168.25	9351.71	6344.09	7286.26	10574	9100	11973.9	7860.21	7379.95	9014.61
M159T285_2			0.842341	0.0029657	0.848416	158.989	285.212	15492.9	19732.7	15866.8	19512.3	15329	16568.9	20510.6	16548.4	20703.5	15680.9	22639	22372.4	20524.1	17821.6	20789.9	20622.5	18506.1	18861.7	22273.8	22970.8	17415.6	14145.1	15867.7
M159T332			0.623799	0.00442933	0.711384	159.077	331.666	4838.81	4101.59	4047.87	6194.1	5962.27	4249.51	4056.55	3146.16	3202.68	3757.38	6784.65	7462.25	8043.61	4955.96	6232.46	5525.57	3377.15	5233.68	6981.01	6632.02	3544.86	3707.28	2673.91
M159T348			0.268939	0.427364	1.14814	159.03	347.961	5170.17	6494.69	14018.7	9522.43	5457.11	7390.77	4424.04	5223.88	3691.5	5367.92	6320.27	6208.49	6868.98	4430.24	6062.85	4639.69	5313.76	8267.51	3478.64	6556.71	6397.75	4737.82	6165.58
M159T460			0.160636	0.102298	1.23897	158.993	459.732	880.212	749.192	773.362	966.185	1539.32	1422.9	835.968	651.746	884.307	787.665	858.994	785.561	652.379	893.916	865.832	769.031	491.761	821.666	995.943	525.181	738.96	613.074	847.86
M159T58			0.0346823	0.953627	1.00909	158.844	58.0525	5355.21	5246.47	6192.85	7036.54	7037.16	6873.41	9155.22	6074.03	5228.08	4497.49	3003.58	6692.17	9880.2	5261.13	7232.18	8668.7	1125.9	8620.03	4672.44	6975.2	6289.03	2618.11	5273.98
M159T654			0.0821063	0.893414	1.02201	158.912	654.477	3936.46	6064.65	6124.7	6734.49	3666.48	5061.13	12279.6	6213.08	3454.08	4273.58	4460.18	4797.32	6314.53	5205.51	5451.14	5335.63	5714.47	5083.21	5042.5	9158.89	1125.71	6567	8049.93
M159T694			0.314901	0.342674	1.13394	158.912	694.481	6692.11	10386.7	7154.23	6329.11	3907.66	4024.48	8058.57	5981.9	9920.27	8189.67	3946.47	4957.01	6067.69	7610.82	8236.64	5325.03	5732.1	7251.37	4548.9	8624.16	9268.09	5964.34	8405.74
M160T190			0.324974	0.0351247	0.780841	159.905	189.976	1594.91	2357.55	2470.35	2774.08	2208.49	1328.79	1421.59	2251.1	1305.79	2795.99	3087.84	3628.83	2758.45	3055.59	2087.63	2555.91	1743.35	2519.25	2578.96	2249.03	2450.35	2646.48	2772.72
M160T261			0.0456066	0.817653	1.04131	160.061	261.402	6438.46	6474.6	13441.9	6487.4	8977.45	12758.1	4354.7	4528.64	4200.85	4945.58	10609.2	8736.48	6866.63	4464.81	8167.03	7200.48	6779.69	6897.63	4456.98	5548.23	5645.55	6026.59	4226.27
M160T29			0.182004	0.718357	1.28398	160.026	28.749	4491.72	2195.63	1064.29	1807.46	1623.22	19510.8	3407.08	46545.2	2970.24	2696.9	162.729	442.276	961.62	2508.73	1090.2	5394.71	2414.1	15648.9	19343.6	19255.8	1688.34	709.726	693.589
M160T332			0.149736	0.0973529	0.884024	160.098	332.387	793.619	944.266	899.098	726.715	1051.65	917.839	1281.18	1303.31	1041.5	1306.59	1199.03	1256.84	1349.54	1044.22	1016.24	1248.04	952.727	1192.97	1156.09	1196.84	872.608	760.628	805.768
M160T366			0.894779	0.000196547	0.585767	160.061	365.812	2846.32	3929.58	3551.16	4351.27	3725.37	2695.5	4341.76	4598.14	3865.33	4561.01	9550.44	7513.62	8552.91	4406.25	5690.59	5462.25	6145.07	7947.43	4706.72	5691.49	5772.23	4886.71	4320.19
M160T391			0.145866	0.302846	1.19625	160.025	391.152	1953.52	1323.75	1163.11	1148.14	962.932	1946.58	1607.98	2988.38	2294.26	1545.84	983.597	688.903	1012.18	1281.76	1440.11	1946.74	836.131	2059.16	2284.86	1622.83	1141.53	835.953	1082.71
M160T396	(M-H)-	DL-2-Aminoadipic acid	0.402132	0.0179558	1.26397	160.061	396.437	3231	4780.53	4781.23	4955.55	3353.35	4254.19	3585.55	3045.65	3092.06	3532.72	4293.48	2974.1	3518.05	3453.54	2499.04	2496.98	2092.83	2929.27	3127.48	3163.28	2505.9	2233.34	2834.86
M160T59			0.028686	0.975223	0.995893	159.834	58.552	2645.65	3651.75	4424.88	3453.83	3727.57	1556.84	4002.91	2871.54	2657.89	3575.04	2220.3	3381.02	1735.55	2385.24	3720.59	3915.58	5222.46	4346.86	2771.55	3003.08	4361.27	2882.52	3595.91
M161T195			0.218481	0.0643235	1.72681	161.082	194.599	815.884	1210.11	840.476	1167.45	767.638	1833.06	411.853	276.934	426.569	287.748	852.12	710.059	429	401.223	749.595	355.01	385.71	321.986	190.515	259.431	669.497	511.693	474.326
M161T288			2.16416	0.00215697	0.618329	161.045	287.503	13183.3	15729.3	11184.4	29123.3	27333.7	29989.5	44723.6	45276.2	55552.6	40078.3	45697.2	61320.2	55510.6	54114.3	55245.6	48143.7	46794.3	32802.8	48619.1	56619.5	42382.1	33298.9	39122.5
M161T364	(M-H)-	3-Hydorxy-3-methylglutaric acid	0.981128	0.0889625	1.28895	161.045	363.615	27012.9	35493.1	42957.5	34231.1	26238.1	33708.6	17899.6	12852.4	18897.4	15407.5	19042.4	22832.7	17760.8	19728.9	21245.1	22219	16060.9	20808.9	26402.8	19257.9	18823.5	17969.7	18182.5
M161T383			1.39028	0.0472117	2.07321	161.046	383.308	20680.7	52337.1	37355	24095.1	20956.9	22221.5	6136.98	4735.4	10364.2	4884.95	17750.7	8094.62	9144.88	10019.2	11543.4	9305.11	6516.77	10531.7	8625.3	6754.57	9927.78	11361.3	12883.4
M161T59			0.0523498	0.847098	0.970844	160.842	58.7005	10365.8	12763.2	12403.6	13447.2	14355.5	9015.27	16143.2	13219.6	14100.2	10081.1	12100.9	8688.02	16289.6	6594.72	14535.3	13741.3	20410.5	20895.3	2934.41	13485.6	8392.1	9208.08	10381
M161T697			0.15591	0.658059	1.07462	160.911	696.916	6281.52	7058.35	12073.5	6585.31	5259.39	6216.36	6764.3	16160.7	6145.98	6565.67	6949.79	7230.44	7534.38	6080.45	9558.12	11126	6903.3	5149.38	6275.68	6810	6898.27	6311.33	6733.69
M161T74			0.327336	0.0264869	1.37861	160.991	74.4105	1714.46	1777.61	1168.21	2511.97	1539.49	2047.78	1968.69	1605.54	2998.42	1728.42	870.046	1139.31	793.396	1112.32	1674.29	1019.28	1638.45	1965.78	1634.46	1978.57	1381	1411.66	1936.94
M162T363			0.272751	0.0706758	1.25763	162.049	363.448	2144.13	2876.99	2180.73	2711.83	2578.91	2405.6	1662.72	1389.57	1639.75	1105.95	1865.18	2430.35	1233.64	1604.26	1696.33	1270.99	1243.35	1669.9	1589.81	1852.61	1803.28	1205.35	1849.53
M162T383			0.387741	0.0272334	1.71786	162.049	383.043	1880.67	3963.66	2654.91	1883.66	1728	1980.99	1234.08	604.235	1100.33	918.354	1309.19	899.147	1091.43	866.49	1227.44	848.403	813.715	1143.22	1201.14	1048.23	1222.23	756.977	1383.61
M163T323			0.079659	0.706391	0.934429	162.959	323.361	2026.42	2457.87	1366.79	2098.17	1910.82	2401.12	1072.34	2722.02	3768.72	2668.11	1989.31	3688.54	2309.14	1298.83	4084.04	1549.68	1584.36	3902.33	1879.41	1785.09	2799.57	3371.56	1384.08
M163T43			0.784443	0.00437015	0.729397	163.039	42.972	5013.77	5444.89	8269.35	7588.97	7931.64	7457.28	5389.41	7500.89	12325.4	7256.15	12919.6	9431.3	11718.5	10069.8	11592.9	8088.98	10791.4	9976.91	7374.27	9733.71	10124.3	6962.33	8397.91
M163T50			0.069918	0.943677	1.01172	163.006	50.025	4047.48	5249.51	7014.44	5471.89	7421.95	6247.68	1693.33	2728.07	6495.1	2851.12	4329.8	5552.01	7013.6	4168.66	7521.99	2716.03	4565	3014	4457.58	5311.88	4566.51	3220.42	4379.47
M163T58			0.0528238	0.909876	0.987473	162.84	58.4465	4640.99	6955.72	6972.52	7460.16	4083.21	7385.6	7112.27	7094.78	6160.52	4822.2	6733.96	5670.92	9347.91	4693.78	5941.46	7976.15	8710.2	4502.4	4407.11	5499.36	5096.84	5142.65	3002.27
M163T95			1.11384	0.976657	0.986639	163.019	95.115	1.76168e+06	356107	27384.4	866840	139126	3.78876e+06	779759	1.74843e+06	2.07423e+06	218989	35264.5	57604.1	600781	955065	287100	1.10779e+06	380995	2.11027e+06	3.06407e+06	3.32164e+06	76371.3	65297.2	75294.6
M163T96			0.193627	0.692841	1.21491	162.505	96.383	21491	3442.07	307.654	7442.12	1608.63	35718.7	8776.79	28260.4	14475.6	1522.71	113.547	897.945	3608.66	3343.89	4117.75	5078.75	4536.83	19573.6	26949.6	33059.5	699.674	726.137	973.177
M164T193			0.371946	0.000816611	0.599329	164.064	193.336	813.522	899.094	948.853	1058.02	844.011	519.864	568.1	550.295	663.592	771.579	1573.91	1778.4	734.7	882.01	977.026	1471.83	1416.2	1664.18	1020.27	1223.92	1288.28	766.454	1181.41
M164T238_1			0.323433	0.0424126	1.41586	163.555	237.673	1647.48	1904.45	2391.93	2480.28	1833.77	952.449	1908.88	723.472	1066.7	1296.16	1182.26	1196.1	1162.92	521.746	1831.75	1162.39	1417.68	1099.12	798.301	1073.48	1202.37	707.897	1224.82
M164T238_2	(M-H)-	L-Phenylalanine	1.0074	0.444967	1.07966	164.072	237.844	160775	190166	173418	224052	169070	138101	145065	98693	110452	111071	169841	131717	178197	127844	135297	136359	108751	165775	121420	133443	107446	109781	114501
M164T261			0.529232	0.00150511	2.13521	164.021	260.757	1202.29	1766.26	1023.45	1923.07	3268.75	2222.74	2383.11	732.659	3131.2	2087.69	1017.66	691.85	949.415	1473.66	802.141	644.388	592.78	757.544	1309.68	1006.45	686.764	1084.82	1064.53
M164T277			0.0380412	0.796253	1.0298	163.999	277.296	910.779	1036.86	1117.57	1648.32	962.98	1016.21	625.845	1464.24	1357.52	580.75	842.636	1033.32	989.444	1249.99	903.11	991.419	1255.19	1194.39	866.065	1085.27	1488.6	897.687	1266.7
M164T352	(M-H)-	DL-Methionine sulfoxide	0.831674	0.0254971	1.41162	164.038	351.569	12247	15655.6	9832.06	10913.6	7926.92	9235.55	14306.5	17050.4	15992.2	9146.87	12124.7	4936.08	8002.09	6085.87	6993.54	10520.1	3422.02	9904.87	12466.5	12186.9	4956.62	4726.27	5780.78
M164T44	(M-H)-	Formylanthranilic acid	0.22578	0.856096	0.945276	164.037	44.2885	21784.8	8186.02	6916.46	13980	4849.79	38119.8	7088.83	23280.3	13774	5549.96	5229.75	4677.61	12405.2	12434.4	6560.71	15907.6	12698.1	20897.5	27923.1	33105.4	8665.07	6640.26	8162.09
M164T95			0.518323	0.652507	1.20662	164.021	94.994	165032	49319.2	10264.3	54778.5	8707.1	222115	53488.9	189786	121590	13661.2	33342	20857.2	34458.2	33435.6	17154.1	70480.5	26063.4	121959	179202	199603	13091.9	12393.8	2966.18
M165T121			1.81324	0.00320333	2.69521	165.078	121.363	16897.4	25387.6	35555.2	31125	18543.6	14085.8	12506.3	10368.5	11607	12149.8	2380.19	2049.2	2789.48	625.856	14440.4	1476.09	3157.84	15422.5	10848.2	16647.6	14706.2	13989.4	842.889
M165T238			0.418426	0.309937	1.10918	165.075	237.844	17657.8	21399.5	17455.7	24702.2	19264	15107.4	15942.1	11324.5	12170.1	13323.1	19116	14392.1	19036.6	12588.3	14783.5	14702.5	11855	18688	13280.9	13332.3	12244.3	12628	10812.6
M165T245	(M+K-2H)-	Dihydrothymine	0.116706	0.843702	0.943598	165.005	244.947	11958.6	17849.3	16625.7	14748.8	16078.3	4765.18	13395.7	4005.23	10002.5	10352.4	8107.67	31897.7	29682.6	5543.58	7191.6	18283	5914.27	8630.46	6551.94	5138.58	8113.69	5361.64	17442.1
M165T253			1.30544	0.00282776	0.588103	165.034	252.773	8418.57	15144.5	11026.3	11239.8	11186.8	9709.91	9670.31	7729.17	8009.71	7254.04	26569.6	22019.1	24668.4	11082.8	18561.6	12001	17845.3	13639.7	11970.1	10642.1	11146.2	8032.43	10378.5
M165T271	(M+K-2H)-	Dihydrothymine	0.552904	0.450551	0.830946	165.005	271.314	10601.8	20963.6	12416.5	13907.5	9410.01	9264.29	10107.1	42030.2	7101	23115.9	31233	11085.9	21989.2	12254.9	14304.7	13938.2	28466.8	30142	14080.4	13754.2	41477.6	23954.5	31433.7
M165T31			0.315957	0.260871	1.21785	165.041	30.673	9471.37	6709.61	4723.01	5475.06	4547.05	9786.89	4807.51	3159.59	9739.28	6195.42	4271.35	4414.39	5488.25	7916.66	8958.69	6546.77	2060.09	5015.18	4537.85	3847.06	45739.6	40167.4	47782.9
M165T322			1.43827	0.0105439	0.831341	164.978	322.411	36582	44283.2	54072.7	44430.3	38694.5	54097	42019.4	48508	41590.7	56232.3	41699.2	56188.4	40601.9	61018.9	56279.4	58821.3	58327.8	58486.4	60253.7	62259.4	59343.9	57371.7	56720.4
M165T324			0.247118	0.707465	1.11873	165.014	323.707	28864.1	35714.7	31075.6	35446.5	31805.8	31280.8	3890.37	2197.14	3712.19	32750.1	32741.2	32500.7	3324.82	3254.6	31042.3	32451.2	31652.8	3772.98	3924.8	36947.7	2818.3	33585.4	1985.2
M165T346			0.779671	0.313023	0.733399	165.04	345.877	1101.87	32019.5	5492.17	42633.1	5636.44	7866.35	43794.4	43426.9	8351.24	32615.7	44749.1	49028.5	42135.5	36923.7	43465.5	5741.48	6047.4	9757.95	34775.9	31353.7	32122.5	25583.6	26412.6
M165T349	(M+K-2H)-	Dihydrothymine	0.0202433	0.800878	0.974518	165.005	349.123	34413.3	26636.8	37713.2	44434.1	39095.8	21660.9	36246.1	43293.7	22792.1	28149	37422.3	45473.2	36499	38021.7	41028.3	24383.4	24061.6	36614	30111.2	29565.1	28978.8	22371.7	27051.3
M165T442	(M+K-2H)-	Dihydrothymine	0.458284	0.0374222	0.761735	165.005	441.78	3310.21	3531.57	5264.09	4866.57	4507.16	3116.73	4743.46	3710.12	3294.7	3817.5	7221.48	6849.08	6334.01	5027.82	5379.05	4267.12	1932.91	6669.7	4239.06	4804.28	3823.75	2822.12	3112.93
M165T46			2.31593	0.00251874	0.523484	165.091	46.193	13561.5	9480.32	22814.8	14914.2	18153.8	13563.3	59894.7	23953.4	45809.9	40071.5	38763.6	31674.8	43706.6	58944	53268.5	54187.4	36501.3	51039.3	79022	53800.3	38808.7	37207.8	40863.4
M165T75			2.5087	0.000550637	0.463444	165.092	74.9665	10936.3	10510.8	20976.5	13882.2	16214.2	15353.2	48169.8	6665.26	45094.5	29667.9	31212.2	30185	40528.7	53974.5	43354.7	47931	41006.5	52357.2	68614.9	60084.5	31760.8	31027.1	33465.6
M165T95			0.392566	0.698203	1.18645	165.014	95.241	139616	39480.6	6574.08	50358.6	9470.4	193588	47316.2	95737.8	99850.4	7853.5	6091.4	6755.17	33586.6	29347.3	15724.1	56412.8	10782.5	110056	144538	168144	7306.5	6462.88	6799.64
M166T128			1.56312	0.262666	1.74623	166.018	128.326	63978.1	19620.5	3738.96	91850.3	4722.03	109496	25760.6	86918.9	201202	7915.18	4527.39	3621.34	23950.3	32543.6	21135	64194.8	12926.2	48604.1	23484.6	117316	5511.6	3966.18	3925.41
M166T186			2.90598	0.0238659	1.42913	166.018	185.915	152049	243567	184135	171191	135488	136578	100068	78970.8	110334	90626.4	91246.3	93159.9	91052.6	64552.5	73667.6	103271	137132	111955	107484	108200	124408	100664	105632
M166T236			0.443913	0.000577701	1.71588	166.036	236.474	1231.99	2252.47	989.188	1991.07	2177.91	1253.08	1573.74	1242.69	2254.73	2001.33	984.88	648.844	1091.05	1161.52	946.141	1010.03	1312.94	1160.79	953.059	619.65	1522.1	1152.34	1019.34
M166T238			0.15906	0.281391	1.14043	166.076	237.919	2224.81	1939.57	2780.1	3087.43	1701.16	1765.02	2006.27	1257.1	1108.94	1980.07	1298.99	1988.62	2057.55	1454.7	1285.83	2145.97	1959.1	1456.72	1721.49	2037.12	1715.27	621.27	2342.89
M166T253			0.0919498	0.383888	0.911103	166.036	252.682	988.284	1505.11	1293.89	1221.08	863.362	852.361	953.958	1018.82	1149.16	947.33	1776.06	1378.32	1560.74	808.067	1101.2	972.562	873.605	1258.58	1081.28	1036.06	734.527	1027.28	1150.73
M166T271			0.255502	0.0400027	0.816592	166.008	271.277	1474.2	1340.05	1510.85	1827.52	1807.55	1494.11	668.023	2509.68	1459.53	1643.64	1808.34	1760.23	2360.96	1707.27	1900.23	2062.76	2080.98	1755.94	1784.02	2048.56	2302.38	1508.46	2127.75
M166T274			0.0309725	0.792657	0.938824	166.029	273.752	756.164	669.152	1216.87	1387.11	812	1163.97	1331.35	1025.41	1484.87	605.51	814.5	912.287	385.624	569.772	733.022	1077.95	2711.15	904.8	826.14	2198.25	612.354	607.284	2589.49
M166T286			0.088974	0.744029	1.0367	165.99	285.871	3528.16	3072.13	4925.04	5941.93	3313.28	3258.36	3536.12	3633.28	2399.72	2783.57	2842.76	3610.88	3474.47	4046	2639.81	3904.18	3089.98	3003	4791.57	3700.48	2784.31	3204.05	3150.15
M166T323			0.179689	0.301554	0.864444	165.981	322.522	1317.11	1822.51	1741.17	3516.35	2961.92	2720.39	3808.35	2428.8	3134.68	1963.87	4001.57	1591.99	3685.82	1700.71	3203.32	3475.77	2543.62	2913.52	3807.35	2476.92	2610.46	2537.31	1775.56
M166T346			1.58841	0.0116942	0.769182	166.018	346.088	32496.5	28418.8	24171.5	39921.9	25813.9	39614.7	34201.2	44822	40447.2	38886.6	55463.8	42958.1	59467.5	43697	44743.2	43262.8	30162.5	57889	37336	38481.3	47896.4	33067.5	42624.9
M166T75			0.149827	0.445867	0.886554	166.095	74.907	4867.67	5902.62	2248.82	6242.94	6138.81	2476.19	5896.65	5337.13	8367.49	4047.97	3194.88	2223.63	4672.14	6914.53	5876.38	6345.88	5917.67	7322.45	8507.66	7144.55	7190.59	6092.71	4350.28
M167T186			0.91538	0.00822756	1.57075	167.021	186.38	6593.58	15776.1	13852.5	8927.2	11305.1	7011.61	8872.28	4697.05	9508.11	7518.16	5877.6	5078.15	6529.11	5091	3330.14	6305.77	6601.46	5950.59	6847.16	8272.35	5774.28	7582.07	6914.1
M167T234			0.184836	0.236973	1.28702	167.013	233.667	3770.06	1694.34	1463.83	1494.22	1213.01	3576.04	1119.14	2770.43	1720.05	1207.06	869.809	1041.82	1242.2	1302.38	1324.55	1296.26	1532.93	2154.51	2752.2	2044.96	1554.51	913.292	1409.52
M167T253			0.128573	0.29284	0.890226	167.029	252.749	1292.93	1031.91	818.653	1000.72	1559.95	1245.64	1253.99	805.011	1213.99	1159.7	1614.91	1646.65	1759.45	823.372	1200.56	1354.33	1390.82	857.287	1238.41	900.273	1293.19	1156.26	1488.9
M167T26			0.0220265	0.975578	1.01101	167.036	25.9935	5065.49	3157.73	3342.93	3865.31	2849.91	13692.6	3123.17	14635.1	7453.49	3168.87	2383.91	2607.07	2676.63	3887.01	3448.77	4386.28	2354.94	8938.72	12944.4	16069.7	5240.41	5086.74	5757.64
M167T313	(M-H)-	Uric acid	0.0529286	0.760283	1.05842	167.021	313.129	8337.48	8618.14	3289.37	4126.93	10401.7	9307.59	4050.82	8227.67	10214.1	4969.45	9085.96	11896.7	4910.76	8807.5	3981.07	7543.18	3692.79	6884.34	2427.48	8364.41	9703.8	7387.51	8877.1
M167T324			0.129933	0.479248	1.06867	166.957	323.699	6328.9	4619.94	4841.2	4920.24	4115.01	4438.44	4322.18	4401.13	4858.19	5556.07	6364.15	4489.03	3969.54	6246.34	5103.8	4662.13	3756.99	2831.4	4821.96	3045.83	4177.1	4954.92	3466.81
M167T346	(M-H)-	Uric acid	0.134293	0.691644	0.937465	167.021	346.48	3595.13	3043.56	5441.99	3728.59	2424.53	7388.34	6312.78	3835.24	2666.43	4033.26	4614.24	6256.54	5122.02	3162.4	5764.92	2892.96	7052.44	4151.74	3833.08	2452.52	3378.43	4566.01	6559.31
M167T354			0.260263	0.451153	0.927446	167.044	354.349	13691.3	13378.8	15840.4	23486.7	10866.3	13846.5	18070.8	13139.3	13794	13892.2	15319.7	16248.7	22775.5	12922.9	14482.6	16402.5	11526.8	15553.9	20423.9	16084.9	18302.3	14193.6	15268.8
M167T45			0.204179	0.392811	1.07124	167.107	45.4345	8078.91	5711.82	6748.2	7855.94	7572	9143.23	8631.1	5902.72	7735.18	4826.29	7665.11	6632.72	5835.8	6497.24	8856.62	7511.01	5735.85	6447.4	5342.23	6879.7	6337.97	8036.9	8490.67
M167T529			0.183627	0.287526	0.860762	166.984	528.829	1874.64	1933.2	1922.98	645.645	781.244	1863.8	2008.95	2041.25	1959.33	2073.39	2141.02	1941.23	3166.69	1946.11	1876.82	1975.43	2257.42	693.279	1842.81	2030.44	4049.47	14799.5	1968.99
M168T186			0.568884	0.0531725	1.30408	168.013	186.22	4338.75	12452.8	8968.46	9575.85	6173.25	6896.67	6766.69	5822.47	7998.06	5691.42	4134.74	5167.3	5984.62	4407.11	4989.54	6052.6	6870.23	7226.11	7704.39	4733.11	7698.17	6355.23	6644.78
M168T189			0.584789	0.0732182	1.67145	168.04	189.421	979.755	8648.08	7246.89	7305.42	1089.41	2034.88	5454.09	5040.21	5745.26	3654.58	4230.03	4454.29	793.167	1316.36	3787.69	1117.34	5199.77	3788.63	1656.55	1894.33	1440.37	4400.92	2551.24
M168T346			0.251908	0.123623	0.847757	168.013	346.087	2954.42	2212.98	2510.16	3407.65	1530.85	2238.32	3146.98	3847.35	3649.18	2397.36	2997.58	2746.76	4461.09	3108	3274.78	2234.77	3511.54	4136.16	3475.44	2958.66	3789.78	2337.22	3164.48
M168T364			0.0393344	0.843467	1.01656	168.078	364.365	5167.97	4057.57	4211.79	5211.38	3694.2	4119.59	4832.91	4199.65	3775.94	3845.97	4365.48	3497.66	5864.6	5136.52	4284.82	3843.16	2810.24	5072.87	4435.72	3103.61	3660.79	2436.8	3360.31
M168T385			0.0305564	0.838868	1.0135	168.028	384.848	2481.95	2760.5	3168.86	2919.15	2556.27	2681.78	2612.32	2041.13	2779.31	3087.8	3340.78	2521.34	2953.49	2226.04	2673.7	1850.44	2377.72	3067.14	2660.91	3056.76	2584.95	2431.21	2239.81
M168T60			0.133535	0.749983	1.03574	167.85	60.472	3471.22	9660.25	6299.12	8054.31	9772.98	7447.62	10763.3	11348.7	9655.98	5412.8	8471.91	9300.34	6141.18	8891.8	7685.05	6820.63	9153.63	7814.02	8234.85	6547.06	6771.59	7494.62	6096.69
M169T114			0.0853932	0.952221	1.02579	169.098	113.75	77036.3	19238.6	6984.67	34217.9	7909.59	101784	21735.1	33414.1	46582	7455.8	6299.47	5243.55	17247.5	20450.5	9023.27	35509.8	12213.1	58551.6	100283	82576.4	1313.41	816.937	5878.68
M169T239			0.112629	0.810865	0.961246	169.061	239.455	4371.79	3789.15	2105.33	4556.17	2658.45	7650.02	4332.45	5305.37	3790.41	3375.22	3827.04	2964.05	4289.61	2367.08	2977.29	4754.93	4669.54	5174.46	4572.7	8028.3	2378.68	2149.89	2620.91
M169T245			0.0158678	0.941325	0.987879	169.098	245.314	2055.53	2092.75	1159.85	2912.27	1284.25	1017.48	1834.68	1872.67	803.295	1151.98	2467.13	1331.49	2073.15	1171.74	1164.28	1759.27	2525.4	1461.7	1203.3	1225.89	1154.03	727.827	1417.73
M169T286			0.116092	0.561213	0.92098	168.989	286.023	1295.65	1570.74	2045.8	2466.31	3254.13	2842.24	3791.48	4294.41	4338.87	3601.92	4519.13	2365.1	3235.7	2847.43	4447.74	3596.86	3072.45	3274.81	2325.7	2347.88	2150.24	3338.68	2942.76
M169T304			0.00151634	0.985187	0.997897	169.123	304.461	386.355	797.417	993.03	696.496	556.445	914.848	690.473	592.374	652.276	489.461	842.077	881.229	539.999	773.211	606.765	615.237	396.694	712.829	796.4	618.998	687.888	626.658	760.336
M169T39			0.0431213	0.887778	0.980355	169.015	38.503	2970.07	3813.27	3462.18	4016.62	2661.03	6024.6	4972.75	7719.11	6685.44	4089.36	3672.52	3840.46	3994.33	3441.97	5009.57	5166.8	4190.79	4586.04	6385.23	7056.79	4361.06	4702.5	5195.15
M169T46	(M-H2O-H)-	3-Hydroxycapric acid	0.879012	0.174266	1.25145	169.123	45.5855	24307.4	25491.7	50179.3	33290.1	37625	50403.2	21934	13522.3	21658.9	20002.8	26599.7	19300.7	28555.2	22683.4	31286	20479.7	17561.4	22965.3	22724.7	26299.3	33430.1	26743.6	24117
M170T142			0.352978	0.0420934	1.46035	169.991	142.413	787.36	3098.34	1344.88	1418.66	2040.96	1922.55	3601.88	2867.77	1990.15	3204.88	1353.62	870.957	1333.01	1781.99	1912.4	1665.9	919.833	2182.7	1515.65	1718.81	1033.98	2230.01	1338.48
M170T325			0.15469	0.367842	0.880491	170.043	324.571	1229.6	3845.19	3691.09	3313.6	2663.24	2095.89	3356.87	1566.15	3016.24	2656.49	4195.21	2890.72	3466.07	1936.97	3541.53	2896.74	2263.88	4912.75	2425.35	2628.82	2512.01	2046.45	1796.22
M170T60			0.20855	0.472586	1.08157	169.849	60.191	7395.42	12463	7799.42	6656.89	11453.7	8645.04	10897.9	14746.2	12874.7	12503.7	11667.9	13455.1	9840.13	6331.75	9015.05	9386.51	9554.25	7262.39	9809.27	11161.7	7334.87	8846.15	8829.1
M171T119			1.91695	0.126774	0.19591	170.996	118.635	6496.86	4810.46	9658.85	7400.22	5795.87	4826.89	6162.56	5226.24	6437.47	1939.52	7106.64	7857.08	12396.6	4766.07	10192.1	77863.4	14438.9	150276	4480.09	10530.6	15214.2	13762.1	16026
M171T159			1.16221	0.00562224	4.1558	171.007	158.643	1120.96	15465.1	2253.81	4359.36	13792.9	3441.46	10449.3	1652	11107.7	6509.12	1865.8	1948.1	486.523	3079.69	2376.76	1171.94	391.563	2304.59	1848.21	1407.29	2828.71	2691.34	3103.41
M171T220	(M+Na-2H)-	D-Lyxose	0.232714	0.519559	1.07148	171.027	219.79	11666.6	13565.3	11791.4	14244.7	10592.5	11960.6	16416.1	6324.17	8577.24	13235.6	6864.04	10710.3	14094.8	7824.95	11586.7	10415.9	10265.8	14154.2	10788.4	13772.7	10134.6	5960.66	6848.34
M171T365	(M-H)-	Glycerol 3-phosphate	0.669906	0.0369259	0.829046	171.006	365.236	10239.3	12861.5	14900.4	12251.7	13524.1	9299.15	15411.4	16663.1	11234.5	11840.5	17955.1	15114.7	16645.7	10657.9	15989.6	17415.2	15121.6	18391.5	10164.8	17210.4	11883.7	10208.2	10934.7
M171T422	(M-H)-	Glycerol 3-phosphate	0.36786	0.114692	1.19393	171.006	422.057	7920.05	4457.03	7259.41	6758.16	4952.66	6801.79	5456.69	2977.7	5274.93	5182.82	5157.67	4667.43	5501.7	4325.31	6558.5	4006.75	2997.97	5043.69	4254.37	5262.55	3346.54	3653.17	3632.35
M171T46			0.441971	0.372945	0.888191	171.138	45.622	9455.7	14165.4	24143.3	14800.9	25923.7	33807	21059.5	13858.4	22644.4	22214	16731.9	26263.6	29683.1	22296.2	26805.1	15742.6	19968.1	16983.9	26107	26928.4	23315.2	27288.2	28800
M171T48			0.0475244	0.945252	1.0176	171.056	48.349	25883.7	20924.4	9790.34	11047.6	8954.65	7940.18	8841.61	17211.4	21265.5	9798.81	3549.76	24041	6988.17	7571.19	8110.53	9341.14	6727.21	25135.7	23575.7	24168.2	9447.08	8625.86	26645.8
M171T83			0.993672	0.140935	0.33343	170.996	82.771	2847.41	4417.88	3679.47	3436.7	2897.85	2735.97	3495.96	3716.73	3017.28	2612.63	3747.15	4352.41	3625.35	2568.95	3842.28	25526.5	5448.7	42833.5	2954.5	3645.86	5347.75	4542.04	5316.31
M171T98			1.61134	0.0111367	1.70509	171.102	97.83	45232.1	35764.1	41335.9	43436.4	29054.9	41698.2	12335.6	17289.5	19810.5	11650.1	20965	13766.4	16987.2	13905.5	17620	17401.3	22360.6	13991.9	18760.5	18782.2	16893.1	14879.9	15434.6
M172T23			0.173647	0.716925	1.06007	172.449	23.3745	8963.81	9847.3	13577.2	6255.32	8047.55	8951.19	18564.5	9996.98	17995.1	13270.9	12133.9	5399.8	8898.6	10926.8	7512.55	6076.61	14771.9	16193.5	13380.5	13632.6	11988.2	10063.7	10215
M172T283			0.363	0.0674595	1.54446	172.037	283.147	1415.4	1622.08	3134.36	2756.19	2953.22	2026.28	2165.06	408.464	1428.97	542.215	600.075	1360.7	865.898	419.304	1357.56	1381	1190.05	1352.2	1306.9	2113.66	1394.09	1748.87	904.833
M172T299			0.279503	0.0482894	0.788423	172.097	298.683	1510	1692.19	1642.73	1921.92	1765.58	1278.17	1474.4	1566.82	2211.88	1742.68	3251.99	2561.25	2261.77	1362.02	2499.76	1963.61	1725.37	2516.53	2011.13	1163.01	2160.65	1967.1	1957.2
M172T324			0.168995	0.310573	1.23799	171.959	323.613	2060.49	654.919	2519.3	1168.36	1532.07	2106.67	1251.66	1914.39	1677.88	952.716	1204.02	938.592	1108.51	514.405	1760.57	2095.09	1107.58	649.619	659.429	2755.82	822.178	1390.66	922.013
M172T327			0.0265133	0.910513	0.978278	172.024	327.205	2314.73	1333.19	2018.72	1724.17	1243.52	2571.2	1254.78	1853.03	1682.92	1157.71	1061.2	1018.95	912.477	1161.88	1345.4	2165.02	921.397	2720.06	2787.91	3440.57	1114.78	527.473	922.572
M172T359			0.23748	0.0411465	0.779661	171.985	358.834	679.267	1046.23	1341.17	1249.68	976.737	1034.69	997.042	1203.65	626.768	1113.64	1821.06	970.91	1564.69	1435.6	850.453	1645.05	1048.43	1454.82	876.253	1503.68	815.625	866.446	756.416
M172T365			0.0793938	0.30108	0.900842	172.009	365.188	467.749	552.327	915.478	733.66	665.128	569.119	887.832	917.697	537.335	708.56	827.392	595.837	765.057	744.515	697.381	996.97	686.021	847.112	545.16	1014.98	736.404	558.253	517.638
M172T59			0.196338	0.322102	1.16039	171.846	59.289	2386.89	3677.73	1029.71	2818.69	3179.35	1972.44	3079.84	3598.28	4279.06	2904.97	2581.77	4060.64	1032.47	3171.23	2172.43	2239.09	3017.14	1769.57	2198.33	2685.89	2353.96	2762.99	3178.23
M173T100			0.584176	0.53629	0.803255	172.991	99.579	3895.19	7970.09	18650.2	5821.8	41376.6	6414.44	7536.49	58073.9	13466	43385.2	11168.9	6231.96	42214.5	5083.37	8354.12	38295.2	46650	35408.5	32555.6	31228.7	49418.3	18548.4	43993.5
M173T175			0.949503	0.0381383	2.3355	173.1	174.742	10204.1	11662.1	20783.7	11188.1	8828.54	10883.5	1312.73	1603.34	2092.45	2100.1	3308.17	5826.17	3975.06	4350.91	6291.06	1525.27	1040.94	3250.35	2582.41	2385.55	6197.23	5574.43	4195.73
M173T24			1.41253	0.683177	1.16539	172.992	24.106	472526	328173	407832	634727	115026	605794	356417	1.40942e+06	1.97172e+06	1.27808e+06	1.09511e+06	199127	465278	294066	239261	633421	163844	1.56286e+06	1.60721e+06	243846	1.34545e+06	1.00591e+06	1.01505e+06
M173T303	(M+CH3COO)-	Dihydrouracil	0.247052	0.721829	1.11846	173.056	303.045	45015.7	16636	11827.2	16699.3	8818.69	47896.4	28471.9	73401.4	49247.9	22026	9447.14	11507.6	16210.2	18448.7	18437.8	37875.9	10720.6	39384.8	71214	52896.1	10933.7	7408.95	7065.94
M173T327			0.0450681	0.920625	1.05608	173.017	327.171	1502.97	2017.29	13322.3	2652.7	1887.08	1585.65	1641.35	1468.67	1428.7	1684.43	2052.79	1558.37	2530.98	1071.15	2012.38	11710.5	1640.55	1972.31	1488.83	1603.14	15270.4	1558.05	1656
M173T340			0.0167234	0.97862	1.00245	173.093	339.52	13928.3	13996.6	12905.2	15684.9	14326.4	13428	11974.4	14008	15290.1	10130.8	16231.8	14179.7	15810.3	10421.1	12509.1	11644.3	7167.17	19019.5	11705.5	16652.4	10000.5	8560.29	9395.07
M173T355			0.0114868	0.98881	1.0062	173.008	354.736	1590.49	1995.12	9296.95	1837.32	448.31	1653.83	8140.26	991.697	8892.53	9939.2	549.526	631.657	9693.03	1503.46	1105.26	10335.6	677.37	738.99	10439.9	8835.06	12343.8	11447.1	12536.6
M173T370			0.180974	0.643332	1.14303	173.093	369.739	12268.4	5510.36	4506.43	4381.59	2688.92	13170.5	9610.7	21726.6	13535.1	7416.91	4029.53	3866.11	5072.43	3878.38	6880.94	11251.2	3121.85	10886.3	15636.1	18328.5	3596.77	3050.7	2769.1
M173T388	(M+CH3COO)-	Dihydrouracil	0.37189	0.000739258	0.732634	173.057	388.395	1229.04	1544.56	1268.2	1598.75	1551.63	972.459	1220.87	1133.69	1598.71	1871.27	1948.14	2206.13	2388.25	1662.06	1437.2	2072.26	1829.37	1620.07	1861.38	2069.48	985.581	1340	1755.36
M173T430			0.793467	0.17296	1.11258	173.009	430.268	44778	41655.9	53287.3	49069.7	58445	48868.2	39875.9	30064	42833	36708.4	42260.9	40115.3	44329.3	46948.8	39490.7	40189.4	28554	46060.1	32557.4	39990.6	26467.9	26768.2	28501.5
M173T477	(M-H)-	L-Arginine	0.331403	0.479085	0.830032	173.104	476.832	16358.3	5727.58	11686.3	9900.17	25309.5	9962.7	11096.9	4429.2	10598.3	10868.6	19442.5	4627.85	13106.5	22731.4	7531.59	11785.8	4723.36	12676.5	10926.3	32126.8	10531.1	8237.51	8508.47
M173T566			2.69221	0.216974	1.16088	172.958	565.954	510743	537961	614013	632524	458358	527134	519075	280481	488038	586522	553160	494820	580829	509913	277237	335908	609135	245759	570289	263430	244851	490228	534450
M174T190			0.0528361	0.518603	1.07539	173.884	189.961	544.8	1043.09	675.847	1018.17	616.65	863.14	568.747	771.433	356.821	558.976	699.602	738.305	682.539	523.566	803.212	657.731	609.831	569.935	571.185	669.768	737.542	837.125	793.995
M174T23			0.212975	0.902379	1.02943	173.997	23.45	37124.9	82522.7	108392	17545.6	47549.7	70425	169649	124692	190937	126774	89710.3	66309.9	88777.3	24980.2	65934.3	57983.4	145330	119575	149344	139776	41378.1	104782	92665.8
M174T234			0.26895	0.0584231	1.49341	174.076	233.666	941.868	1627.84	2060.88	1623.25	1642.49	1461.53	709.242	794.789	623.514	313.887	933.133	1169.25	1023.44	783.73	767.587	517.607	571.66	816.559	759.371	558.596	840.172	776.99	735.685
M174T303			0.040653	0.812411	1.06913	174.059	302.92	3381.71	1464.33	1232.99	1472.22	1126.05	3521.24	2099.88	5580.68	3889.29	1635.21	1258.92	959.084	1622.88	1726.35	1257.05	2958.04	886.703	3162.63	5115.03	4814.21	1253.59	1054.95	1198.39
M174T339			0.0182827	0.889692	0.983899	174.096	339.473	1289.96	1634.16	1207.8	1471.83	1351.2	1233.62	1237.54	1798.62	770.247	1090.85	1431.79	1477.56	1555.75	584.079	1444.95	1197.13	911.473	1970.08	1145.32	1581.86	998.203	772.537	1034.09
M174T371	(M-H)-	L-Citrulline	0.644123	0.299853	1.08405	174.088	371.443	40535	53358.4	49075.4	47494.5	44973.5	36601.4	46846.1	36031.1	41427.9	33851.2	51796.5	37662.4	45265.8	36105	41043.3	36672	24686.7	45948.5	34226.4	43435.3	31632.8	26638.3	30110
M174T38			0.261314	0.391939	1.16194	174.022	38.2995	3267.49	9904.77	5816.03	5480.7	4372.16	2320.69	3845.33	3271.58	3747.68	3136.12	3349.65	3709.07	4376.23	3464.37	3653.3	4426.81	3448.79	4382.57	5083.61	2973.84	3569.9	3757.49	3579.48
M174T385	(M-H)-	N-Acetyl-L-aspartic acid	0.592368	0.238861	1.07165	174.041	384.796	40729.9	38263.3	55136.3	40941.5	37373.2	38334.1	36440	38697.8	43462.7	32069.7	40137.4	36238.6	35344.4	32662.3	36195	39651.9	33623.8	39170.2	37454	44128.7	20037.5	26024.2	24110.3
M174T430			0.211945	0.138229	1.09884	174.012	430.254	3337.61	3330.1	3817.93	3464.71	4092.55	3081.05	2934.31	2648.47	3112.57	2988.21	3201.5	3167.69	3341.71	3435.51	2638.85	2819.12	2157.48	3347.64	2559.34	3187.56	2236.21	2057.48	2327.2
M175T181			0.396426	0.014186	0.763426	175.017	180.532	2750.9	2109.92	3530.5	3415.11	1996.39	2032.16	1681.9	2023.02	2452.2	2526.56	3163.09	3091.82	4117.97	3987.91	2945.93	3649.55	3635.56	2864.54	2215.07	2445.18	3852.35	2441.4	2947.09
M175T207			0.0132772	0.784735	0.965762	175.087	206.806	661.473	919.367	1201.17	1407.12	1391.67	1170.19	953.438	863.33	642.214	585.322	1455.88	1066.79	1338.65	1023.53	1144.72	685.523	866.28	681.817	856.763	1022.6	994.964	927.141	1063.17
M175T24			0.558101	0.643151	0.867119	174.987	23.953	31914.6	13877	65138.2	28411.3	34201.2	31318.5	12750	80128.3	120278	72607.6	11785.5	9547.53	47644.5	57381.9	14837.9	46091.4	99965.4	105212	91168.9	82175.2	67147.6	29827.9	63165
M175T300			0.0993218	0.485091	1.08251	175.072	299.511	1056.72	1225.03	2195.88	1712.24	1032.06	1406.4	1119.46	1565.23	1440.63	933.307	1308.84	1337.13	1177.57	1467.66	1236.22	1057.68	829.41	1215.64	1813.67	1199.94	1093.91	772.396	1177
M175T372			0.136006	0.47863	1.05977	175.091	371.642	3115.3	4256.19	3842.25	3850.98	3447.47	2801.93	3878.75	2785.32	2922.94	2813.27	4103.29	3209.15	3459.68	2938.82	3403.01	3013.64	1729.24	3585.28	2925.09	3445.74	2797.94	1644.15	2651.27
M175T385			0.219539	0.154879	1.15396	175.044	384.834	3132.95	3043.01	3929.84	3276.59	2276.55	2433.71	2799.83	3012.61	3177.47	5004.93	3600.6	2704.58	2551.93	2318.17	2768.88	2784.44	2083.85	2915.77	2570.53	3507.62	1842.32	1879.28	1593.35
M175T420			0.368318	0.400646	1.03724	174.937	420.089	40215.9	48615.6	48915.2	53540.8	45436.8	48696.3	40747.9	41118.1	50390.1	43051.7	47293.9	46691.2	48657.7	47337.9	43302.5	39644.4	39319.5	49655.3	40455.2	41827.5	48871.5	38998.3	38495.6
M175T43			0.871611	0.571966	1.31224	175.018	42.973	235808	45158	6024.48	66257.6	10942.4	302215	48236.9	237344	152410	12388.7	6911.77	10412.5	33863.7	63128.3	12222	76457.1	25454.5	118220	263268	241117	7941.08	8557.35	5439.72
M175T430			0.0415311	0.93848	0.98056	175.013	430.322	846.894	823.683	731.619	806.426	1012.48	2303.84	730.458	2391.17	2403.49	2269.15	781.917	2107.53	499.564	1931.89	2401.09	2229.48	2501.1	631.052	764.97	754.514	2737.67	2465.36	2528.8
M175T444			0.346887	0.126123	1.1722	175.025	443.688	7725.71	5381.32	6689.14	8110.21	8331.21	9612.43	4035.05	5248.05	6223.1	5820.93	5894.14	7588	5767.29	6648.21	5730.55	4796.65	4372.13	4845.81	6052.2	5613.8	4835.51	5554.76	5435.49
M175T567			0.0429045	0.956107	0.995951	174.955	567.403	34638.6	36520.9	35558	39887.9	30500.2	43991.2	34896.3	36068.3	32682.4	23126.5	40322	26149.9	40507.6	35672.7	36201.1	37023.6	23521.2	40281.4	35320.7	34284.4	34891.7	39140.6	36877.6
M176T188	(M-H)-	N-Formylmethionine	0.0998733	0.876017	0.965112	176.038	187.832	11498.5	4269.22	6870.9	6442.14	5333.53	13069.1	5898.67	8690.94	8203.67	3502	6144.34	4674.37	6544.76	2257.91	5502.9	8031.41	5588.22	11612.6	8180.09	17909.1	3088.87	4043.01	2230.86
M176T253			0.349283	0.0111694	0.757888	176.093	253.334	1432.74	1166.5	2369	1607.47	1716.12	2090.38	1811.48	1311.22	1755.39	2041.26	2864.35	2905.55	2501.98	1604.28	2560.67	1701.12	2751.81	2024.55	1795.15	2119.19	1940.32	1662.61	2019.92
M176T359			0.481046	0.000671404	0.631953	176.028	358.891	1932.11	788.917	2369.75	1642.79	1123.77	1443.29	1085.4	1328.94	1288.17	1465.64	3050.97	2068.51	2696.8	2266.73	2094.08	2050.28	2112.94	2643.87	1365.04	2546.1	1679.71	1321.02	1712.35
M176T420			0.175149	0.413288	1.12335	175.937	420.089	1755.94	4193.12	3013.26	5000.52	3632.42	3655.36	1852.57	2840.64	1652.85	3061.85	1596.61	1914.52	3465.01	2907.06	2754.65	2404.02	2584.6	2825.82	3491.47	3348.39	3625.55	2985.22	2465.48
M176T43			0.155829	0.676751	1.1977	176.02	42.9735	11738.1	3538.46	1960.48	4645.67	1668.05	26879.9	5826.16	19963.7	11361.2	2824.37	1318.24	2448.81	3805.22	6003.33	3956.26	8312.37	3022.09	5368.24	21307.4	19940.8	1935.83	1511.58	2222.3
M176T59			0.225472	0.303838	1.1664	175.87	58.567	2655.74	2142.66	2523.25	3521.84	2896.7	2291.41	3624.42	2510.52	3653.01	2136.44	2201.88	2192.47	3124.48	1497.19	4540.47	2889.03	1181.58	2984.01	1221.26	2135.35	2016.25	1414.82	3006.73
M176T81			0.47509	0.460954	1.3841	176.013	81.06	38636.5	10438.3	3861.82	8967.27	4199.25	53864.2	9440.6	44206.6	23735	4451.56	3173.9	1013.02	6783.82	9772.81	5380.19	13371.3	5598.31	23370.6	38499.3	38836.2	3824.49	3138.85	3112.89
M176T99	(M+CH3COO)-	Indole	0.00426665	0.896668	1.0579	176.071	98.885	38803.6	7641.87	2222.59	19621.6	3770.37	53702.5	16881.6	77349.5	29973	5733.74	2556.99	2778.5	13485.6	17042.1	7094.99	26254.6	7895.95	65062.9	47205.7	52328.6	2783.36	2757.89	2286.97
M177T280	(M+CH3COO)-	Succinate	0.648581	0.362553	0.830719	177.04	279.864	12666.8	18104.2	15680	19035	27556.2	18859.2	60660.2	53200.1	38969.7	49932.6	32933.5	18293.6	47765.7	54289.8	57703.2	28556.6	33945.1	43283.8	28387.4	33626.5	41390.9	33172.5	33204.1
M177T420_1			0.135537	0.501002	1.05825	176.916	419.887	7390.42	7135.62	7721.13	9200.42	6014.9	7866.43	7621.08	6101.48	7224.21	5143.87	7038.32	6783.67	7585.6	7152.42	4972.36	8541.38	4764.5	8606.48	7018.29	5025.64	6389.07	5779.6	5763.25
M177T420_2			0.286164	0.411062	1.1737	176.933	420.275	1227.25	4786.74	7998.65	9580.77	4985.02	2805.1	4103.5	4987.6	7311.3	5406.34	7888.94	3009.28	4146.69	6784.77	3735.8	4934.19	2634.97	4639.66	3857.43	3688.33	7281.36	3787.33	4194.32
M177T68			0.115499	0.823919	1.13067	177.034	68.295	120565	6773.65	2459.26	28170	3117.84	196802	15070.7	165722	68555.5	6549.27	4023.55	3669.23	15459.8	18990	7153.18	39221	10832.7	119691	148952	174859	4235.97	3513.49	3542.7
M177T90			0.510372	0.415983	0.822517	176.997	89.5745	10742.4	1522.16	9991.92	6821.7	15496.7	14355.6	24852.7	23593.1	21809.4	24026.3	25769.3	25023.2	25606	2154.61	22193.8	6162.05	6490.85	25223.9	25232.2	22416	23843.8	22216.5	22866.8
M178T184	(M-H)-	Hippuric acid	0.737744	0.0789394	0.736994	178.05	184.323	8718.72	9660.64	7389.56	11011.2	5336.05	6938.83	19053.9	14072.7	6693.02	6346.9	12035.2	13421.4	10794.7	13743.2	6026.47	13532.1	20503.8	16677.6	13088.1	9380.08	11766.6	9394.87	9935.32
M178T282			0.885866	0.00655187	0.578997	178.493	282.389	3025.57	1105.96	2775.49	5444.88	3446.84	3183.35	2717.85	7504.17	9813.9	8836.46	7464.17	12358.3	9000.14	7061.1	10424.4	5523.87	6133.66	8708.91	7777.04	8199.01	2762.32	4997.52	5551.43
M178T42			0.517377	0.228179	1.42656	178.053	41.7965	10665	5816.76	3687.76	10563	2437.13	12274.6	6913.69	12813.5	18940.1	2210.34	3336.9	2005.23	5772.79	6292.61	3062.91	5955.22	1584.7	9272.76	11158.1	12069.2	2614.91	1939.33	2624.53
M178T58			0.118441	0.718363	1.04061	177.868	58.432	3117.34	5757.87	6264.3	5763.17	6448.92	5752.5	8258.3	7536.35	7211.8	5560.35	5806.48	4754.81	8132.8	4711.77	7617.49	5611.02	7406.02	6276.24	3055.33	5891.99	6631.61	4753.62	5051.31
M179T269			0.0426758	0.832416	0.96754	179.021	269.123	5702.93	1983.11	6497.15	4043.6	2229.34	3278.43	4336.96	7126.07	2718.63	2894.57	3619.77	2535.92	4263.2	3184.33	4687.12	5010.87	4677.47	5263.45	3959.7	4978.11	3705.52	3397.04	2937.45
M179T278			4.49473	0.0126958	0.184545	179.107	278.411	2561.13	5224.38	3970.16	61050.7	2406.6	3881.22	2623.41	915.17	4379	124465	211053	3016.82	214838	163667	212565	154902	180039	1402.58	887.357	3570.56	115360	2271.47	2201.89
M179T420			0.139604	0.130266	0.831629	178.913	420.086	281.898	1077.3	1009.66	954.654	765.146	893.623	761.205	717.099	516.633	1066.33	900.121	828.363	971.675	1228.79	1211.14	1108.71	608.03	737.094	1076.79	1001.32	420.751	722.209	727.645
M179T59			0.0207892	0.855692	0.974203	178.843	58.7055	1495.42	5027.56	3519	3106.52	2712.3	2554.57	5067.25	4868.64	4354.97	2089.94	5073.23	2407.45	2838.62	3122.04	3776.84	4130.55	4513.74	4294.84	2870.39	2689.87	3856.98	3219.61	2424.06
M180T276			0.235938	0.265549	1.26781	179.973	275.791	1026.87	2974.68	2490.68	550.69	3218.14	961.18	2247.55	1822.31	2349.04	1427.39	665.408	2367.24	913.9	621.452	1973.82	1948.87	1861.8	1482.46	1028.78	2176.84	901.189	2111.01	1428.41
M180T281			0.306389	0.625902	0.942282	180.066	280.532	34687.4	48186.1	44511.4	64587.4	32399.1	32929.4	38236.7	49372.2	41043.4	46004.4	68713.9	32578.7	58203.3	38973.8	62641.6	41028.4	41352.7	51198	26242.1	37483.7	37982.7	28558.9	30239.5
M180T374			0.263123	0.0960311	1.14242	180.059	373.534	3037.15	3293.95	4018.2	3847.44	3090.09	2921.65	2391.32	2886.27	2703.52	2311.2	3181.89	2444.11	2480.21	2405.64	3379.57	2742.75	2001.69	2624.09	2547.09	2891.4	2184.61	2178.88	2014.03
M180T38	(M-H)-	Acamprosate	0.524741	0.164271	0.821789	180.033	37.539	11930.5	12671.6	10005.8	12983.8	7734.47	12308.1	11579	9091.95	18415.5	10722.4	12436.2	10387.2	9528.3	19497.6	18517.2	11200.9	9458.91	23263.3	15629.9	12992	20002.1	18108.3	18642.1
M180T386			0.626164	0.000109319	0.533383	180.087	385.905	896.535	1285.65	559.02	1551.87	1182.91	729.261	1786.01	2550.92	2149.08	2163.71	2832.27	3238.59	3471.61	2358.5	2091.2	3216.71	2845.34	2281.62	3226.87	2287.78	2113.6	2575.68	2059.61
M180T420			0.010317	0.942523	1.0078	179.882	420.086	312.962	904.96	792.994	883.621	784.137	832.836	745.296	808.251	689.492	760.386	669.451	849.073	572.48	840.455	971.688	923.183	810.927	690.159	798.107	331.236	508.902	839.834	878.939
M180T58			0.0552537	0.75601	0.963653	179.866	58.1755	2154.16	3217.49	3918.68	1850.75	3463.37	3176.2	2709.9	3286.85	3135.08	2475.26	3064.8	2317.36	4107.73	1873.85	3896.36	3259.71	3682.55	4192.99	1984.5	2116.34	1657.67	2574.52	3561.92
M180T97			0.560001	0.98537	1.00752	179.997	97.355	285410	295634	348559	25131.2	320738	60400.7	116260	78459.2	106696	113641	17276	22415.2	423787	368251	403250	35411.6	354100	7517.34	70895.5	34957.8	20074.7	151723	156478
M181T184			0.189861	0.690151	1.11282	181.087	183.73	1683.27	12608.3	10750.6	1701.61	8735.11	7396.36	5397.61	9878.44	5298.45	6624.29	5161.46	9444.89	1947.24	7846.97	12672.7	3861.2	3954.53	13001.7	2404.85	2674.36	2265.92	5334.03	4383.28
M181T187	(M-H)-	Hydroxyphenyllactic acid	0.528384	0.234991	1.17104	181.05	186.711	12302.4	18535.7	21442	21897.2	13716.5	10674.1	12535	9546.44	9263.34	11795.4	12381	10378.2	14380.8	9038.71	13774.9	12756.3	13759.8	15603.3	8002.32	10935.5	10031.9	10022.9	8282.79
M181T191			0.71994	0.104029	1.74892	181.028	191.15	3815.5	13126.4	17069.8	1716.3	9450.48	5901.73	14175.3	4899.7	3603.93	7468.78	12610	9397.65	1031.46	1403.89	931.5	2052.85	5785.79	3931.54	4288.47	5011.4	4720.3	6628.22	6165.62
M181T260			1.44235	0.00215033	4.11696	181.048	260.442	4184.11	17033.9	2424.81	6708.24	16840.4	16663.6	12956.5	1384.26	22449.6	10253.9	2437.73	1279.94	2147.13	6101.23	1696.98	1722.22	1276	1546.88	5349.71	3379.38	3945.99	4623.37	5794.02
M181T272			0.268875	0.0200297	0.691145	181.457	272.238	701.486	1131	1326.73	585.811	825.674	494.71	1058.36	1263.58	638.393	1110.24	1071.7	1924.37	1732.4	1353.67	1872.09	808.487	1149.04	1325.67	788.436	1192.77	1820.3	928.501	887.934
M181T280	(M-H)-	D-Sorbitol	0.0153551	0.942431	0.995485	181.071	279.912	15164.2	20000.9	16673.7	19821.5	14486.9	15093	20690.2	20818.5	20729	16360.6	15850	15945	20063.3	20021.2	15116.1	20998.1	19396.5	20139	15276.9	17847.9	13078.3	14070	16767.5
M181T318	(M+Na-2H)-	2-Oxoadipic acid	0.702097	0.415737	1.02229	181.009	317.631	174179	194146	191056	185279	177112	164340	181346	169219	170704	160152	171817	169368	174890	163122	176964	173222	153360	181586	186218	178451	170691	155460	146688
M181T321			3.81047	0.030918	3.04738	181.045	321.322	168114	176653	5203.26	188651	177388	163007	193743	3365.33	1742.67	157909	173850	2445.28	3939.28	5014.03	4563.65	5972.67	6893.1	5420.36	190431	6991.09	172270	7020	7134.75
M181T373			0.0376942	0.615874	0.957409	181.061	373.469	719.82	996.548	1169.74	1081.51	792.042	585.152	959.478	915.181	961.36	991.804	1030.95	911.436	1185.95	683.557	870.435	1012.64	845.559	1314.86	868.334	856.969	1003.33	593.99	1005.52
M181T59			0.0629543	0.926094	0.987423	180.826	58.6655	8414.09	13123.6	9833.42	14896.9	11713	11644.8	14455.8	20187.2	9963.58	9991.96	17875.7	11146.8	15999.3	7691.71	10454.2	10860.2	19696.8	13416.4	8289.89	10375.7	20794.4	8790.41	10483.7
M181T72			1.04596	0.0625782	0.685335	181.017	72.225	15755.5	27119.9	13970.6	12142.4	26542.2	19917.7	6097.45	8819.71	4451.16	7152.42	26299.7	33400.4	17387	16522.5	14632	14646.7	17728.2	20486	17632.9	28417.3	14437.5	16325.8	18896.6
M181T81			1.18806	0.00169485	0.647565	181.033	80.525	12964.4	15757.5	16379.2	16796.1	13015.7	10551.8	6004.34	7032.54	6363.27	5337.83	16929.9	14054.8	17446.2	14925.5	15749.6	18338.3	14579.9	20973.1	20548	16634.7	10481.1	10818.5	11090.7
M181T95			1.15141	0.0304303	0.689217	181.033	95.39	22763.1	31363.9	26275.4	25404.9	24928.6	9417.13	9686.11	9723.95	10640.1	9251.38	19515.1	34003.3	25573.6	30594.6	26714.9	28791.3	34306.1	26067.9	16755.4	18052.4	10830.5	11187.3	16991.9
M182T187			0.255767	0.148749	1.25113	182.054	186.506	1443.42	2590.23	2631.68	3293.08	1954.36	1150.56	2347.97	996.686	1801.37	1503.53	1474	1386.39	1605.25	817.467	1428.94	2125.67	1849.97	1790.65	1280.03	1997.73	654.02	1136.65	1210.13
M182T201	(M-H)-	L-homocysteic acid	0.688653	0.0485586	1.83872	182.012	201.267	3747.85	7517.43	2734.2	3256.87	5167.65	3036.46	7632.66	3203.78	13168.7	2681.76	1760.17	1971.12	2968.52	5218.85	2443.02	1796.87	2565.63	2718.4	4529.28	2388.85	2565.88	2281.36	2760.68
M182T272			2.54851	0.00733239	0.817799	182.032	272.034	100729	111502	122159	129963	132609	106238	133827	167704	132817	137597	184702	187223	169809	146030	145471	136614	142989	182984	135648	127770	175403	139023	151908
M182T302			0.110247	0.727833	1.10656	182.057	302.223	14867.8	6133.46	3432.16	4538.77	3277.74	15227.9	7531.14	14108.7	12799.9	6033.51	2894.4	2801.7	4009.33	5521.65	5058.39	10203	2906.51	11552.7	18147	16387	2869.85	2392.95	2304.79
M182T318			0.221209	0.687384	1.05605	182.012	317.595	11269.5	9593.63	9225.03	17068.5	10714.7	4784.1	15441.7	8575.39	16233.1	11471.1	9889.43	11917.3	9699.33	10230.7	10709.8	11706.6	8480.42	12754.3	6372.39	16545.8	5921.72	7550.41	11557.7
M183T191			0.172585	0.648943	0.950071	182.93	190.579	11289.3	16628.7	16124.5	18007	13343.8	9486.58	14809.9	17480.9	6698.81	18751.8	19275.5	16200.4	18780.6	16094.9	17430.7	15512.7	11931.3	13566.8	11612.4	9711.2	23792.1	21375	21948.3
M183T245			0.97383	0.00749734	0.716558	183.016	245.314	8611.65	9013.2	18714.6	12018.4	12879.8	9322.09	14045.2	11998.3	9977.81	11649.3	13332.4	24655.7	16556.8	16221.7	18320	14753.4	12664.8	21130.8	14185.6	13176.1	18032.1	15106.4	17921.4
M183T272			0.854562	0.000689781	0.746917	183.034	272.109	6999.95	7697.28	7925.78	7593.53	8782.58	7264.87	9409.42	10740	7494.76	7939.4	12697.5	12978.9	13070.9	10547.6	11788.5	8982.04	9027.48	12295.9	9726.93	8464.78	10944.7	9207.54	10795.8
M183T302			0.0917631	0.42973	1.18261	183.06	302.162	1712.28	935.524	646.615	847.147	298.817	1390.03	1396.63	1659.11	1478.48	956.245	706.516	703.372	566.29	548.91	412.649	1212.87	618.04	1367.81	1796.57	1639.73	722.514	607.858	728.078
M183T318			0.0571659	0.759077	0.969301	183.012	317.841	5782.97	6137.5	5247.51	7139.07	5272.66	4754.85	6264.59	2094.92	5114.36	5604.71	5717.57	5626.06	6391.43	2994.69	5996.05	5723.62	6419.66	5187.9	6585.93	4461.88	5431.96	3586.83	4210.02
M183T323			0.131006	0.718514	1.07993	182.988	322.677	4637.77	7055.27	3734.88	8382.41	2757.41	3105.58	4850.69	3484.7	5990.29	991.426	3589.64	6831.86	2985.6	6889.64	3603.17	4058.09	3546.92	6246.95	2444.72	1464.02	3468.09	6324.95	3083.2
M183T349			0.165671	0.262202	1.15711	183.016	349.38	1757.45	2046	1727.7	2330.04	1517.66	1524.81	2259.12	1110.32	2203.81	1704.34	1996.42	1730.14	999.163	361.491	1859.75	2124.83	1840.43	1178.03	1757.38	1864.96	1424.54	1295.43	1501.93
M183T40_1			1.25817	0.0599951	2.35323	183.048	39.722	2281.88	21415.7	44588.3	28291.9	5236.44	25576.1	5833.38	5380.33	7809.87	14846.6	4888.35	2898.07	2709.62	1779.55	3875.58	3702.36	13853.1	6220.44	15257.6	13342.6	15845.9	18642.1	17514.2
M183T40_2			0.942676	0.126811	1.39491	183.102	40.325	13103.4	22880.9	41972.7	30146.7	22409.3	23374.4	19144.9	10513.1	4674.21	17547.8	25568.5	10445.5	15222.3	14278.3	15214.4	14026.9	7646.64	12316.7	18142.4	14651.4	18146.8	20506.5	13340.8
M183T45			0.323531	0.504168	0.83623	183.138	45.436	6086.18	4367.39	9734.63	7608.48	6881.16	10791.9	21553.1	8375.63	18952.6	4137.17	29190.4	7795.45	11016.4	5990.32	11969.4	5856.85	14397.6	8527.69	12336.8	10695.7	7373.43	20900.3	19823.9
M183T59			0.0862893	0.930223	0.985008	182.824	58.717	14434.2	22486.4	18500	27531	22457.1	21178.1	27900.4	40761.2	15886.4	18473.3	32806.4	18080.6	28759.9	14131	17275.1	18414.9	45068.7	25405.9	14974.2	18186.1	31036.5	17944.5	18930.6
M184T109			0.329095	0.315902	1.17703	184.061	108.679	4935.6	10843.4	8155.97	10472.6	6786.48	6247	6524.41	13428.9	6480.32	7489.2	11735.7	10069.8	5464.23	6012.93	4685.76	5264.15	5060.42	5755.93	4793.58	10284.1	5712.61	5632.46	5815.08
M184T119			0.0529213	0.984312	1.00564	184	119.192	6110.54	2240.2	1759.92	1352.62	2289.3	8473.78	3822.71	10562.3	3393.45	3053.45	3668.33	2746.63	2651.62	1929.76	3041.9	3756.23	3583.35	6765.9	5353.03	9320.15	2875.97	2192.12	2858.14
M184T191			0.0299923	0.842502	0.97578	183.93	190.715	1677.86	2963.27	2246.46	2574.35	2215.89	1655.49	2331.62	1880.49	1344.84	2595.93	2958.28	2200.67	3053.11	2542.52	2258.9	2701.41	1990.59	912.264	1428.41	1973.35	3348.12	3680.41	3819.16
M184T254			0.0964607	0.997649	0.998884	184.072	253.901	33214	6356.48	2602.48	11383.4	2023.8	37556.4	15637.2	43727.4	29320.5	11354.9	1308.87	3642.71	10026.8	10528.5	9616.06	26759.8	9048.93	30653.3	51073.2	40734.2	2243.46	1767.46	1814.62
M184T272			0.100622	0.387488	0.904377	184.036	272.039	1212.15	1998.01	1383.23	2154.2	1989.09	913.243	898.148	1777.13	1241.98	1349.24	1699.4	1268.46	2152.15	1834.85	1439.03	2021.06	1416.42	1928.69	1541.98	1191.57	1629.8	1875.58	2257.39
M184T289			0.286864	0.510327	1.16802	184.108	289.408	5153.4	13054.5	4544.95	5230.53	4997.35	8681.56	19037.3	8627.6	9031.17	2209.84	7768.76	6673.09	8209.36	9200.12	3553.48	6646.36	5128.57	3209.73	8536.75	10052.5	5333.29	6286.78	5039.18
M184T292			0.679542	0.116395	1.45195	184.072	291.928	3898.35	14740.3	4374.99	4246.97	5486.72	5938.82	17564.2	13436.4	17295	11986.1	7425.1	6539.87	6821.94	6965.48	7643.41	4406.01	4638.45	5384.57	10094.7	8242.65	5197.1	6887.26	5549.97
M184T359			0.0971682	0.315745	1.10407	184.036	359.459	778.383	1096.15	1484.87	1043.28	1132.42	1378.46	1013.56	1121.68	663.104	1196.78	983.479	1086.21	554.206	1101.5	1297.84	1058.26	818.419	1079.77	974.349	926.359	1028.93	572.615	1018.27
M185T147			0.33365	0.16716	0.818391	185.022	146.755	3128.11	4744.86	3592.48	4371.95	6382.52	3573.78	6255.9	5344.35	5936.16	3309.53	6965.49	9648.29	6870.47	3558.2	6723.81	4044.38	4606.92	6007.51	4077.09	4487.3	6090.96	5469.54	5902.8
M185T191			0.118501	0.691578	1.05222	184.927	190.715	4341.72	7354.17	8232.45	8445.29	6422.01	5326.32	6920.12	9038.89	4910.54	9807.69	8810.53	7419.94	9366.57	7554.09	8898.17	7196.46	4872.58	3722.87	5011.45	4432.88	11201.9	10660.3	11090.2
M185T218			0.272941	0.282448	0.836538	185.458	218.149	8276.74	2063.29	7001.3	5706.51	3017.02	2282.02	3212.13	2575.83	6391.1	6283.06	3865.98	6024.13	5617.95	5451.3	7501.4	4647.34	5701.88	7220.8	3672.52	6252.31	4858.27	6706.92	2542.88
M185T225			0.419056	0.0503425	1.33623	185.043	224.633	4506.03	4969.24	4773.47	5898.2	4424.09	3474.55	2234.28	2856.26	2182.25	2564.97	2012.28	2386.06	2422.97	2666.54	2033.04	3666.27	3229.81	3270.61	3601.31	3062.1	3895.13	3458.58	4181.72
M185T254			0.0147569	0.881004	1.03423	185.075	254.079	2994.61	808.357	2262.07	1231.04	1659.99	3565.26	1989	3883.14	2799.12	2277.96	1873.3	1918.91	791.331	1290.41	1965.89	2266.26	950.35	2904.81	4822.88	3909.52	1638.12	1213.36	1603.54
M185T292			0.00580304	0.945303	1.01239	185.075	292.485	1217.15	1760.52	1012.06	807.659	580.747	846.537	2661.5	1232.28	2229.95	1921.51	2141.11	1356.49	1059.85	1215.73	1396.35	1622.6	723.306	1685.75	1163.73	1730.36	667.32	761.67	938.193
M185T308			0.0704968	0.598638	1.14686	185.104	308.054	1202.44	657.856	682.335	466.087	495.122	1468.94	873.242	2048.48	1361.02	647.997	578.941	395.06	409.853	573.684	760.109	993.465	483.308	786.312	1708.71	1945.87	531.094	317.116	379.4
M185T324			0.0302504	0.804927	1.03123	184.967	324.022	942.873	544.831	1524.69	1174.15	643.705	779.831	946.236	1063.86	753.561	683.953	1076.51	1006.88	893.82	891.779	605.414	1003.31	556.985	745.268	931.89	1071.55	1081.5	900.43	884.951
M185T355			0.0796635	0.768942	1.09107	185.056	355.306	8218.82	2888.98	2498.55	3964.71	1050.5	8764.18	4745.95	9167.99	8779.77	5558.19	1066.38	2203.03	1850.12	3150.88	4650.72	6613.52	1577.07	7718.07	9484.34	12679.6	1226.96	1606.38	1446.62
M185T46			0.811926	0.235797	1.27464	185.117	45.599	18744.5	21885.4	32356.4	25474.9	25221.6	26109.6	54885	25926.5	26587.6	20846.4	53340.1	23377.9	12033.9	16803.8	21325.2	22217.8	15589.5	19249.2	17353.5	16839	22214	21881.7	16879.2
M185T59			0.0484741	0.989544	0.997771	184.822	58.7295	8630.79	12705.7	11118.6	13620.8	11444.5	10926.1	15333.7	23131.6	9759.34	13164.8	19068.2	11507.7	15246.1	8310.19	10362.9	11078.2	25192.7	13774.3	7733.64	7852.15	15551.2	9769.68	8985.51
M185T78			1.34483	0.0880422	1.411	185.118	78.262	34302	26310.8	75701.9	35610.3	26152.2	40920.3	63412.8	16382.7	31534.5	25446.3	41200.6	23516.1	24271	22544.1	24799	25431	21826.8	28767.8	27367.1	26594.2	51099.2	28083.3	29459.7
M185T99			0.0513671	0.906812	0.986903	185.118	99.047	19267.1	21927.9	30324.3	25206.9	20033.6	21168.9	23733.7	17307.1	21225.1	17511	36426.2	15940.2	21595.5	16059.1	17428.3	19177.4	19842.9	31014.8	22145.5	20964.7	18964.2	17407.6	19845.7
M186T102			3.18606	0.0839785	3.58301	186.077	102.116	29080.4	266765	15393.8	34889.8	44237	26192.6	71920	28932.6	302529	35362.3	20323.7	18882.5	32986.5	22417.1	19778.9	19193.9	13016.1	28083	38764.6	25264.2	29107.3	25643.8	26785.3
M186T153			0.641115	0.243048	1.38834	186.113	153.334	11718.1	25181.5	21935.3	10839.5	16093.7	13392.6	5048.86	6786.49	3565.99	4024.07	17075.9	9022.35	9126.74	7289.35	15657.6	4079.6	6568.86	5727.05	5890.41	4977.84	8565.98	7179.92	7610.15
M186T191			0.0624631	0.561563	1.07792	185.927	190.646	899.569	786.3	725.042	1131.31	1018.04	381.214	1193.18	816.873	577.729	1239.86	1048.04	967.545	1140.68	607.224	638.204	737.532	563.034	720.337	798.344	914.307	1184.61	1435.14	1342.98
M186T217			2.41171	0.159984	1.10817	186.045	217.435	360457	450277	529094	478823	333729	349228	401061	408676	376788	522962	368170	336965	395809	343534	398571	355443	367582	386885	331189	515891	361657	325708	343968
M186T218			0.112535	0.625571	0.935969	186.452	218.07	8922.02	10048.4	14190.2	9565.27	10325.9	2620.47	12860.3	13162.7	15894.4	15453.3	9416.34	10634.9	13672	6194.06	15347.5	13488.5	10295.1	13740.8	12128.7	15858.6	11271.6	10323.1	13426.6
M186T23			0.113482	0.700686	1.05778	186.421	23.394	6282.01	5559.98	7206.13	7123.34	7377.24	4523.23	8007.98	11140.6	5704.17	8920	5480.74	5208.67	4482.92	4699.96	6441.56	7962.3	9490.06	12521.8	5009.65	6622.67	8556.42	5857.04	7210.67
M186T273			0.0472462	0.905547	0.967865	186.088	273.19	1762.39	1016.22	667.864	678.73	586.234	2596.83	1141.87	2897.59	1866.45	893.653	551.521	589.298	960.662	814.24	1020.22	2021.72	759.777	2331.2	2673.99	2853.63	655.059	483.927	547.357
M186T29			0.10161	0.699584	0.946164	186.001	29.1475	4059.58	2250.65	1660.05	3663.59	2662.11	4158.79	2504.25	4176.21	3421.84	3033.49	4379.1	4968.15	1311.19	3923.79	4000.96	3237.38	3121.03	1543.24	3301.57	3601.64	4133.99	3925.2	4036.48
M186T331			0.329666	0.0143573	0.715517	186.088	331.135	748.031	1214.57	914.36	1130.97	827.32	1274.87	1544.06	1954.49	1701.09	1224.84	2764.29	1713.08	1143.3	1353.6	1698.78	1764.32	1745.49	1587.37	2077.94	1670.06	885.159	865.073	638.042
M186T332			0.086536	0.709342	0.923216	186.051	332.068	1287.94	804.907	756.336	923.067	877.649	1333.48	794.486	1091.93	1853.95	1556.72	913.652	1836.74	808.697	717.564	734.913	2084.89	420.23	1786.98	2273.73	641.264	1223.1	2403.92	1042.72
M186T45			0.164078	0.59896	1.09789	186.121	45.432	2548.14	3717.16	5211.92	5478.08	3565.74	3743.01	8276.06	3283.12	6469.23	3634.75	7961.44	2507.81	5275.81	2259.29	3303.79	3162.82	4792.57	3508.22	4226.15	4834.42	6015.29	5185.26	5865.35
M187T104			0.964713	0.000270248	1.35778	187.024	104.208	12151.2	13738.3	12265.4	11254.2	13399.4	10342.2	12878.7	8661.21	10773.5	9420.98	7735.28	7222.19	11152.7	7144.48	9241.44	8603.29	7184.82	8069.17	8712.61	9546.25	6576.61	6004.58	6859.21
M187T191_1			0.113137	0.266582	0.867654	186.924	190.857	598.289	1335.87	1085.88	1017.32	469.76	856.801	1030.86	1172.97	396.067	864.553	1196.24	910.074	1122.87	1394.79	1108.05	1027.91	853.174	685.252	824.014	1052.61	658.064	1285.91	1110.21
M187T191_2			0.0650977	0.658898	1.17408	187.108	190.743	4117.51	1122.32	803.253	1080.51	562.661	5484.05	1336.5	2732.37	2632.32	629.842	456.06	560.701	778.015	1056.53	916.45	2370.45	896.919	2637.03	3925.19	3864.35	391.752	417.683	487.02
M187T217			4.3557	0.144711	1.08688	187.042	217.441	1.44158e+06	1.74661e+06	2.0931e+06	1.90204e+06	1.32839e+06	1.43103e+06	1.65327e+06	1.63004e+06	1.51633e+06	1.73429e+06	1.6548e+06	1.34879e+06	1.70405e+06	1.37998e+06	1.44862e+06	1.43673e+06	1.54357e+06	1.58707e+06	1.34879e+06	1.7072e+06	1.51311e+06	1.36755e+06	1.39239e+06
M187T24			0.418354	0.979219	1.00929	187.006	24.086	473696	206502	197714	643900	119043	196841	135314	1.03571e+06	512390	837760	302634	138866	300044	130781	196595	850418	86988.3	1.164e+06	501778	646648	209236	507605	564673
M187T286			0.492258	0.10889	1.34348	187	286.132	6119.25	8215.63	11718.3	7543.25	1473.01	6233.82	7226.5	6670.33	6753.24	7816.59	4594.35	7449.56	3435.74	1291.72	5880.15	7585.6	7775.14	2662.35	5177.87	6079.78	7525.9	7268.93	6450.28
M187T299	(M+CH3COO)-	Dihydrothymine	0.67533	0.162895	1.21709	187.072	298.528	22714.4	25060.2	26959.9	21321.8	17824.3	15725	9610.18	14429.8	14024	8570.5	16546.8	16645.7	18579.9	14081.1	15658.3	12184.3	9336.81	15370.1	14195.8	12205.6	9615.15	8774.43	11825.4
M187T330	(M-H)-	N6-Acetyl-L-lysine	0.450141	0.0126424	1.25544	187.108	329.56	4938.13	4002.57	4819.91	4576.36	4663.27	3560.86	4448.33	4254.75	5576	3463.16	4652.18	3699.15	3897.12	2349.94	3085.68	3563.63	2241.08	3834.99	3410.29	4555.01	2374.2	2033.54	2667.3
M187T347			0.0061115	0.942679	0.991012	187.021	346.851	1334.94	673.976	1648.45	1568.15	1608.17	1588.91	1449.11	1147.9	1086.26	1691.08	739.555	1334.77	954.175	1347.28	1360.66	1679.15	996.992	2026.16	1428.14	2055.18	2172.57	1533.51	2000.28
M187T366	(M-H)-	N6-Acetyl-L-lysine	0.285645	0.114604	0.822912	187.108	366.448	2697.13	2435.31	2185.13	2324.8	2199.56	2817.15	2943.06	3260.37	3739.64	1824.97	3343.9	2831.19	2560.71	2171.17	2721.28	4048.45	1827.28	4041.09	4016.63	4552.45	2787.93	2230.48	1610.96
M187T99	(M+Na-2H)-	Phthalic acid	0.260125	0.409876	1.18568	187.006	99.211	3531.82	5181.59	8421.1	4356.02	4550.44	8966.38	10519.8	3196.09	10417.2	7367.06	6726.97	5160.15	9087.27	7798.73	5533.45	7344.04	986.606	4940.07	7310.55	1204.33	4734.06	4576.94	4734.97
M188T103			1.36386	0.460646	1.289	188.137	102.571	16426	11723.8	66452.2	79015	60594.7	8224.52	214380	79226	122214	40098.6	44443.5	56457.1	48638.8	56358.1	88379.4	64470.4	7609.97	55037.9	46987.5	73399.1	70825.9	60066.4	66610.1
M188T183			0.076885	0.698841	0.9597	188.035	182.792	3689.25	3813.71	4551.54	3599.62	3224.01	3160.48	2848.09	2918.84	2872.13	3071.36	5448.19	2626.75	2692.5	2469.69	3165.11	4002.31	2706.18	4478.59	4372.78	3204.15	2385.88	3566.43	3565.92
M188T186			0.895622	0.000202485	2.14238	188.092	186.22	5400	5894.56	6743.24	7321.38	5601.55	3321.8	4047.36	2192.94	4591.98	2850.37	2229.35	1618.62	2146.56	1545.49	2390.4	2439.28	2709.26	2833.13	2039.36	2437.29	1798.4	1994.44	2394.72
M188T217			0.193243	0.482772	0.872113	188.083	217.04	4762.38	4199.7	9590.65	10167	6067.7	4733.96	7026.25	1269.9	4556.99	5225.61	6065.13	9269.68	9062.48	1511.68	7867.64	4608.68	8765	7620.39	7909.89	3366.09	5689.03	5647.35	6964.87
M188T218			0.998762	0.270129	1.07312	188.045	217.834	107196	121027	163414	135295	104209	101844	128237	123672	111228	147862	116770	106914	126437	124588	106615	108113	110469	114957	101356	143002	104869	98537	114730
M188T23			0.138343	0.901089	0.968039	188.011	23.476	30356.3	46136	53269.9	83995.4	12721.8	27887.1	80393.6	100926	47697.2	89505.3	5816.5	56279.6	12795.6	15090.6	72348.2	94704.7	80553	115334	63971.6	74909.3	54981.1	53496.4	59147.2
M188T259			1.05928	0.0114429	3.10946	188.092	259.486	7530.92	14139.9	17723.2	8906.05	9206.37	9358.92	1149	856.678	2351.64	3378.47	2381.4	3492.5	2324.92	1974.09	2679.47	2157.31	3950.46	2161.74	1369.86	1499.9	3278.86	3085.12	2885.47
M188T299	(M-H2O-H)-	Phenylpropionylglycine	0.113792	0.470359	1.10427	188.075	298.576	2061.24	2251.33	2785.39	1985	1631.89	1592.27	1049.38	1477.88	1312.35	998.496	2030.01	1816.49	2059.75	1480	1258.42	956.638	931.015	1754.32	1424.22	1815.48	1065.19	1395.22	1027.7
M188T322			0.202049	0.28765	0.888885	187.993	322.212	2479.93	2273.97	2520.74	3390.24	4056.3	3988.53	3652.05	2697.63	3484.44	4060.42	3960.19	2835.03	4759.43	1964.12	4006.38	2550.78	4026.99	4450.62	4651.53	3474.86	4093.41	2332.08	2052.57
M188T362			0.165517	0.274433	1.11309	188.104	361.818	2542.27	3137.73	2788.84	2551.87	2266.9	2220.78	2089.74	2773.53	1948.08	1288.05	2463.37	1841.37	1648.69	2301.22	1771.68	2039.44	1564.39	2922.02	2390.38	2266.7	2477.4	1770.43	1740.18
M188T378	(M+CH3COO)-	L-Pyroglutamic acid	0.628034	0.123289	1.2584	188.056	378.092	9890.47	15016.2	22514.7	13510.8	10462.1	9851.86	8969.59	7426.24	9655.4	8005.23	11221.3	8728.56	8526.35	8653.58	8278.58	8442.59	8049.87	9223.77	10609.2	9892.28	7651.96	6787.57	8750.11
M188T38	(M-H)-	Kynurenic acid	0.296918	0.542957	1.09135	188.038	38.089	11711.8	13601.7	13274.1	11828.8	11794.8	6126.82	10909.9	3982.85	14703.2	9677.03	6539.98	8235.39	11597.3	9679.38	8589.22	13307.5	11376.6	3685.46	13226.2	12366.3	12573.5	7277.11	10250.5
M188T386			0.448813	9.7316e-05	0.584944	188.075	385.934	692.212	622.171	1429.61	1203.77	765.315	512.842	1031.9	1277.47	1061.27	1183.81	1637.98	2149.6	1867.83	1163.88	1464.33	1610.59	1885.3	2009.48	1645.85	1285.34	1610.63	1728.36	1111.4
M188T99			1.56114	0.311224	1.29126	188.071	99.255	47604.1	48307	68151.9	75399.5	67220.9	48439.4	214922	75335.7	130858	41548.5	46453.7	60079.6	47771.8	55529.7	89482	66287.4	91738.4	55031.6	46506.7	74442.4	80669	61774.8	69452.2
M189T100			0.613316	0.261495	1.27437	189.074	99.564	7546.59	9403.95	11393.3	8119.2	10125.2	8755.33	29352.5	19142.8	20547.4	7309.55	7521.76	9860.43	8076.45	9873.97	11826.8	9058.58	14066.1	11373.9	8012.11	13671.8	11969.3	8646.61	10166.6
M189T143			0.0671485	0.777985	1.04287	188.939	142.928	4733.17	1554.48	4796.93	5688.41	4840.31	4578.11	5087.28	3296.55	4130.24	7180.91	2889.62	4830.27	5739.41	4674.67	5473.65	6358.96	1730.19	2887.32	5329.12	4086.81	5119.04	5067.65	6155.84
M189T218			0.215861	0.761103	0.960431	189.046	218.153	18203.9	20058.2	35975.8	37046.8	20031.5	24560.8	26346.6	26480.4	9710.26	26731.2	28167.4	22080.1	27060.8	26386	10581.9	35161.1	24097.2	28737.7	24073.3	28899.7	22197.6	22305.2	32718.1
M189T23			1.95191	0.217447	0.781473	188.988	22.664	94817.4	88783.8	112559	192120	99063.7	147511	147208	144073	71660.5	80849.2	132301	208273	96984.5	296972	70115.4	125823	134601	197923	183985	61256	154528	107133	153798
M189T25			0.681849	0.280938	1.35056	189.003	24.5735	19414.3	7909.16	7749.6	10325	19567.2	9643.02	29895.1	49271.3	20138.1	27727.7	17716.9	9298.01	18275.1	13231.1	8611.46	7956.26	32912.1	12991.8	11611.4	16697.6	23600.6	15825	21280.3
M189T323			0.401136	0.306575	0.943945	188.939	322.814	35735.1	30147.1	28945.8	32994.1	36411.9	28124.4	31646	36417.9	28364.3	37185	38029.5	35183.9	29119.1	42451.3	32063.6	30686.3	30976.2	30733.7	40151.9	35933.8	31416.8	30469.1	30858.6
M189T356			0.175911	0.396757	0.894023	189.087	355.748	886.335	4906.16	3991.05	5499.29	2902.99	3741.12	2128.8	3171.53	3576.59	3361.25	4481.73	4866.5	3615.45	3266.66	3971.85	3917.64	2886.36	4693.7	3233.65	3281.49	1685.8	2030.1	2372.92
M189T363			0.0717335	0.623567	1.04474	189.012	363.284	2504.76	3275.31	2961.86	3685.87	2996.8	3020.85	2974.09	2947.15	2886.58	3018.55	3250.64	3156.78	4557.5	2203.58	2924.8	2133.41	2870.91	3268.86	2755.96	1852.9	3736.5	2685.85	3588.18
M189T378			0.155347	0.245967	1.22793	189.06	378.248	697.894	1624.06	2070.13	1514.51	849.52	979.614	723.889	569.634	763.73	1073.75	1005.25	1178.22	704.718	827.791	702.108	595.257	1085.99	889.81	1138.2	722.317	1067.48	800.667	1026.53
M189T42			0.626634	0.601965	1.30157	189.034	41.653	129842	22740.2	6384.85	35823.6	7136.35	206192	31095.3	179199	82533.1	9511.27	4924.59	4697.53	17701.1	25514.6	10824.7	45027.4	16217.8	96860.2	151392	172687	6383.43	6000.87	5578.04
M190T102			0.454007	0.174328	1.65873	190.077	102.376	2653.57	12179.9	2152.08	2693.53	1725.34	3384.45	2020.66	4309.24	8397.46	1704.73	1462.6	1591.86	986.777	1748.88	1707.12	3004.76	3258.54	2571.21	3877.33	4641.82	1583.91	1531.95	1850.05
M190T188			0.519268	0.0912295	1.19155	190.053	187.892	8683.25	11796.6	13929.8	11375.9	7057.55	6737.46	9166.23	9327.96	8785.06	10296.1	6701.54	6173.39	9564.35	6193	7838.46	7068.59	9179	11037.4	7927.42	9854.26	7654.96	8601.46	8818.55
M190T22			0.923784	0.0699553	0.728196	189.991	22.223	10215.5	9433.18	13715.8	18743.5	7761.59	14826.3	13773.2	19290.5	6914.56	10333.2	20397.4	22200.1	15446.9	25472.1	6675.94	15524	14937	24554.8	18241.6	8217.35	17511.9	16736.1	2819.45
M190T230			0.0763438	0.633653	0.948091	190.043	229.794	3165.45	2437.36	2161.63	2343.67	2342.04	1903.63	2551.38	1660.94	1064.55	2232.11	2390.51	2901.36	2290.45	1102.95	2329.03	2364.5	1923.41	2687.23	2057.9	3012.43	1787.57	1899.39	1895.58
M190T297			0.856781	0.0186205	2.40343	190.072	296.831	2618.03	7842.07	1819.55	2401.48	5683.48	1860.13	12837.9	4850.73	11364.4	4764.08	2597.32	1316.51	2695.56	2608.92	2706.01	1694.35	1523.63	2791.36	1749.72	3634.11	2625.69	2188.53	2350.3
M190T317			0.253449	0.138803	0.855998	190.009	317.258	2120.74	3953.79	2338.52	3316.69	2063.58	2078.63	2628.01	2233.7	2574.69	3481.78	4238.04	2979.71	3373.81	1924.51	3304.27	3783.49	2772.2	2717.72	2952.15	3251.07	2386.74	2409.68	1777.25
M190T324			0.0472187	0.580998	0.938798	189.941	323.531	692.961	990.29	829.569	1107.75	963.852	814.346	828.952	657.327	1330	836.91	809.321	1057.1	899.62	435.42	1226.88	1165.47	908.909	1387.49	824.944	926.919	961.468	924.585	600.555
M190T75			0.289405	0.632038	1.24738	190.029	74.957	37043.6	2356.86	3856.16	10795.3	4126.39	57163.2	10708.1	47125.1	27056	3959.36	2254.74	2687.15	8368.39	8790.1	4688.78	13497.6	5728.26	28423.9	43376.1	45880.8	3676.46	2833.31	2925.15
M191T103			0.271142	0.200562	1.15718	191.073	103.121	5498.55	7763.58	6145.32	4207.36	4145.46	4747.84	3655.11	7596.89	4307.54	5472.48	4835.3	4295.77	5423.88	4473.64	3756.62	4057.31	5890.28	4002.75	3279.01	6253.23	4352.6	4285.67	4285.22
M191T38			0.0392132	0.992594	1.00165	191.074	37.677	6232.42	2044.4	3651.12	3947.14	4412.6	7410.28	7222.7	5138.75	9004.79	5742.77	8555.5	5151.82	3912.42	6997.66	2093.82	5842.29	3122.29	4102.93	6157.43	8780.28	4059.18	3943.09	4207.97
M191T489			0.445281	0.062826	1.41469	191.019	489.031	5047.41	2513.47	5869.18	4209.31	2525.38	6669.29	3901.75	1576.26	5733.26	5075.9	2417.16	3586.76	2317.61	2688.07	5134.13	2108.87	1718.22	3501.56	2415.21	4593.48	2767	2147.99	2499.3
M191T572			0.119604	0.737997	1.08261	191.019	572.189	6953.86	6113.28	19912.2	11223.1	7095.49	22885.7	6724.78	8047.71	8479.77	7797.42	7173.78	16655	8777.54	19289	9194.66	5751.79	6328.11	9093.8	7752.32	7187.44	6959.54	9298.7	9666.44
M191T58			0.326109	0.248364	0.856361	190.945	58.433	5306.16	4416.98	5788.75	6289.12	5077.76	6450.86	2938.32	8729.89	2012.68	6401.89	6006.8	7018.89	6540.81	5707.59	6779.01	3253.61	8824.71	6626.8	5263.63	6349.51	6883.91	5722.53	6634.19
M192T176			0.915444	0.516163	0.862229	192.066	176.279	90923.2	70527.3	40064	37741.1	37158.9	119501	51925.1	93209.3	91246.3	27417.7	59266.7	33371	64839.3	38802.3	54886.2	64549.9	56360.9	135804	117521	139726	37687.5	35076.5	34514
M192T291			0.37777	0.252546	1.51408	192.033	290.959	3602.69	2599.57	2008.23	1983.54	1184.74	4151.36	2976.81	11991.1	9994.5	2385.38	1405.88	1310.4	2028.13	2030.64	2611.84	3257.78	2002.22	4118.07	4690.2	4864.22	1661	2496.32	1689.3
M192T327			0.13033	0.487628	1.07683	192.036	326.791	2488.98	3252.83	3594.09	3131.87	2375.99	2186.73	2401.52	2277.76	2513.55	1609.35	2697.58	2178.46	3286	2094.02	2513.39	2424.71	1241.33	3070.44	1961.84	2521.78	2170.33	1608.93	1722.62
M192T40			0.628916	0.271703	1.60812	192.07	40.327	21012.9	8895.3	1331.69	10983.3	2060.03	34688.8	6230.71	20814.5	32886.3	2694.16	2792.19	2545.2	5808.44	4739.89	1558.37	11486.2	5292.85	7760.06	26312.6	19756.1	2232.99	2312.7	2629.45
M193T130			0.598767	0.510974	1.28337	193.028	130.096	33302.7	13869.1	3466.63	48200.3	3884.87	53751.4	27552.6	44033.2	60694.6	5460.53	3303.74	2951.23	13116.8	14812.9	8729.25	31522.5	13079.1	20874.6	62989.5	57872.6	3765.81	3693.96	4152.79
M193T156			0.536185	0.0213601	1.62953	192.989	156.033	2109.66	2700.31	541.677	4278.69	6143.99	3340.43	4597.24	2547.06	5152.49	5445.74	2620.33	2796.45	2446.59	2560.99	2429.24	1398.59	2094.14	1902.71	2140.93	2228.36	3620.23	2753.32	2934.62
M193T171			0.194196	0.717612	1.03501	193.013	171.094	20341.2	38806.6	27326.5	27120	21541	21608	23723.6	37525	27512.5	21374.1	28505.3	21814.2	26704.9	23931.5	20963.9	22078.9	34108.5	26894.2	23928.2	28921.6	19346.2	23006.1	22521.8
M193T174			0.481861	0.265948	0.807788	193.069	174.278	12768	6268.38	6663.83	7961.97	7414.87	11005.1	10076.2	17656	10730.6	5740.76	10858.4	5006.63	6295.53	7950.98	10841.2	12362.7	10321.8	19282.7	16386.2	19890.7	6144.47	6499.39	7542.14
M193T365			0.194122	0.030444	0.842841	192.988	365.389	1046.52	1049.94	1234.82	1160.52	1076.99	1003.66	1173.68	1153.79	971.518	970.011	1576.55	1440.9	1047.3	871.401	1378.24	1361.3	1277.45	1614.99	932.763	1362.08	1165.44	1048.65	861.655
M193T375	(M-H)-	D-Glucuronate	0.579341	0.328679	1.07638	193.035	375.167	39828.6	51953.9	51591.2	48999.6	52511.3	44716.9	32257.4	36441.4	37125	34099	47828.5	43276.9	43516.2	41106.6	43265.4	35390.6	29246.4	41113.9	39718.2	34584.4	33795.6	31340.7	37681.7
M193T46			0.995307	0.00186251	0.658472	193.122	45.642	5152.49	6114.14	8802.23	5863.31	9027.91	7156.38	13871.8	8100.43	12996.2	10073.1	11848.8	11361.4	10888.5	14112.4	14256.7	10084.6	12352.8	12474.6	16757.3	18226.8	12212.1	10268.8	10584.7
M194T202			0.167506	0.352586	1.14421	194.048	202.147	1397.38	2450.13	2073.39	2293.37	4339.79	2669.78	2008.32	1425.67	2226.7	1715.91	2138.34	2138.31	2335.75	1545.32	1199.37	1638.27	2313.2	1790.93	2621.42	2031.12	2836.8	1810.78	2336.11
M194T290			0.112205	0.711178	0.850654	194.066	289.69	1453.13	557.456	479.193	747.971	704.107	2264.67	1105.83	5849.2	1442.58	1136.81	665.456	609.183	812.35	476.389	753.041	2371.16	636.03	3036.37	4015.3	5129.23	710.005	369.607	577.461
M194T32			0.425317	0.271765	1.33967	194.048	31.625	4371.48	9269.45	10899.5	7554.41	7261.78	5493.89	2278.76	3057.18	2177.22	2137.27	7053.2	5413.29	3022.82	3759.59	8436.81	2603.42	2298.79	3538.42	2511.62	2044.29	4137.03	3945.4	3833.87
M194T375			0.147873	0.282974	1.0701	194.039	375.247	3376.17	4064.8	3664.3	3717.56	3779.61	4114.73	2633.16	3160.28	3231.4	3033.53	4018.87	3350.38	3050.9	3187.81	3877.38	2932.6	2551.35	3388.36	3277.16	2862.56	2797.43	2706.87	3213.18
M194T420			0.000424099	0.948282	0.99201	194.313	419.91	1275.63	1653.79	2885.77	2609.54	1587.79	2234.8	1709.18	1624.64	1649.61	1283.07	1922.57	1829.55	1695.08	1418.32	1644.82	2369.18	1382.43	1888.78	1591.22	2920.98	1726.34	788.472	1934.88
M194T64			9.60736	0.0931555	5.63511	194.012	64.394	173108	3.00522e+06	65664.9	182378	265377	162015	472491	261172	2.28492e+06	220076	131099	88878	169739	216771	139521	86092.7	70187.3	113524	148039	94761.9	170340	150169	157394
M194T96			1.60968	0.0189697	1.72618	194.048	96.0865	10955.6	55842.5	33142.3	26940.8	27593.1	23053.9	19461.1	20061.6	47055	15555.3	11985.2	13223.6	14273.2	14269.6	12846.2	21331.1	16210.1	17927.3	19833.5	20111.6	14463.9	14515.3	14942.6
M195T125			0.450592	0.0414113	0.66126	195.087	125.081	1304.29	2651.08	2631.1	1279.33	2575.24	1425.45	2776.09	2488.32	2668.08	2482.12	3143.72	2246.05	2930.41	2700.85	3010.68	3570.85	4277.24	7261.43	2688.55	1865.13	3117.52	3202.34	2249.85
M195T156			0.343736	0.0161119	1.44458	194.985	155.5	1307.03	1513.46	979.327	1650.24	2591.88	1990.61	2752.61	1637.82	2588.4	2668.64	1687.97	1539.64	1631.81	732.98	1351.89	984.78	1709.64	1482.53	1427.48	1074.65	1097.15	1137.26	1654.58
M195T171			0.296315	0.276007	1.09677	195.009	171.084	8735.9	14541	9366.48	10207	9468.7	11018.3	10432.5	13130.4	11830.8	9242.78	12385.2	7881.22	8397.72	8269.64	10052.5	8172.29	12651.2	12377.7	9395.35	8864.63	9999.49	8128.08	8394.18
M195T343_2			1.67558	0.0162799	3.01239	195.088	342.826	19305.3	32505.3	39578	611.251	28340.7	29659.5	7753.02	10248.7	16783.4	6276.86	546.149	15329.7	896.847	15651.4	20718.8	854.336	460.017	488.25	529.457	7950.42	7884.93	7241.21	6756.8
M195T369	(M-H)-	Galactonic acid	0.357544	0.39155	1.11829	195.051	368.93	13855.8	23759.9	24408.4	16776.8	12680.9	19447.8	11051.4	15281.3	16371.3	10379.3	23239.3	16905	13477.3	12546.7	14245	12715.7	8168.27	16957.9	13498.3	14910.7	11019.8	8605.38	9738.11
M195T420			0.189448	0.990727	1.00064	194.927	419.952	188664	168610	214587	222737	210481	193607	191955	160076	188129	137852	180241	203041	197146	190523	205092	207318	147067	194803	164240	186019	171566	174480	169168
M195T45			0.541544	0.138813	0.880461	195.138	45.436	18244.2	8421.33	17609.8	17976.9	21116.9	22516	14091.3	14454.7	15491.5	17443.7	15400.2	17629.7	18603.2	20088.5	19337.2	16590.9	18679.1	18365.8	23962.6	21432.3	19630.6	14675.5	17802.9
M195T64			2.38632	0.10969	4.22339	195.015	64.0835	15110.8	207842	6793.59	13076.5	19330.5	9879.64	34504	17631	149196	15690.3	10353.6	10048.3	11071.5	18755.7	12019.2	8195.02	9773.82	11652.9	13735.4	10191.2	15145.6	8977.02	14046.9
M196T100			3.19081	0.00124124	4.38241	196.01	99.684	23119.3	80716.6	10924	38997.7	85052.7	36777.5	62482.1	6295.38	86349.7	52644.2	10324.8	4465.66	9614.99	12596.7	6527.9	8150.39	4907.24	7246.87	28363.7	18097.1	16764.8	18905.4	19383.8
M196T187			0.726398	0.0411592	1.28408	196.028	186.711	7446.97	17346.6	13509.8	11620.3	11181.1	8038.68	11144.1	12527.4	15906.1	8338.33	10580.5	9472.93	7764.13	7285.68	8897.8	7768.97	12536.1	11074.1	7777.91	8003.51	11867	9811.54	9753.44
M196T200			1.16458	0.00214865	3.62478	196.01	200.013	2784.94	15880.5	2300.15	7882.71	9595.93	5956.19	8763.99	871.129	10546.9	7645.79	3214.86	686.016	2321.67	3182.86	1287.38	1398.94	602.936	911.261	3593.8	2726.55	4014.59	3616.55	3759.86
M196T209			0.0306747	0.854743	1.0776	196.072	208.917	2750.91	999.989	751.081	1161.2	992.02	3879.82	1451.2	4757.46	3045.69	821.881	473.355	519.331	595.317	703.511	685.128	2511.7	888.505	2351.41	7048.27	3350.47	698.43	422.362	571.276
M196T218			0.0317041	0.982278	0.995958	195.81	217.864	44647	20657.5	30658	21470.1	32264.9	30147.9	12996.4	17176.3	31163	20677.1	15996.5	30370.3	20735.9	23883.5	19476	22001.5	56442.1	17405.8	26425.1	30184.3	6654.38	14053.8	13793.2
M196T248			1.75154	0.0431975	4.88057	196.028	247.601	7811.88	66767.9	4574.28	6377.99	14143.7	4610.64	16829.6	9158.2	63654.8	12583.6	5556.2	1875.62	6107.26	4516.73	4305.1	2660.64	3897.78	5127.58	3812.17	4454.17	6742.84	5496.27	7698.49
M196T301			0.276623	0.357081	1.1365	196.072	300.843	7736.59	11250.9	7871.57	9653.63	7204	5506.47	4769.76	4599.83	4823.52	4371.1	7339.98	7634.81	6957.42	4522.25	5628.21	5170.89	4648.8	7887.46	5184.92	4670.86	4008.5	4118.55	4614.25
M196T348			0.387597	0.0010237	1.58069	195.991	348.406	1779.13	1079.12	2029.29	1542.26	1981.34	2298.77	1622.32	1156.05	1100.62	1206.43	927.702	857.798	919.6	1013.81	1006.74	1058.78	670.419	1070.42	1223.16	1244.23	710.572	916.939	990.303
M196T37			0.0845565	0.533444	0.909777	196.007	36.984	3107.33	2904.63	6804.05	4267.87	4611.08	2596.14	2815.91	2766.25	3186.47	1943.58	5298.95	3351.37	5256.55	3339.34	4806.39	2577.2	3575.11	3396.27	2553.5	4319.9	4081.97	3156.89	3771.93
M196T372			0.213871	0.094381	1.09358	196.07	371.564	3197.18	3636.88	3466.23	3688.25	3201.85	3109.19	3191.47	2991.68	3400.91	2963.24	3534.83	2840.13	3028.1	3041.31	2721.32	2635.24	2215.56	3657.7	3000.02	3361.97	2494.16	2061.14	2501.01
M196T420			0.103996	0.417296	0.948632	195.927	419.91	3848.55	3996.3	3859.14	4566.29	3823.55	3875.17	3836.64	2613.83	3333.02	3278.65	4281.99	4396.22	3852.64	3109.88	4963.54	3744.57	3165.13	4076.66	3735.65	3710.06	3659.43	3172.4	3020.75
M196T563			0.0360795	0.978777	0.996326	195.905	562.551	1307.56	1343.24	1146.25	1415.98	1429.16	1409.2	1355.98	1312.72	1405.34	2786.07	1482.74	1487.95	1418.23	1516.4	1474.25	2600.14	1537.12	1266.54	1413.07	770.051	1329	1371.19	1356.03
M197T134	(M+Na-2H)-	L-Ascorbic acid	0.0412962	0.965059	1.01329	197.006	134.29	11166.9	41763.8	18580.4	13516	13232.1	11825.4	12421.7	27718.2	9656.65	11417.4	25712	13018.2	18734.8	11467.4	16303	3420.68	47899.9	10407.9	10931.2	11156.5	15004.6	12882.1	17860.2
M197T136			0.528072	0.543769	0.767776	197.031	136.235	4119.76	37090.1	8551.11	9949.23	8472.71	8661.16	8355.05	22571.2	7194.93	8489.77	48897	18367.7	6358.81	6002.12	8108.12	8965.67	42866.2	11649.9	3878.12	5702.01	10054.8	9408.93	10991.2
M197T285			0.00445437	0.978097	1.00424	196.924	285.222	3581.15	4147.33	6122.74	2728.81	1965.51	3335.23	2904.8	3327.75	1699.82	3259.08	2684.59	4287.35	2852.58	2516.57	2225.79	4106.58	2726.87	2836.48	5440.02	3255.61	4324.11	1877.36	2770.14
M197T301			0.173974	0.0758101	1.23739	197.076	300.881	1206.83	1505.14	960.842	1253.27	862.653	928.977	920.89	980.719	1116.42	787.046	898.46	947.86	1047.76	530.13	742.097	829.417	480.401	1374.81	946.882	706.235	818.338	871.137	385.011
M197T327			0.205947	0.189431	1.32028	197.028	327.401	2884.42	1302.04	1257.75	1026.84	1249.89	960.711	2718.77	726.15	1038.32	1041.44	915.343	900.069	1553.79	639.843	1164.69	1067.96	948.692	1527.09	998.112	1044.54	1484.13	2735.97	1030.5
M197T365			0.414303	0.0454721	0.814629	197.022	365.372	3349.51	4063.89	5093.83	4539.51	4044.07	3369.85	4285.16	5685.66	3955.18	4222.15	6522.77	5544.13	5863.39	3394.36	5200.34	5700.25	4579.62	6555.99	2952.54	5991.18	4570.33	3552.99	3483.58
M197T370			0.0622436	0.528106	1.09882	197.068	370.226	1087.87	491.539	756.173	754.224	1200.63	1235.26	1294.53	497.956	1174.76	1171.49	1026.76	1204.97	793.229	433.011	622.715	546.1	922.18	784.649	1276.69	1184.99	644.482	1066.32	588.898
M197T420_1			0.182325	0.747188	1.11125	196.884	420.094	13892.8	628.593	594.216	18098.9	16251	15587.2	14823.9	1158.08	13475	11947.9	15263.6	508.236	16509.9	656.01	15474.2	14940.5	1227.62	922.871	15909.5	14387.2	12952.7	936.228	591.623
M197T420_2			0.052847	0.991922	1.0006	196.923	419.952	15727.6	16447.1	18315.4	22258.3	18924.9	18129.3	17454.4	12941.1	16372.4	13099.7	18606.9	18405.3	17344.4	17420.8	17838.4	16726.8	13250.2	17060.2	16998.5	15916.6	14016.7	13670.9	13739.6
M197T45			0.745966	0.161948	1.2735	197.154	44.9195	42911.6	25512.7	29165.2	18751.1	26764.5	40386.6	12963.3	15554.7	17701.2	13144.3	21808.8	20918.1	15185.5	24945.1	19565	13285.4	17460	18242.4	22158.9	17130.4	21739.5	18169.4	21557.9
M198T143			0.0937975	0.953234	1.00837	198.113	142.941	34551.9	26738.2	41478.2	23105.9	36439.4	23984.5	15108.8	32205.4	17991.9	11957.5	41521.9	25014.2	27264.9	28793.3	28702.5	21173.5	22230.5	20910.4	26332.9	19431	16358.4	20533.6	21261.1
M198T159			0.348711	0.163868	0.844042	198.113	159.424	7352.33	11141.7	12990.2	8261.34	7237.56	4744.98	7014.89	5147.81	5770.84	5692.64	10674.7	7605.52	10910.8	10055.8	10372.9	7512.02	7056.38	8984.7	8129.11	7976.05	6551.57	6468.56	6473.53
M198T181			0.151774	0.52011	1.03451	197.957	181.37	12179.6	15081.8	10763.7	13927.4	11456	13492.6	13647.4	14756.7	13504.8	12582.4	12348.2	13084	12924.9	12955.2	12715.6	10088.9	13285.8	15545.9	10241.3	13819.3	15692.8	14011.4	13320.2
M198T218			0.952499	0.347305	1.27432	197.808	217.953	42780.3	26843.9	43743.6	16457.1	92023.8	33614.5	16403.1	19171.3	47061	19695.2	18501.5	29316.6	21085.5	52127.7	24579	27151.5	20860.7	19345.9	37897.9	29905.7	7828.38	14909.7	21190.2
M198T261			0.132187	0.632949	0.848887	198.124	260.642	1734.36	855.668	765.715	717.158	846.499	2291.79	1372.61	4042.57	3284.14	1254.7	583.042	675.519	991.673	802.924	594.035	2965.36	1269.28	3872.49	3713.57	4752.97	775.954	660.211	504.254
M198T269			0.0415546	0.724656	1.05127	198.038	269.083	698.782	1635.43	1035.81	552.218	780.243	628.684	472.527	826.663	1192.46	1237.49	810.309	619.427	642.239	948.451	993.557	868.049	1058.8	876.686	910.125	890.805	1258.3	553.014	1009.89
M198T276			0.403287	0.0029832	1.36926	198.006	276.413	1789.88	2631.98	2845.06	2208.73	1853.32	1745.44	2090.61	1691.33	2453.07	2225.16	1359.41	1176.93	1684.03	1412.59	2015.31	1015.87	1330.95	1873.82	2025.38	1832.85	1965.31	1166.96	1909.05
M198T30			0.14892	0.605261	1.20777	197.997	29.994	13669.3	2890.8	2678.53	4285.81	2489.18	12592.7	1456.45	9640.64	5240.3	2062.64	2408.82	1943.37	2680.92	1946.81	2266.41	4756.33	2465.68	7248.24	8448.84	13034.2	2234.96	2310.44	2494.58
M198T365			0.121209	0.210897	1.14955	198.026	365.079	801.765	842.141	747.382	899.837	1081.11	1155.21	930.895	483.747	844.768	846.712	946.563	535.936	643.353	950	936.99	482.092	616.678	538.715	974.164	885.877	883.826	1033.99	1096.21
M198T371			0.0369527	0.7786	1.02907	198.041	370.886	1302.14	1434.09	1651.36	716.756	1952.17	1368.42	1716.17	1633.3	1440.83	1425.87	1544.09	1606.31	1764.43	1443.63	1570.1	1587.67	1372.43	835.516	1643.64	859.715	1720.08	1736.41	1546.42
M199T100			1.21499	0.0229275	1.63195	199.133	99.684	16413.5	19268.4	33536.4	27627.2	20953	23335.8	9747.55	9233.85	10511.1	8614.2	13736.8	12319.8	11721.8	10339.3	13747.5	9937.21	9583.94	7496.81	9257.16	11692	12447	10583.2	11408.3
M199T181			0.493108	0.301644	0.943178	198.954	181.487	40524.1	42751.4	47925.5	61686.9	42786.4	43430.4	58204	53191.3	50311.5	48719.1	54834.3	53361.9	54898.8	50585.1	50866.7	48731.3	62930.6	52231.3	46666.4	43916	50191.6	44547.9	51970.7
M199T193			2.39445	9.50076e-07	0.532017	199.037	193.008	16851.2	20287.5	19475	20362.3	22143	15903.7	22479.9	17239.4	19492.7	16901.8	43809	43939.7	34260.2	29781.2	22199.1	37491.1	42750	39195	31883.2	33959.4	24316.3	21336.1	21878.8
M199T23			11.7249	0.000144832	0.0288377	199.008	22.699	14492.5	19057	12996.8	22557	12758.5	12244.3	13286.4	12327.3	8960.59	5662.48	812278	225588	397190	18400.9	345408	753623	629897	781407	58995.9	635787	158053	188614	214298
M199T291			0.380314	0.102068	0.643369	199.037	290.667	1395.27	984.631	1122.65	872.654	3474	1210.29	1774.02	1615.32	3086.03	1930.63	5411.68	4718.79	915.283	2674.73	1974.44	1647.37	1386.19	4263.21	2436.36	1718.9	3132.58	2547.86	2118.84
M199T312			0.29172	0.0380351	1.9133	199.097	311.967	1344.29	1596.52	1963.77	1208.98	583.714	849.183	333.1	337.983	534.192	240.047	519.698	359.772	466.338	541.135	681.946	356.143	418.49	523.533	423.379	409.175	1086.29	559.075	1019.21
M199T420			0.026556	0.780173	1.02827	198.92	420.086	708.867	864.78	836.114	879.668	938.983	863.029	788.282	356.647	517.668	790.759	878.455	675.166	810.038	672.596	821.815	860.845	685.541	406.811	677.593	848.481	729.545	818.573	1011.88
M199T59			0.0218154	0.933618	0.985565	198.797	59.289	1950.43	3475.44	1345.78	4087.38	3514.5	3076.24	3552.2	5165.53	2517.28	1721.34	4898.76	2144.5	3988.37	1942.35	2672.55	2366.7	4775.43	3132.6	1454.04	3476.15	4974.28	2449.71	2341.97
M199T603			0.256151	0.387769	0.95335	198.954	603.207	13131.9	15973.8	15575.3	11756.1	16126.9	16436.1	13670.6	16887.5	14981.8	15144.6	16847.8	11291.7	16435.8	14663.5	15127.8	14561.8	17256	18057.6	17926.8	14840.3	22269.3	14448.8	21652.6
M199T97			0.69918	0.0477636	1.98329	199.108	97.1415	10727.1	13907.3	5792.24	3732.13	2648.16	18691.3	3151.71	5923.91	7807.7	3427.98	3934.64	4203.59	7471.75	2261.65	2344.31	3057.66	2730.18	3018.69	6127.09	3074.56	2137.14	2118.52	2825.49
M200T139			1.44963	0.198923	1.41364	200.129	138.601	51429.8	68673.7	131093	56536.8	72811.9	77814.9	19754.8	35133.6	22248.5	14135.5	58681.6	46415	45960.3	47360.9	58250.3	32772.5	31278.6	22710.5	27668.7	17709.8	31951	42416.1	34179.1
M200T151			0.13272	0.834924	0.92671	200.056	151.156	5746.12	33203.8	2737.5	5443.67	6747.99	6606.51	5809.63	5190.24	5385.58	3937.2	8140.73	10788.3	5740.13	9805.09	4256.78	14996.5	4483.84	10925.1	6660.26	11402.3	5206.15	5017.16	5488.81
M200T155			0.831372	0.167837	1.34186	200.129	155.328	19309.6	26654	33244.1	21617.4	24265	16856.1	9992.28	8005.71	8323.09	8303.04	15762.6	14302.8	17732.6	20034.6	16518.6	9900.53	9716.8	8387.84	11931.8	7298.25	11449.1	14112.2	13287.6
M200T181			0.0929106	0.670324	1.03847	199.953	180.746	7016.85	8640.78	8805.34	7626.5	8433.93	6775.06	7382.62	7361.68	8168.33	6485.61	7547.06	6071.12	9632.04	7927.07	3090.7	8128.17	8854.46	8971.47	5948.17	7685.18	7838.67	6399.6	7705.76
M200T193			0.618948	2.76043e-05	0.594206	200.04	192.972	1762.12	2208.05	1952.27	1976.45	1097.39	1167.91	1739.37	1767.23	2101.09	1806.94	3743.74	3265.29	2659.96	2542.81	2123.95	3332.46	3815.04	3066.82	2366.04	2667.59	2441.09	1857.47	1928.56
M200T218			0.398866	0.338533	1.13805	199.804	217.947	25743.8	14043	20460.7	10928.6	18709.8	18635.9	12431.2	12100.3	18327.6	19687.5	11822.6	16867.4	13005.1	27452.1	13161.5	16430.1	11888.9	10605.1	14715.9	14368.6	5477.31	9542.8	10791.4
M200T225_1			0.643004	0.325782	1.13254	200.061	224.757	30525.5	46006.6	45600	37475	37114.5	34980.3	16815.2	18592.8	24263.1	21998.2	24722.4	23653.3	23181.4	26059.2	30337.9	24659.1	35970.9	29835.8	25251.5	33027	28153.9	22332.5	29665.8
M200T225_2			0.212643	0.104699	1.29831	200.422	224.74	1204.93	1303.79	1436.02	1803.03	1577.84	1319.95	560.781	766.333	1020.08	887.933	812.165	761.424	995.223	538.05	919.19	854.881	609.258	918.384	991.096	1751.21	1074.59	1222.02	1277.57
M200T294			0.311107	0.121593	1.33834	199.968	293.826	2796.31	3379.49	2428.82	1958.24	3159.08	3554.65	1335.63	2429.1	4380.9	3204.53	862.197	755.311	2357.77	4069.46	1711.57	2348.88	2072.33	1594.13	3887.07	1730.99	1645.4	1682.5	1683
M200T310			0.177264	0.000958189	0.792532	200.028	310.456	365.64	527.997	381.497	466.623	412.583	386.235	458.104	504.767	369.599	535.552	582.501	527.765	648.818	416.078	561.611	563.082	631.408	569.67	513.143	548.6	473.155	495.847	444.89
M200T330			0.131442	0.240068	1.20773	200.067	329.911	592.169	914.095	1156.95	526.64	808.651	446.4	1291.1	1192.98	618.698	986.269	1293.65	810.37	465.125	567.672	719.987	566.756	698.024	632.269	529.642	782.62	606.633	637.541	508.393
M200T38			0.0385386	0.812117	1.13063	200.013	38.12	149690	16635.1	8605.62	18076	9225.92	256566	19091.6	164925	62019.8	7348.63	7462.69	6028.66	16767.7	20719.6	8627.08	91828.8	67538.1	82126.6	163168	165631	2311.04	6563.35	6940.99
M200T44			0.878478	0.00919851	1.66411	200.173	44.2995	10546.5	14759.8	8399.92	9691.16	12328	13734.4	5306.14	6444.93	4922.23	5212.33	5481.09	6849.38	5368.09	3489.01	7941.39	5086.83	7300.2	3719.34	5250.96	4405.24	7568.67	9015.15	7397.99
M200T46			1.50323	0.0967285	4.14542	200.092	46.423	4713.84	82300.2	1855.51	6186.21	7782.85	5697.41	15643.6	9534.64	51053.8	7600.68	5522.86	3902.42	7108.19	2516.36	4790.82	3402.96	4069	5349.01	5245.92	4497.56	6280.67	6072.69	6177.48
M200T479			0.1948	0.00711884	0.726278	200.114	478.553	355.235	407.396	435.516	337.084	292.748	369.153	520.28	535.096	439.837	554.863	589.889	690.964	311.919	530.196	572.157	622.967	600.07	811.816	691.155	426.779	570.119	592.851	397.299
M201T138			0.0925991	0.774586	1.03722	201.132	137.549	7304.63	8920.46	13785.5	8372.45	8766.25	9214.88	6603.42	5483.69	2673.26	7046.14	9273.38	6555.93	9137.11	7854.63	7712.9	7179.5	7149.38	7685.28	6315.96	6501.85	7704.93	6709.96	7334.81
M201T181			0.297839	0.386207	1.19584	200.951	180.795	1952.4	5927.57	8025.2	4824.14	5229.74	4463.76	8963.04	12449.4	8371.84	8749.95	8668.17	3727.17	2629.81	8943.98	3993.55	8569.55	3475.25	5185.48	9030.45	3440.59	15471.5	8758.99	4777.33
M201T197			0.582096	0.0237258	1.48398	201.113	197.019	5276.78	7335.54	8670.9	4678.87	5445.56	4460.33	4047.68	4039.02	2541.7	2253.63	3863.25	2702.19	2934.25	2943.39	3028.4	3246.86	3414.3	4448.83	3024.75	3244.61	3392.53	3351.39	4523.24
M201T217			0.765275	0.171238	1.11611	201.038	217.441	40195.7	44779.7	52316.2	57625.6	30354.8	35210	43040.3	38254.1	32816	45166.9	37693.8	33240	46856.8	39010.1	34532.8	36063.8	33169.2	39856.3	32888.3	42781.4	30049.9	25027.3	28455.5
M201T225			1.38967	0.241903	1.14754	201.057	224.757	129006	162000	175300	130693	134122	128153	77480.2	65564.8	85489.8	91988.2	101196	86284.2	83981.7	94489.7	115759	90884	110337	122393	94723.9	128062	134912	99983.7	108898
M201T23			7.6313	0.00134566	0.103976	201.023	23.289	2190.24	33193	15841.9	16342.8	4316.88	11845.1	61381	62769.4	4899.4	33438.9	347455	22552.5	325868	90464	182233	591314	228665	236721	334126	8636.96	151587	154893	269206
M201T277			0.292965	0.118153	0.793743	201.087	276.892	1830.26	549.893	2005.56	2194.57	2261.3	3325.37	1518.67	2224.93	2139.14	1638.18	3189.36	2068.77	1941.67	2440.54	1148.16	2743.71	2041.62	2663.19	3340.26	3226.58	1912.75	1816.55	2323.49
M201T312	(M-H)-	Sebacic acid	0.626865	0.00864846	2.81323	201.113	311.587	2895.08	2921.48	5692.28	4661.64	2689.16	5036.71	624.079	1011.04	1287.32	772.295	1475.47	855.122	880.876	1152.16	1645.9	538.461	800.475	1399.17	708.681	351.291	1941.12	1587.38	2458.26
M201T344	(M+CH3COO)-	5-Hydroxymethyluracil	0.0816623	0.647244	1.10022	201.051	343.512	1411.45	2565.06	3070.04	1132.27	1364.46	1299.49	3587.54	1361.62	3660.52	2516.09	3746.5	1203.47	2185.93	1245.31	1220.69	3515.17	1598.49	1978.25	1652.07	1621.62	1710.26	1569.21	2010.02
M201T98			0.84606	0.109484	1.56823	201.149	97.995	8208.29	12471.3	16963.5	11022.6	10244.2	7142.53	5843.52	7815.88	31823.8	6623.29	8464.72	6904.79	7810.82	4492.01	7488.1	8407.44	8460.49	3659.81	9451.21	10206.1	7265.58	6747.59	7366.48
M202T140			0.634403	0.0223325	1.12943	202.071	140.484	13447.7	16949	15744.9	14089.6	15272.9	15260.3	17735	16411.4	16133.6	12029.9	13940.5	13870.8	13840.1	15662.5	14139.1	11301.5	13591.9	11829.6	15221.3	12135.5	11471	12913.6	13166.8
M202T174			1.92078	0.00253826	2.34247	202.108	174.111	36039.4	22166.1	44255.2	41395.4	20911.1	17312.4	17639.8	5780.83	18259.2	16900.4	10518.8	8148.28	10595.6	12016.1	10464	10021.4	9625.36	7396.85	11108.2	12843	18055.7	13185.6	11951.9
M202T197			0.115492	0.302122	1.18493	202.115	196.736	517.101	1140.2	1189.32	757.218	716.8	533.332	573.267	315.276	377.962	452.559	583.541	574.766	637.723	485.684	627.876	476.493	551.676	513.084	501.983	594.355	497.805	454.483	459.34
M202T218			0.0980153	0.792035	1.02915	202.04	217.829	3985.43	4333.02	4746.29	6358.38	3752.69	1845.69	5092.48	4467.26	3269.37	5250.48	4966.35	3433.2	2700.96	4959.39	4767.36	4321	3845.85	4124.66	4982.12	3779.23	4954.23	4408.98	1677.75
M202T225			0.33328	0.303203	1.1321	202.061	224.73	11123.4	14503.8	17209.1	12766.8	10513.4	13533.8	5770.43	7117.21	8273.29	8306.08	9547.03	8587.53	9547.63	9407.07	7547.6	10964.7	9035.17	11694.9	9944.8	10108.6	11957.5	10637.5	10831.5
M202T238			0.0297784	0.74472	0.957956	202.44	237.545	690.12	763.516	1029.83	976.705	844.9	582.8	1428.48	607.535	914.969	941.011	1219.13	951.271	670.892	540.456	698.587	1024	954.8	1359.14	631.937	1115	617.727	484.432	644.997
M202T25			1.89572	0.0203376	0.463045	202.018	24.944	20796.5	5867.42	18421.4	3988.05	18883.8	18078.8	17642.3	16724.2	5612.79	14109	17358.6	43618.2	11306.8	15560.9	9355.17	68527.1	34943.3	24535.5	50705.4	26703.4	37563.5	32029.2	35870.2
M202T253			0.102624	0.372038	1.09989	202.108	253.063	1290.51	1874.9	1308.63	1507.58	1418.06	1119.58	983.702	1028.06	1301.7	1039.67	706.015	1294.01	1489.62	853.15	975.422	1579.75	861.792	1277.43	1398.57	1267.56	1156.79	896.563	1378.27
M202T29			0.215673	0.543039	0.930218	201.996	28.668	6010.35	9443.94	7055.3	2333.28	5925.84	7561.42	7402.1	5099.68	6420.22	6894.51	8211.93	7985.28	6355.62	3704.34	4740.12	8042.88	7966.18	6619.54	8547.58	6785.26	5622.16	6826.05	5361.7
M202T309			0.27346	0.290511	1.42989	202.083	309.261	5289.79	2220.55	888.528	1715.58	587.613	5754.6	2648.7	7465.22	5999.41	2602.81	567.794	1262.39	1619.59	809.607	1664.33	2737.76	753.545	5110.25	4495.23	5577.69	660.508	740.942	431.12
M202T376			0.732748	0.0108127	1.60542	202.072	376.296	7065.19	7437.66	10723	8744.27	7107.56	7496.53	3387.73	3681.73	3785.23	3440.29	4261.75	4806.04	2789.98	3310.94	4189.71	4128.88	3241.43	4078.65	4229.47	4123.69	4154.5	5504.03	3915.82
M202T44			0.853034	0.0544564	1.79974	202.05	43.739	19421.1	3671.14	4645.37	6489.17	8541.79	18730.7	7282.6	8532.03	27351.8	15200.9	4039.29	4004.27	5754.33	5583.15	4665.28	8346.75	5072.56	11301.6	8963.52	8871.64	4864.65	4796.6	4855.29
M203T109			0.578458	0.568731	0.739153	203.082	108.842	29593.4	5295.84	3096.58	10295.6	2946.42	43836.4	9457.58	17912.5	19112.7	4136.86	2323.18	2677.47	9011.9	8940.01	5199.9	16368.5	6296.68	24944.2	81049.4	40284.6	3496.93	2681.25	2583.75
M203T140			0.242385	0.100106	0.850727	203.074	140.238	2852.37	1791.99	2178.52	1428.64	2218.66	1851.26	2439.39	2951.09	1981.46	2306.37	3070.82	2567.55	1430.3	2889.25	2848.39	2830.03	2911.58	2672.15	2781.77	1858.11	2626.46	2425.79	1425.65
M203T225			0.208694	0.22544	1.13004	203.061	224.813	2626.1	3619.79	3738.7	3603.38	2860.86	2235.62	2162.29	2043.97	1965.31	2253.27	1859.31	2198.07	1994.98	2699.57	2133.28	2866.83	2480.96	2721.37	2294.4	2740.91	2878.87	2393.92	2351.78
M203T238	(M-H)-	L-Tryptophan	0.198966	0.956572	1.00642	203.082	237.575	79195.7	100578	132260	167654	109721	76065	211270	142386	130960	151581	126395	116706	153462	105094	116026	144978	104387	165672	105508	155140	84109	72852.2	79365.4
M203T28			0.69477	0.365758	1.27263	203.03	28.246	24657.6	26458.5	28406.6	35153.5	22677	12016.6	17798.2	45403.5	2279.55	15588.7	10776.9	27503.3	36038.8	1973.38	23239.5	5633.44	30652.2	13411.5	23899.5	7945.35	31647.6	25053.4	26945.1
M203T335			0.293527	0.505549	1.05687	203.028	335.01	19055.8	23254	23829.7	31584.5	18813.5	18425.7	19430.3	17918.1	17341.8	18923.3	23593.5	17491.8	23370	16144.7	18981.3	18800.2	17767.5	23084.2	16573.3	21547.6	19978.3	17917.8	18426.2
M203T376			0.097773	0.710364	0.960485	203.056	375.506	3567.13	7216.08	3680.47	4289.94	3188.66	3638.11	3852.93	4599.79	3775.98	4002.9	5867.6	5957.27	4038.71	3301.62	3748.42	4153.01	3904.63	4654.63	4021.33	3884.95	5071.75	4089.77	4960.85
M204T130			1.94609	0.0451239	1.93	204.051	129.768	30540.1	99989	42431.6	35515.5	75503	48463.4	26552.4	3456.68	39527.1	17614.9	28038.9	26819.4	15190.7	17380.7	18812.6	3034.52	29922.9	40248.7	19556.5	18401.1	28258.1	16016.9	19027
M204T192			0.0778699	0.622236	1.1129	203.996	192.459	346.45	1863.16	746.28	1493.49	592	648.04	1150.72	999.612	1859.45	975.41	1958.69	500.28	567.483	516.545	1003.28	1017.75	1019.38	866.854	1306.86	834.571	680.12	857.491	1249.98
M204T238			0.0410301	0.864808	0.979884	204.086	237.673	10118.6	12901.5	15655.6	20212.4	13154.1	9829.03	26901.6	17698.9	16364.2	20181.7	16212	14995.7	20976.4	12378.1	15379.2	19079.8	14129.5	20658.5	13026.8	19528.1	12032.7	9668.78	9513.84
M204T271			0.121741	0.242796	1.15326	204.013	271.324	1146	1403.5	1274.16	1453.01	1360.77	1070.64	1222.12	953.7	1081.74	841.86	1282.75	1151.34	1604.78	1062.46	542.965	1263.72	1233.93	943.484	551.204	601.727	1070.62	730.364	1124.8
M204T32			0.391276	0.071083	0.72908	203.996	31.95	1675.27	2542.42	2079.77	3183.45	2174.85	2761.41	2273.13	2162.68	3353.3	1767.84	5250.31	5737.47	2781.48	2577.47	2140.14	2658.58	4224.51	1553.5	3284.24	2674.99	3211.83	2256.77	3320.78
M205T127			0.652518	0.363607	1.57211	205.044	126.883	10260.6	5973.8	10265.1	15482.1	9766.17	20729.3	7919.96	75987.7	9978.27	9125.11	7428.44	9362.64	13771.8	9876.87	3050.37	11550.9	17343.4	12907	21306.3	5028.03	15349.7	9751.87	11708.3
M205T211			0.149624	0.02873	0.805921	205.098	211.302	457.854	508.031	439.914	544.326	326.592	506.843	549.777	599.832	466.171	435.055	854.315	452.554	703.67	514.283	622.105	424.234	638.992	620.4	472.458	695.58	354.105	400.797	416.553
M205T238			0.0114333	0.860562	0.979612	205.088	237.56	991.811	1303.25	2192.74	2438.35	1278.35	1507.25	2803.36	1801.78	2162.25	1928.9	1524.74	1733.18	1673.27	1666.27	1652.04	2286.83	1586.48	2655.71	1885.28	2127.36	1586.22	1515.42	2113.54
M205T245			0.0692396	0.570359	0.921745	205.121	245.038	1411.19	2374.99	3199.04	2117.28	1995.88	1867.52	2193.99	2163.99	601.714	570.262	2315.06	1996.54	2294.37	1808.26	1894.19	1688.98	1902.69	2631.22	1769.43	1765.39	850.958	1593.1	1273.63
M205T286			0.262582	0.386734	0.885037	205.052	285.821	7175.35	7211.33	6446.77	8953.1	10023.6	8250.19	7008.27	2775.58	10660.2	8297.53	5614.34	11434.1	11290.4	8301.79	10093	6084.23	9521.71	11477.7	3338.72	9622.22	10239.6	9961.64	9317.73
M205T31			0.220113	0.385356	0.886923	205.159	30.995	3629.22	7253.09	6332.17	6659.62	4387.11	3733.56	4403.24	4245.97	5585.91	6035.52	8370.17	5401.66	6562.61	5061.31	8118.01	7938.82	6485.99	3795.82	2323.09	4871.42	5739.06	5507.66	6591.6
M205T322			0.429121	0.565614	0.944695	204.97	322.192	50472	39401.4	37564.3	43323.4	39163.7	41664.8	43099.1	41834.2	36150.2	49952.8	51116.5	51998.6	55021.6	36957.4	42803.2	48771.9	56187.5	14640.8	38401.5	51468.5	57422.6	53573.7	50527.7
M205T323			0.586958	0.335371	1.8315	205.006	323.292	3910.22	1863.67	32703.4	3361.89	1782.98	33050.6	4075.9	3471.12	30566.4	3746.47	3476.71	3004.99	3315.21	3363.39	3859.64	34808.8	3691.87	2909.16	3186.21	3102.97	3494.7	3557.7	1982.1
M205T35			0.349025	0.179326	0.616903	204.952	35.334	1028.85	1561.23	1666.1	1669.53	1137.27	890.497	6373.53	539.413	1520.55	1292.59	2563.26	7695.43	1161.53	2820.39	1228.18	2038.18	2470.59	2232.24	2851.54	3597.23	1472.59	2834.73	2268.14
M205T38			0.32804	0.336163	0.732545	204.98	37.595	1878.71	2389.53	1625.97	2354.86	1306.86	3238.54	8497.83	4394.94	3235.35	1784.76	4536.18	11988.7	2587.25	2358.27	2376.16	3117.86	3992.49	3077.68	2794.27	5089.92	4199.04	2793.06	4173.12
M205T388			0.340152	0.0117064	1.67367	205.071	387.978	1125.95	2279.63	2114.58	1400.58	1374.62	1439	670.629	809.423	894.062	747.162	518.391	864.21	1117.44	625.413	828.209	822.355	859.435	605.479	653.522	786.661	975.785	1003.19	1009.96
M206T128			0.590822	0.355141	1.44809	206.023	127.913	36292.7	10271.5	4258.3	11380.5	5067.85	46672.6	10444.9	49791.5	22054.9	5892.55	3679.43	3745.81	7717.25	11614.1	5786.56	16223.1	6337.5	19397.4	30854.6	34226.7	4918.8	4106.82	3841.56
M206T174	(M-H)-	N-Acetyl-L-phenylalanine	0.265054	0.586164	0.93171	206.081	173.986	23179.4	11899.5	27863.3	31587.9	8707.12	19741.2	17547	14358.8	18771.3	15999.8	14918.5	19807.8	22922.9	15477.3	15849.3	24430.9	21537.8	21894.3	22159.6	24557.8	16886.5	22257.7	20602.8
M206T190			0.0717834	0.512853	0.886033	205.945	189.982	571.223	893.88	768.279	698.916	399.513	319.522	609.685	636.02	276.221	679.842	1130.09	550.049	1202.67	645.363	589.382	523.225	621.41	670.736	453.947	219.09	1271.59	1013.81	1193.28
M206T193			0.480775	0.00822249	0.640752	206.067	193.117	1167.84	1293.98	1705.87	2017.08	1495.38	1747.32	1452.6	3512.01	2251.83	1600.32	3156.5	2588.71	2153.39	1722.2	1749.43	2895.53	2531.57	3725.96	3810.35	4139.47	1881.98	1425.31	1554.19
M206T247			0.0608747	0.838005	1.02957	206.046	247.321	288.844	1811.67	2415.47	3481.91	2023.09	1557.11	2109.63	1907.05	2106.91	2056.91	1752.29	2230.06	2555.26	1592.98	1871.4	1632.65	1639.86	2020	1519.38	2377.25	2068.52	1698.82	1678.88
M206T277			0.047902	0.701092	1.04239	206.009	277.31	2126.36	1815.31	2785.39	2448.96	1941.75	2021.4	1719.69	2064.72	2900.85	2468.76	2082.28	1437.59	2840.28	1852.61	1393.95	1975.34	2549.86	3213.42	1572.89	2468.3	2252.19	1520.7	1980.77
M206T318			0.246479	0.377802	0.899624	206.004	317.648	7932.11	8250.27	8741.46	3068.53	6394.41	7372.18	6118.11	5840.29	7398.44	7545.61	8207.17	10037.5	3644.27	6507.86	10944.2	7117.65	5611.77	8919.21	7160.36	8172.24	9216.14	7411.49	6217.59
M206T322			0.384641	0.288449	1.50048	205.973	322.442	1354.84	10304.3	9388.53	3511.69	896.31	8740.6	9680.24	1454.02	1459.64	7882.43	2362.79	11087.9	1403.88	8434.02	2157.6	1814.03	4189.99	2136.85	1049.04	1800.75	3206.66	2133.03	1612.6
M206T364			0.439788	0.00251668	0.634189	206.103	363.882	784.244	1167.08	839.964	1327.09	1224.98	786.044	1575.92	1889.58	2027.58	1572.77	2831.82	2657.66	2344.45	1076.72	2047.96	2174.35	2181.32	2220.22	1494.87	1777.11	1848.99	1842.23	931.574
M206T40			0.126257	0.667207	1.28296	206.089	39.838	9212	2406.23	677.948	10405.7	1742.51	51803	5400.3	14767.2	7414.73	805.512	1174.59	1139.06	5642.19	6240.82	2885.62	9671.27	3597.99	20149.6	16723.5	14333.3	1528.13	1171.29	1224.25
M207T143	(M+CH3COO)-	Mevalonic acid	0.0226876	0.977135	1.00517	207.086	143.195	3622.95	6089.66	3183.04	3041.5	3844.92	3283.04	2639.89	3183.56	4679.82	2073.08	7421.65	4884.08	3739.14	2330.62	2055.69	3970.38	3647.09	2774.88	2447.96	2186.66	2965.72	2757.53	3067.54
M207T193			0.217742	0.0174491	0.784891	207.068	192.889	517.321	1071.55	1169.07	958.534	1018.04	990.199	1084.39	924.921	924.415	749.012	1367.34	972.67	1462.27	925.32	921.078	863.497	1285.76	1278.57	1456.31	1452.86	1069.45	811.011	807.407
M207T257			0.0256227	0.725618	0.975409	207.087	256.687	409.2	514.812	387.184	391.934	339.745	355.12	431.966	484.642	308.143	353.126	474.251	385.914	412.862	390.693	314.353	467.529	450.771	483.816	369.755	326.163	804.872	547.788	719.756
M207T31			1.04586	0.000391079	0.41372	206.97	31.287	1607.05	3516.31	1684.01	4766.34	4737.94	3555.66	1292.99	2773.23	3224.92	1262.69	12144.4	8887.38	7000.4	5658.08	9258.5	5780.98	6935.51	3769.52	5431.96	3829.86	3405.09	4753.82	7683.93
M207T32			0.693055	0.00467832	0.69525	207.068	31.853	6638.63	3232.84	3394.22	4118.03	3127.49	5325.98	4849.62	4485.15	5532.68	3246.16	4203.1	6722.26	4317.53	7465.26	5123.64	7794.91	7292.19	7627.8	7577.17	5092.01	5036.57	5158.48	5867.1
M207T33			0.797416	0.00931097	0.701265	207.011	33.26	9345.42	8463.69	8476.53	7144.21	6388.76	5615.53	4518.59	5119	5863.81	5780.05	14876.9	11074.6	9352.5	7326.16	11788.4	9697.28	9309.19	9080.9	6710.76	5919.23	6037.21	5742.44	9409.64
M207T44			0.171861	0.57419	1.14993	207.137	44.2015	3395.03	2120.02	8040	7655.23	9707.16	9562.82	3073.89	2006.97	8041.16	5153.81	7928.61	2355.75	9606.7	1987.47	2504.87	7677.88	6336.34	3103.36	2323.3	7271.02	2419.28	6966.46	8160.41
M207T59			0.154407	0.523747	0.946748	206.94	59.262	4458.18	7054.47	6232.29	6517.76	5387.55	6044.3	4843.8	9055.95	6222.36	6130.7	6672.08	7382.11	5953.87	3765.08	6405.13	6674.36	7154.64	7065.01	6468.14	7891.28	6495.79	7125.04	6446.66
M207T86			0.380695	0.680263	1.20707	207.008	85.565	111742	12922	5905.75	40306.3	4813.54	165849	29665.8	63049.3	119342	8795.24	4745.51	5316.61	28643.9	25956.9	12571.8	52245.4	21038.3	72180.3	135795	107420	5294.05	4610.55	5055.06
M208T154			0.628021	0.00798847	1.53876	208.118	153.51	4835.84	4868.01	4401.45	5690.67	3483.39	3316.03	2335.04	5794.68	7435.07	4377.94	2098.62	3972.4	2425.03	3080.59	4279.13	2447.68	1833.65	2340.77	3327.87	4438.1	3833.53	4737.98	3754.66
M208T191			0.842625	0.0725649	1.8755	208.064	190.693	5015.79	7200.93	4705.3	26326.6	5369.02	5512.34	3549.77	11919.6	9708.65	7968.08	3641.22	5362.42	4062.7	5658.35	4876.83	2848.06	4052.68	4861.83	5847.36	5323.26	8038.16	5484.59	6125.17
M208T208			0.530925	0.279937	1.34013	208.061	208.431	8856.16	9299.11	4675.33	20379.1	4244.29	13292.2	6168.06	20600.3	14444.2	6679.98	3996.43	4990.46	3244.57	6249.86	7228.3	7546.84	5037.59	9366.24	15028.1	18377.2	2826.57	4506.04	3372.56
M208T296			0.42589	0.000442148	0.673118	208.054	295.761	1894.93	643.639	1979.75	1690.04	1392.4	1121.97	1793.3	1320.72	939.89	1696.43	2192.99	2446.96	1885.17	2332.96	2584.2	2182.69	1674.05	2134.08	1916.5	2151.95	2017.47	1486.86	1222.46
M208T31			1.68118	8.85724e-06	0.322855	208.077	30.578	4113.09	2852.25	3776.03	4088.14	3974.78	4209.45	3747.11	6379.71	6888.23	3133.91	13620	15236.1	11798.1	24408.8	8913.12	8798.09	15004.1	12405.4	10281	13226.1	12770.2	10950	11632.7
M208T327			0.188208	0.126708	0.798496	208.055	327.207	1393.94	802.445	2327.04	1273.02	1170.22	856.008	1211.08	1123.48	949.334	939.523	1422.24	1822.72	1251.97	854.897	1693.96	1799.4	938.089	2164.15	1435.75	1702.8	801.52	1128.13	805.601
M208T43			0.314564	0.48665	1.1416	208.028	42.978	21738.4	24737.1	11925.2	11117.8	13742.5	21021	8517.86	14312.9	28271.2	9780.84	13203.4	9323.59	9956.63	17983.1	7711.36	15732.7	9096.4	23824.8	24366.1	13479.8	10169.5	16034.9	15241.6
M208T82			1.58766	0.139393	3.60492	208.064	81.797	16615.3	129275	17113	21682	17782.7	10946.3	9132.3	4940.82	15930.5	7177.19	5754.12	5616.22	7218.05	5349.47	6328.25	6912.64	6526.25	10171.4	8515.88	7122.45	8618.09	7555.06	7557.27
M209T149	(M+CH3COO)-	D-Lyxose	0.797559	0.0181786	0.58939	209.066	148.597	2729.49	5178.04	3048.22	3791.3	5620.87	2607.15	7309.1	5596.5	6986.09	3704.37	11176.3	16057.5	8066.29	4054.47	8469.21	4962.24	5874.62	8292.04	5200.93	6862.23	8705.05	7593.77	8237.96
M209T199			0.451995	0.00414863	1.88359	208.984	199.374	1048.04	3437.51	1102.37	2042	2388.03	1864.18	2101.57	801.706	1197.44	2168.16	809.738	746.468	943.559	1308.8	803.871	931.092	779.575	1006.88	1222.02	1084.39	1368.47	1089.52	1313.51
M209T30			0.849925	1.41819e-05	0.227122	208.578	30.48	740.601	205.499	794.178	151.751	117.775	390.295	1070.21	1021.97	1816.94	596.18	2863.29	3255.34	2379.8	6078.1	2012.73	2313.66	3392.93	2876.47	2677.86	2553.79	2391.64	2249.21	3295.95
M209T301			0.0601414	0.595025	1.07905	209.104	300.969	635.944	955.835	952.952	943.73	1178.34	1068.7	695.411	474.872	406.068	741.045	644.866	898.71	854.5	515.726	1128.77	508.859	693.583	1060.91	690.104	466.892	730.539	613.33	796.072
M209T317			0.102593	0.70086	1.04545	209.003	317.357	6083.92	6788.72	5273.76	7390.55	6255.62	5038.17	6265.54	3830.59	5562.98	6991.9	5841.01	3579.41	4982.89	4959.28	6184.66	6632.67	3795.43	9222.37	7683.52	4014.56	7063.71	4904.95	3758.45
M209T440			0.110785	0.24843	0.901992	209.008	440.209	1061.53	1112.35	1292.11	1146.33	1079.46	903.286	720.792	1112.06	563.133	1051.66	1305.57	990.518	1246.77	1001.53	879.111	1136.9	1488.33	886.984	1083.01	1115.19	1825.03	718.128	1045.74
M209T45_1			0.236278	0.554576	0.90984	209.117	44.5575	11038.3	9647	4625.38	9516.91	5434.95	10115.3	16123.8	6826.41	11464	8821.55	6207.81	10033.7	4659.62	6490.74	10656.7	13019.6	13022.3	14487.3	14695.5	9617.05	11654.5	8983.04	12264.4
M209T45_2			0.286476	0.216762	0.844442	209.153	44.579	4663.97	3022.97	3471.52	2714.02	3283.24	5047.49	5582.9	2306.3	4436.57	3404.52	5026.68	5766.06	4452.04	5945.94	5170.7	2528.14	2975.89	6121.05	4172.3	2762.6	5425.56	4929.59	4125.23
M209T576			0.0058783	0.944804	0.996531	208.934	576.484	17899.9	21585.9	20276.2	25959	20016.4	20417.8	20679.4	21428.2	22964.7	18732.8	23551.1	18720.2	22557.4	18412.5	22559.6	19194.8	23500.5	24261.7	18626.2	19307.1	22808.1	21749.2	24186.2
M209T59			0.186242	0.443713	1.07683	208.938	59.316	5694.67	8199.16	5461.49	6043.17	5947.43	4592.67	7724.68	7700.51	6041.29	6513.74	7281.66	6620.52	5287.84	5303.68	7422.65	5496.67	8084.14	6096.86	4145.23	3619.03	6558.61	3024.12	6380.49
M210T136			1.30182	0.0157991	3.18267	210.043	135.667	6723.19	23737	26389.5	12486.3	16383.3	10845.9	3222.18	2836.83	3415.4	3023.35	3797.27	4072.18	353.611	3825.02	3263.8	3651.58	3248.44	4812.68	3927.37	3315.82	5602.61	6012.21	5674.16
M210T157			0.283516	0.260546	1.83358	209.968	156.71	1148.01	7695.18	751.183	1612.69	1007.5	933.96	819.787	593.406	1192.62	1531.12	846.742	958.209	890.159	525.005	773.743	671.525	1049.91	1425.17	1334.96	951.731	1767.4	621.976	1135.91
M210T191_1			0.0756872	0.76912	1.03721	209.949	190.643	9033.33	12838	12460.8	13737.5	8206.79	8538.89	13565	14068.7	7161.7	16927.7	13754.1	10543.1	15625.1	10378.4	13404.5	13091.9	9716.26	12213.3	8749.79	4881.38	22703.6	17855	20458.5
M210T191_2			0.505716	0.129205	1.6407	210.043	190.596	3769.35	9003.03	6491.65	5174.64	4708.2	3269.48	4435.36	658.953	1485.27	1202.43	1005.84	1906.83	1773.2	1153.2	1349.03	3469.4	2155.06	1500.82	6932.25	3255.18	1706.03	1275.52	2354.76
M210T202			0.0235432	0.97683	0.988521	210.088	202.136	2632.5	538.643	489.676	1076.98	379.441	3349.24	1267.55	2965.37	2870.3	697.128	451.808	449.985	504.495	1144.32	483.497	1475.42	842.464	2089.34	5336.1	3678.29	420.793	373.634	408.33
M210T325			0.0436965	0.734891	1.04101	210.035	324.578	947.812	789.013	1184.27	1371.25	918.665	897.304	1321.35	581.94	996.802	1192.32	905.561	843.679	1061.31	613.384	1332.81	1100.49	759.042	1511.86	792.55	878.215	1193.4	569.288	832.797
M210T38			0.245967	0.37018	1.17623	210.042	38.402	6932.79	5536.74	5763.92	4753.46	5084.49	8823.62	2997.4	2434.98	7524.91	1721.96	3291.33	2905.96	5463.99	4113.56	3874.65	3316.89	2840.1	5804.39	6576.13	5660.16	3297.02	2608.03	1948.87
M211T103			0.140695	0.295525	1.19072	210.973	103.397	2255.56	2621.82	2052.67	1392.19	1440.58	2127.72	1303.29	2801.76	750.364	1046.46	1219.48	1089.46	1722.92	992.225	999.356	1793.79	2069.6	2305.12	1636.44	1114.21	1472.98	1259.36	1422.74
M211T189			0.13614	0.361967	1.12869	210.949	189.475	2185.98	2977.88	2165.04	2602.98	1804.46	1264.59	2279.3	2565.11	1284.47	3269	2117.03	1713.24	2612.23	2403.22	2219.08	2442.27	2239.78	2016.8	1164.52	916.875	4223.99	2689.58	4033.21
M211T26			0.284139	0.664062	0.92462	210.994	25.995	12788.3	20829.8	6711.02	15256	19571.4	17693.7	43793.6	41548.3	39007.3	27842.5	29878.7	14693.3	35540.5	24305.4	22156.2	28186	21087.3	28192.2	28103.2	32876.3	28156	27264.8	32256.5
M211T27			0.84815	0.179231	0.815391	211.332	26.752	12941.4	23278.4	27436.1	16180.3	21422.6	15360.9	41394.1	41924.1	40708.6	31311.7	28900.9	22332.9	37876	26421	22339.4	38843.2	44512.8	41592.9	30166.4	40545.3	34263.6	30445	33972.9
M211T278			0.218602	0.117262	0.844708	211	278.409	1215.5	1668.67	1370.78	1564.6	1665.43	1316.14	1501.48	2154.38	2760.33	2523.38	2694.07	1836.35	2657.12	1780.72	2278.24	1910.35	2043.05	2101.5	1818.61	1882.14	1459.92	1019.58	1331.29
M211T44_1			0.0257982	0.946788	0.993685	211.132	44.3615	17778.2	8957.96	16812.8	13103.1	12909.3	15851.8	11383.9	7977.67	11945.5	8289.31	12544	13131.6	14882.2	11560	12930.1	11967.1	10806	14078.8	11644.3	12259.8	14342.2	14801.3	14388.7
M211T44_2			0.172533	0.654366	0.944978	211.169	43.641	10254.2	7119.09	7470.93	6606.55	6826.48	10630.1	14372.3	8442.53	12830.8	13939.1	10627.3	8173.54	8113.64	10618.1	9890.75	9574.23	8679.58	9997.23	17177	11375.6	12202.2	10773.5	8566.57
M211T457			0.0736522	0.493361	0.898831	210.991	456.524	1146.95	1435.77	895.496	769.058	430.419	733.694	573.27	619.518	617.902	557.787	347.593	653.701	1092.07	1212.06	760.301	1108.02	856.288	826.188	957.29	842.022	635.031	714.568	762.704
M211T577			0.0127549	0.895927	0.994457	210.931	576.836	8399.3	9259.66	9941.62	11189.8	8711.17	8676.86	8686.18	9320.38	8429.87	9905.17	9881.3	8309.07	10226.2	9177.59	9838.81	8529.64	10662.8	9488.74	8136.61	8784.79	9946.4	9257.93	9946.48
M211T98			0.382301	0.559782	1.10661	211.133	97.8825	13427.9	32363.3	26000.1	17543.2	26419.9	15897.5	14975.8	8164.02	13688.5	11457.7	13007.2	11906.2	15779.4	10449	15243.4	14177.2	28228.6	20653.2	17007.6	16151	14501.1	14177.3	22772.1
M212T189			0.000560558	0.973819	1.0034	211.946	189.358	2184.36	2286.18	2119.91	1954.88	2478.19	2083.11	2494.44	3956.38	2899.6	2854.05	2299.7	2066.44	2870.19	2161.47	2650.58	3342.86	1598.38	2746.52	2192.72	3296.54	2772.64	3304.74	4049.93
M212T244			0.262814	0.205778	1.17551	212.09	244.222	4223.95	2936.5	5002.99	5535.52	4319.47	3738.38	3218.52	2233.94	1817.61	2608.64	3496.16	3018.72	3852.97	2308.52	3100.17	2916.73	2865.74	3016.56	3001.14	2738.3	3030.08	3250.72	3450.38
M212T253	(M+CH3COO)-	L-Cysteinesulfinic acid	0.671234	0.031066	1.36936	212.023	252.745	7430.88	10936.1	12473.8	10794.7	9452.47	8008.63	6382.12	6282.05	3703.5	5917.33	7586	6609.6	7628.66	6577.71	5401.86	4194.69	4963.79	4831.98	6170.18	5465.93	7543.2	6432.57	7770.15
M212T27	(M-H)-	Indoxyl sulfate	8.0618	0.19149	0.852799	212.002	26.743	1.99522e+06	3.16047e+06	3.1896e+06	2.60417e+06	3.15789e+06	2.3011e+06	5.26053e+06	5.19786e+06	3.82415e+06	3.77113e+06	3.63351e+06	2.68993e+06	4.43241e+06	3.6144e+06	2.96869e+06	4.19094e+06	4.6429e+06	5.31007e+06	4.96109e+06	3.96666e+06	4.14432e+06	3.21536e+06	3.70259e+06
M212T308			0.00315835	0.922917	1.02238	212.115	307.985	1430.06	903.479	682.452	845.557	561.167	1918.81	914.55	2075.26	1461.72	1025.38	731.987	553.868	769.247	607.43	922.684	1425.76	659.395	1451.44	1954.95	2482.98	692.832	529.394	612.787
M212T327			0.209638	0.501042	1.07479	212.065	327.17	6991.33	7884.35	10360.8	9690.1	6073.93	5929.55	6621.91	5538.11	5876.46	5394.66	7529.12	5397.74	8667.31	5021.36	6737.74	5537.48	4892.38	8852.3	6208.9	6620.54	5032.72	5243.83	4913.05
M212T39			1.27486	0.000407368	0.24121	212.079	38.8935	2672.87	801.19	2395.54	1526.03	1687.07	1786.24	1825.4	1879.41	1909.4	1454.34	14775.5	13104.8	3357.79	10682.8	3805.92	6556.06	6296.42	5383.99	3177.69	7223.6	4746.32	4882.24	4659.71
M213T170			3.58506	0.00114702	0.620889	213.016	169.509	33762.4	53047.5	71359	68215.4	41837.9	83820.6	74025.5	102476	125084	111399	142268	153984	99276.6	159654	102004	105972	119116	126802	133139	89930.5	107308	138246	106409
M213T27			3.68265	0.114006	0.788707	213.005	26.739	208371	350018	371001	279137	332491	208088	627933	663137	565842	445425	414894	317905	519008	573945	332704	483857	594734	674374	600623	624771	540010	370477	438020
M213T273			0.0197989	0.843554	1.06832	213.099	273.02	2504.58	909.609	539.536	1030.38	488.062	3161.7	1802.95	5147.37	2914.61	1619.11	620.846	590.304	1509.13	793.366	1075.55	2364.29	664.1	3470.95	3281.43	4461.36	604.361	477.56	603.377
M213T285			0.247508	0.323112	1.1262	212.956	284.741	3520.65	6153.33	6029.95	5574.01	7259.58	4302.04	4593.8	4052.78	4084.11	3111.15	4482.94	4411.86	3878.47	4581.97	1710.92	5250.69	4246.31	4244.12	5749.81	4669.33	4111.85	3580.34	3901.85
M213T305			0.781543	0.00595016	3.14765	213.112	304.848	3342.22	5558.24	8664.43	4429.74	3879.7	7720.74	982.053	1160.99	2671.55	1257.45	1878.17	854.164	694.671	1913.23	1820.01	987.281	1060.43	1603.72	1458.42	332.035	1742.84	1555.83	1898.89
M213T32			0.178659	0.406711	0.915286	213.067	32.1995	3201.68	2869.84	2351.07	4555.73	2787.69	2600.1	4231.26	3708.4	3865.88	5071.95	3450.11	3365.85	4102.52	4249.49	2940.1	5071.23	5220.92	3721.79	2915.38	3468.16	4159.93	3680.97	4295.69
M213T327			0.0953891	0.434706	0.885615	213.067	327.096	658.149	675.024	1496.02	440.801	1090.42	850.427	885.182	954.158	566.825	717.96	1380.03	699.491	988.435	963.168	270.47	1128.37	844.337	1200.7	966.892	969.601	925.507	705.989	915.333
M213T365			0.257558	0.0193988	0.819325	213.016	365.38	1131.06	1411.07	1647.66	1717.04	1154.83	1081.04	1290.52	1510.72	1572.78	1652.96	1902.74	1800.86	2146.85	1210.97	1419.53	2056.88	1695.92	1878.03	1392.08	1790.47	1522.36	1632.13	1787.29
M213T41			2.45311	0.00995831	3.28056	213.112	41.119	94752.6	85838.9	4729.96	58088.3	3328.94	72684.7	31827.1	30226	42382.3	35258.8	5842.21	6448.08	4352.39	2453.27	4243.18	5529.56	4256.34	43892.6	29171.9	33761.6	3639.24	3833.35	44409.1
M213T44			0.18714	0.504839	1.07945	213.185	43.586	7503.03	7847.15	7064.99	7145.36	5515.32	9132.08	15147.4	6551.92	7047.34	8580.85	8771.28	6722.04	8420.75	7910.68	8077.96	5843.26	7748.49	7533.55	7247.36	7258.75	9340.02	8149.9	8492.49
M213T46			1.89856	0.0772871	1.41258	213.149	46.3575	147336	85354.5	104112	82844.8	92213.8	108603	48045.6	25577.8	53930.6	40889	35477.3	37994.8	64751.4	60857.9	61712.5	56596.7	48256.6	62190	74257.2	56391.6	58142.6	76005.9	63791.6
M213T85			0.979285	0.112652	1.29941	213.04	85.063	20021	15342.2	35659.2	39553.6	41959.4	29710.8	16806.5	19923.8	16140.9	17576.4	18179.1	15519.3	18179.3	19340	14842.3	17798.9	21479.6	22049	27467.1	19613.6	16559.5	15833.9	13438.9
M213T87			2.03005	0.0632472	1.5096	213.149	87.291	137509	67754.6	100838	79450.4	106210	88044.1	30723.6	20967	45730.5	39064.1	43297.8	33434.7	40990.4	54241.3	48352.1	35810.2	57154.8	54081.4	47622.5	59507.3	63647.4	62422.7	73381.4
M214T170			1.04517	0.0024502	0.646977	214.019	169.811	4943.06	4675	4776.6	9534.38	8178.52	6214.52	14002.8	11812.4	12671.6	11274.1	15353.9	16517.8	9916.07	14616.6	16746.6	9818.96	12532.1	13285.3	14960.7	12397.1	7692.69	12094.7	12576.2
M214T188			1.66163	0.0293106	3.79307	214.076	187.604	6096.73	47811.8	39493.6	17690.8	37209.4	21142.6	1748.39	2509.16	3283.4	3247.69	5360.95	2531.49	7146.86	4805.16	6604.8	4772.72	3657.61	4636.07	4895.53	3105.36	5687.6	4639.63	5167.3
M214T192			0.786166	0.0780349	1.58092	214.108	191.526	10125.4	14788.3	21216.2	11017.3	13021.8	11480.4	4851.58	3318.02	5298.03	3853.18	6022.57	7569.34	8253.51	7996.85	5978.91	5813.7	4206.28	9282.18	1118.34	6361.34	10426	4649.05	9712.74
M214T225			0.978391	0.0424248	1.96584	214.076	224.565	11540.3	21829.2	12731.3	11590.7	21909	16712.9	2083.42	2135.28	4332.3	3981.3	4601.3	6954.83	3395.34	4804.69	4592.62	5614.32	7197.85	6506.36	6966.28	4735.07	6796.97	6257.93	6723.44
M214T27			2.10879	0.212269	0.822273	213.998	26.7335	100923	169970	189628	112741	185500	126757	311052	335817	286324	211621	207706	136380	225584	216045	165519	261539	295066	343492	308413	309426	271022	196182	212519
M214T284			0.629987	0.107004	1.26969	214.047	283.874	16337.2	16243.9	14577.9	17471.2	15261.4	12396.6	11961.8	5928.58	9399.34	8913.55	13579.6	14910.8	11765.5	3858.97	9625.04	12150.2	5890.61	9067.92	9041.89	11308.6	5535.28	4533.05	8050.15
M214T305			0.178416	0.0657278	1.35121	214.116	304.881	737.217	697.761	1431.05	874.46	666.146	1207.97	442.607	624.119	892.475	533.403	976.74	532.817	579.248	720.252	505.694	503.12	486.686	622.434	545.309	527.666	605.484	507.038	517.225
M214T312			0.044866	0.56551	0.939496	214.082	311.695	586.978	857.631	947.849	479.061	502.642	446.225	509.007	610.431	593.105	552.63	758.717	704.671	773.158	539.794	433.715	607.333	794.904	532.653	792.946	539.58	709.553	486.927	936.077
M214T322			0.158039	0.385896	0.896347	213.97	322.478	3449.78	2732.04	2728.82	2691.28	2536.87	3327.02	3420.84	4601.41	3174.33	2307.09	2964.96	3952.34	4775.92	3756.88	3434.23	2302.39	3971.34	1063.55	4320.13	4009.02	3317.1	3113.44	4459
M214T327			0.0296279	0.835207	1.02447	214.043	327.168	1170.37	1267.8	1622.41	1896.63	781.677	1246.66	1602.36	1148.86	1302.35	928.226	1494.9	1092.5	1915.29	1049.98	1422.85	1583.23	1133.38	970.041	1073.44	921.982	878.571	921.709	1046.68
M214T370			0.251822	0.0897802	1.27825	214.071	369.566	1655.05	2155.04	2386.77	2258.03	1891.68	2169.57	1201.64	895.654	1664.94	1099.11	1536.8	1337.75	1583.18	1125.91	1933.29	1301.3	458.756	1599.4	1654.69	1063.73	1899.55	1815.31	1445.52
M214T375	(M-H)-	sn-Glycerol 3-phosphoethanolamine	0.31549	0.572488	1.06051	214.048	374.722	21094.1	36869.9	26796.4	27522.2	29180.7	18959.3	25379.3	24603.4	20144.9	16727.3	33453.5	23142.9	27386.1	18293.6	23158	26724.7	18319.9	22958.7	16284.7	23447	17062.3	15557.6	16465.6
M214T39			0.253071	0.557815	1.19763	214.028	38.733	23007.6	9430.82	7986.77	9565.49	6800.61	35762.1	5565.32	28056.5	18640	5831.21	7228.01	5741.69	11711.9	4084.56	6837.48	7883.74	17747.9	15172.1	24180.8	25198.8	8677.45	6695.18	7439.08
M214T87			0.6944	0.0764709	1.39458	214.152	87.1165	20106.4	10358.3	13866.3	12476.1	12723	12286.4	5889.71	2640.11	8578.55	8088.74	4562.55	6805.61	6938.91	9372.79	7044.19	6318.08	10445	8453.99	7978.31	8815.73	9685.5	7544.07	10080.6
M215T137			0.843784	0.347205	0.661234	215.082	136.617	18106.8	6681.52	4155.78	13445.2	4342.19	21225.7	12931.5	43873.4	28115.2	8232.9	4158.68	3939.22	11280.4	8840.06	7723.88	29937.4	8080.31	45626.4	55484.9	68579.3	4220.85	4067.29	4111.93
M215T169			2.25173	0.00121894	0.560377	215.013	169.482	13728.3	18094.6	25857.5	34089.3	14891.7	11551.7	42249.3	17388.9	34251.1	46160.6	51669.8	41767.7	52263	68106.9	31650.4	38892	48843.7	33434.1	53793.6	40452.7	42594.3	44176.7	44699.5
M215T188			3.59112	0.0237898	7.34646	215.073	187.826	17618	178013	202232	68592.7	128127	71819.8	5293.68	3331.33	9357.1	3222.37	7800.39	9460.01	8662.17	14259.4	7838.3	7369.23	6530.46	13745.1	8732.97	9199.07	19538.9	16961.7	19605.3
M215T224			1.86401	0.0779059	3.13801	215.052	224.356	5265.62	97271	6082.08	3598.29	86270.6	68680.2	11749	8567.09	41430.1	4374.94	17884.6	4052.78	4069.6	3329.07	17159.3	23405.8	3638.82	3921.5	24863.8	3885.11	25625	3288.51	4601.87
M215T225			2.71868	0.0042723	2.71493	215.072	224.593	43380.6	92540	57602.6	40767.6	80793.3	62956.3	15083.7	8682.03	54197.7	16068.3	16678.8	18166.4	12364.8	20890.7	16536.4	1981.72	22879.8	22969.9	21978	19433.4	22636.3	20259.2	23783.5
M215T247			0.179832	0.807822	1.02054	215.032	246.726	18809.7	17448.6	21317.8	25980	18318.3	13570.2	15672.1	18934.8	16831.5	14419.5	19334.8	20950.7	16546.2	18840.1	22420.9	13362.7	18231.1	19152	14366.9	14447.9	16535.4	10251.6	12919.5
M215T26			0.569516	0.362375	0.875883	215.001	26.145	11878.2	21204.6	22003.5	20948.1	16790.8	23544.5	32977.3	38928.2	28820.1	25701.2	20961	24897.6	33302.2	25137.7	21867.8	34696.9	13870.7	44858.1	30858.1	26751.7	26827.3	23464.8	35760
M215T275			0.229628	0.357868	1.18249	215.103	275.395	3472.68	4388.02	3177.46	3364.26	3678.09	3870.06	3402.47	3509.02	8812.61	1890.3	4717.49	2420.73	3297.38	3038.08	2565.32	3330.49	3078.45	4556.59	4421.71	2032.94	2471.33	3262.1	2800.06
M215T280			2.69504	0.00825262	0.588838	215.032	279.881	19979.9	24358.2	19565	60806	28209.1	28074.5	111567	60922.2	80029.8	47804.8	76599.3	84771.6	85048.9	54327.7	59099.6	87172.3	71304.9	120630	97407.1	81039.4	102916	46127.3	53165.1
M215T298			0.217496	0.128403	1.35185	215.128	298.051	1258.51	1751.47	2109.54	2038.37	1016.78	1338.5	600.113	1288.06	498.002	576.274	1425.96	609.987	768.179	682.847	987.308	992.738	723.498	1009.68	1251.95	776.415	1434.66	1509.61	732.602
M215T30			1.76697	0.00364321	0.428589	215.019	30.039	10071.7	7422.49	7910.9	19217.4	7418.13	6070.63	4476.73	5546.3	5853.69	21160.4	22374.5	17859	23152.6	13002.4	20348.6	33712.4	40455	3201.9	18963.8	28933.7	6075.18	5806.13	6492.67
M215T327			0.26447	0.532129	1.05079	215.039	327.247	18700.8	19294.3	23589.4	24518	17313.7	17412.1	17707.5	14396.7	14677.4	14482.7	18695.2	15147.4	21879.8	13122	17886.2	16237	16714.7	20500.1	15877.3	17230.8	20452.8	15675.9	13958.9
M215T340	(M+K-2H)-	L-Galactono-1,4-lactone	0.537953	0.0162075	2.27155	215.092	340.184	2741.71	5773.13	3745.21	2462.55	3322.95	3089.05	367	832.578	1494.95	1028.51	1433.58	918.628	1110.1	924.441	1474.57	1146.95	930.055	1508.61	467.629	1028.44	1533.38	744.581	1655.16
M215T374			0.147323	0.30808	0.910741	215.032	373.609	1948.22	2324.56	2250.41	3017.74	1467.01	1858.31	2075.76	2109.71	2206.33	2133.06	2905.76	2693.29	3100.79	2173.65	2178.29	2165.74	2405.91	2356.66	2201.4	1306.11	3618.61	1564.74	3366.66
M215T375			0.0517792	0.747314	1.03447	215.051	374.728	1719.43	2477.21	1755.24	1742.3	2008.87	1642.45	1800.47	2005.82	1619.27	947.501	2563.78	1851.64	1783.93	1271.52	1856.24	1812.98	1663.44	1048.85	1346.37	1929.38	1453.16	1310.4	1059.17
M215T436			0.275783	0.00652454	0.725176	215.114	436.364	657.814	1036.57	765.796	909.462	873.372	744.174	1101.55	1003.24	941.437	734.238	1950.49	1374.09	1157.04	912.998	1106.29	1027.41	988.691	1441.48	1086.82	1045.07	1031.26	910.847	986.019
M215T91	(M-H)-	3-Hydroxydodecanoic acid	1.26534	0.10061	1.45133	215.165	90.735	64905.3	24592.8	49945.1	45861.3	44613.3	45412.8	15054.9	6352.9	27284.3	17281.5	18169.9	18836.6	26483.6	18236.7	25514.8	16828	29368.5	31439.1	22189.6	28099	38865.8	25938.2	29257.3
M216T188			1.07698	0.0170116	4.04917	216.077	187.823	2483.17	16697.7	14613.5	6528.27	14167	6914.67	2233.64	1480.48	1648.02	1158.76	1411.38	1628.29	1896.29	1726.87	1454.21	1536.87	1186.85	2456.57	1751.79	1725.96	1223.45	2039.28	2551.36
M216T219	M-	N-a-Acetyl-L-arginine	0.687158	0.0110144	3.1866	216.123	219.081	2541.25	6596.12	5081.15	3745.35	5409.14	3282.23	404.354	731.081	1484.81	408.942	1707.27	939.721	741.992	1200.2	725.077	358.636	1572.68	627.126	856.802	585.89	1070.49	1412.46	1921.34
M216T225			0.786384	0.00700618	2.09818	216.076	224.713	4527.5	9928.63	6239.67	5090.1	8532.48	6749.34	919.439	2205.48	4793.09	2935.79	2837.99	2926.88	1751.96	2094.17	2061.8	2249.29	3186.18	2499.59	2395.92	2742.17	2783.56	2906.83	3400.72
M216T26			0.145424	0.654461	0.913806	215.999	26.154	4337.85	6213.66	8128.8	6731.46	6762.18	5816.56	9976.24	14711.5	9204.9	9067.86	6001.35	7400.32	5915.31	8179.94	5703.13	1461.99	13677.2	15618.3	11833.3	12795.8	1561.3	1940.89	9793.38
M216T280			0.473307	0.133358	0.759537	216.035	279.864	2379.34	2208.47	4089.97	4262.55	5827.52	4502.17	7831.89	6632.91	10654.3	6647	6891.48	7743.54	7252.77	778.624	8990.03	8282.83	8245.3	8834.66	8209.06	7231.72	11658.3	5754.97	4285.42
M216T305			0.0101392	0.906195	1.01208	216.023	304.968	1157.57	1543.21	2045.91	1873.47	1599.27	1469.03	1273.01	1383.43	1482.49	1609.19	1899.67	1452.87	1269.72	1093.68	860.295	1646.89	1216.19	2120.82	1795.49	1896.65	2016.02	1212.43	1611.8
M216T306			0.31156	0.138034	1.30829	216.098	306.353	2694.52	4849.23	4584.31	2889.06	2376.3	2605.77	1645.43	2303.73	2257.88	1177.56	2845.99	1994.83	2608.15	2046.66	2324.66	1362.75	969.392	2914.19	2088.42	1775.93	2204.95	1320.46	1759.03
M216T327			0.10216	0.421835	1.09204	216.042	327.209	1555.05	1499.6	1911.69	2104.17	1272.81	1127.86	1381.14	857.698	1211.36	1166.63	1550.53	1271.34	1492.81	898.938	1367.23	1422.94	1253.27	1661.61	927.386	1054.61	1436.61	1221.34	1125.08
M216T361			0.313564	0.312469	1.1011	216.023	360.611	10403.8	12077.6	13008.5	15731.5	9267.04	10390.2	8599.03	6778.73	8380.3	10198.7	11943.8	8745.54	8474.03	8359.79	10140.5	9192.87	7397.36	11360.9	9920.94	9673.71	10454.9	8150.16	9069.49
M216T368			0.304905	0.0775531	1.34937	216.087	368.163	1982.39	2707.57	3797.89	2624.5	1693.04	2160.87	1485.68	1555.87	1500.9	1449.25	2453.84	800.803	2110.23	1047.44	1904.18	1505.6	1312.27	1065.28	1721.57	1610.44	1874.79	1727.92	1211.32
M216T391			0.169998	0.0643423	0.807775	216.099	391.238	686.984	879.938	704.547	814.936	813.434	604.724	928.32	942.051	747.482	745.679	1426.54	1011.19	1163.08	627.989	1038	497.419	1053.72	1214.55	951.796	756.171	867.722	691.008	666.054
M216T42_1			0.938724	0.191996	1.73175	216.032	41.9655	23568.3	34939.1	2858.77	10628.5	25156.1	45464.2	2082.05	47893.7	13258.2	6663.78	3498.27	2715.4	6070.85	6385.55	4321.32	9510.94	3763.78	19181.4	32076.8	35191.2	10675.7	9467.76	9197.27
M216T42_2			0.944993	0.195197	1.73354	216.044	42.324	25639	37788.5	3160.11	3465.89	25722.1	44415.4	8900.64	44892.7	12005.1	6165.34	3997.94	3092.35	6469.99	7532.5	4548.86	7567.65	556.331	19069.7	33586.2	35961	12056.1	10394	10747.1
M216T92			0.604661	0.0557504	1.5849	216.168	91.792	11056.2	4256.07	9087.39	7609.78	6323.85	8511.23	3214.48	509.396	5130.98	2999.82	2043.5	2990.47	3884.88	4383.77	3678.47	2936.43	4485.69	4811.67	3717.75	4103.84	3747.27	4061.69	3454.19
M217T258			0.00714033	0.908731	1.01451	217.412	258.437	353.02	358.763	294.005	444.196	260.631	175.617	381.759	391.852	286.254	297.319	286.563	234.117	388.14	185.981	239.014	469.453	358.207	423.383	213.223	398.946	404.833	207.47	426.553
M217T263			0.529386	0.787516	0.946074	217.003	263.07	156590	87856.1	306843	152658	134752	166058	188088	351098	305417	171368	359682	297977	345557	80690.5	296063	150013	138896	170548	128614	167867	349364	145446	189195
M217T28	(M+K-2H)-	1,7-Dimethylxanthine	0.150184	0.661695	0.930215	217.017	28.028	9501.56	18741.6	19964.2	16268	14235.5	10530.7	18485.7	15448.2	13495	11736.3	11194.7	6884.01	10118	20437.7	19196.6	24481.4	26887.3	20054	9317.7	10968.8	22465.6	17632.8	18761.5
M217T280			0.161037	0.60357	0.926272	217.029	279.848	7184.04	40405.9	35194.4	18393.9	36704	13405.9	33536.9	26764.3	21700.2	18857	25163.7	25764.7	27309	16783.4	30250.9	25242.4	32541.1	33716.2	28153.9	27291.3	33782.8	19504.8	20313.4
M217T344			0.257117	0.28315	1.20768	217.109	344.183	4056.08	5349.96	4695.4	2516.31	3296.85	2767.66	3727.34	1184.02	2079.4	2936.79	2453.93	3404.96	3164.73	1052.56	3787.86	2466.53	1638.55	2450.35	2145.74	4436.83	1805.57	1875.02	2548.54
M217T420			0.179657	0.57568	1.03968	216.909	420.076	10858.8	11033.1	12496.8	12244.7	13199.5	11664.2	11175.6	9691.21	11394.2	9481.47	11101.6	11530.5	13265	12308.8	13289.5	11488.1	7249.81	11654.7	8253.58	8776.3	11745.1	9310.49	8200.25
M217T46			0.00211171	0.897064	1.02645	217.061	45.941	7037.58	3953.39	2661.19	3861.85	2968.58	9089.5	5315.03	6271.28	7118.02	3998.44	2785.77	3029.06	5490.93	5051.62	2610.56	4149.67	3366.56	6071.3	9915.62	8456.73	4072.83	4400.29	3615.21
M218T203			0.0301826	0.866974	1.02139	218.121	203.125	392.611	793.769	936.021	418.216	621.212	547.659	421.641	354.71	667.013	505.25	538.464	403.036	472.03	758.413	639.406	426.4	603.395	493.553	666.622	538.304	420.909	373.854	499.271
M218T259	(M-H)-	Pantothenate	0.247507	0.676915	0.946726	218.103	258.645	34571.2	41788.6	45301.6	49100.3	41232.3	24104.2	46883	41777	36614.9	36789.6	30633	31452.8	38570.7	17435.1	29987.8	59667.8	55011.3	61810.8	40823.9	55174.9	32669.6	28656.8	29227.8
M218T280			0.189503	0.452769	0.873024	218.032	279.971	1843.86	5159.9	2675.58	6882.45	5751.95	3925.76	2545.29	2156.72	6140.87	4901.18	5466.85	5001.21	1944.99	1865.6	5835.48	6958.09	5504.23	4118.89	6641.71	4752.74	3539.42	5529.71	5139.29
M218T362			0.417565	0.000117865	0.535845	218.139	362.158	506.01	565.494	503.291	936.564	767.56	595.622	753.88	1032.26	638.376	725.381	810.674	1229.5	1370.47	717.531	1138.7	1638.02	1726.15	1250.76	1586.84	1640.44	830.927	960.14	908.787
M218T393			0.832636	0.0141463	2.45248	218.066	392.848	6494.22	8306.68	10377.5	5906.72	7675.54	6304.76	1111.36	919.362	3940.02	1026.95	4326.57	2565.22	1588.47	3950.72	3330.39	1084.63	745.569	1632.88	1185.48	818.864	2599.66	2162.83	3066.94
M219T174			0.494129	0.399877	1.26747	219.077	173.738	13911.4	13908.9	2370.54	9578.84	20041.4	12563.8	14095.8	16445.8	13917.9	9243.36	2131.35	1524.34	8043.56	4955.99	6873.71	12723.6	4313.03	10802.8	19247.4	28856.1	3472.12	4494.17	2946.54
M219T259			0.0603137	0.7391	0.962686	219.106	258.645	4170.23	4698.04	4841.38	5215.23	4686.92	2950.83	4877.33	4781.77	4114.65	3914.65	3468.73	4008.96	4420.12	1935.34	3644.56	6238.49	5711.04	6527.27	4100.85	5910.83	3745.04	3885.53	3466.28
M219T31			0.371925	0.14293	0.685212	219.067	31.335	5813.47	1275.57	1609.96	1241.84	1353.78	2112.34	1565.12	1839.09	2617.32	2245.57	3484.91	2465.49	2210.55	3396.45	2287.47	2244.34	2142.86	3059.49	7309.12	3030.49	2755.41	2173.09	2237.75
M219T393			0.214803	0.0442371	1.56065	219.069	392.896	963.62	1042.09	1311.38	622.763	798.448	732.978	319.443	329.73	540.003	297.343	668.521	564.318	437.883	538.318	451.224	299.643	293.574	548.788	331.805	324.185	460.558	460.845	534.44
M219T40			0.412638	0.335641	1.30977	219.079	40.243	15053.1	5368.36	3678.83	8805.47	4627.63	13517.7	7364.84	7655.25	22253.7	3654.73	4542.46	3031.14	4212.17	7148.96	4650.84	8480.64	5745.31	8554.73	15034.3	8824.97	3183.13	4845.2	3394.97
M219T420			0.0518564	0.661429	1.04906	218.905	420.078	1793.61	1103.16	1107.7	1756.61	1808.95	1848.66	1027.96	942.04	1608.89	1423.81	1844.61	1033.61	1601.46	1498.85	1635.31	1002.77	1012.92	1127.44	1627.15	1362.8	1041.28	1167.14	1329.52
M219T421			0.178534	0.231748	0.803532	218.943	420.531	540.03	1326.38	1552	2159.06	639.528	1793.56	989.03	817.212	488.074	894.593	720.313	1474.85	2220.53	1172.92	1036.74	1628.66	1262.76	1459.38	1251.32	1710.3	1646.21	1225.82	1360.53
M220T155			1.10614	0.00394397	3.64646	220.008	155.241	3236.86	2428.31	1087.09	6662.48	10987	5848.52	10849.6	2357.7	14766.5	10422.3	1694.99	1240.36	1076	3970.71	1510	1305.68	1001.13	1383.97	3213.65	2429.03	6564.64	5166.05	5187.17
M220T181			0.700863	0.0243414	1.67453	220.065	181.484	8097.32	7095.61	10667.6	10540.8	3029.57	3537.02	4481.75	4600.4	3080.4	4821.48	4055.73	2328.59	4606.31	2333.1	3559.97	4284.45	4557.26	4834.51	2098.84	3143.58	5433.58	3989.69	5101.75
M220T190			0.126175	0.582112	1.21313	220.003	189.914	2355.31	4716.23	1085.99	1045.47	1128.63	4087.07	1277.69	6388.54	1564.76	968.292	537.076	946.865	1026.28	1136.26	1404.52	1471.29	1244.79	4165.73	4145.83	4214.35	654.437	636.406	639.14
M220T259			0.0759227	0.389223	0.928509	220.107	258.769	826.455	786.711	816.742	1054.63	868.525	798.946	817.699	950.903	674.588	889.579	842.549	631.54	823.204	717.674	710.055	1278.57	1071.75	952.936	938.549	1171.24	773.2	577.999	717.177
M220T273			0.0501928	0.735607	1.04766	219.987	272.618	889.088	642.933	1154.92	802.666	1527.93	900.149	726.98	690.944	1006.38	768.22	659.732	1376.02	1265.77	1026.85	930.186	559.222	669.051	744.184	766.712	698.055	779.969	672.88	835.646
M220T31			1.50039	0.00016458	0.179042	220.077	30.689	2499.7	2259.34	1243.56	1197.87	1695.18	1535.66	833.823	2490.07	1965.87	1398.96	12302.5	13581.2	8134.2	22075	6069.44	4983.72	8630.81	7295.38	5524.03	7023.82	6308.35	8126.68	8534.92
M220T332	(M+CH3COO)-	L-Carnitine	0.13582	0.459111	0.942881	220.118	332.41	3061.04	3158.35	3872.03	3144.77	3508.97	3333.39	5088.13	4275.47	4785.92	4361.68	5688.72	4162.97	4608.45	3464.53	3632.14	3985.54	3756.75	3998.5	3659.89	3970	3303.38	2627.61	2884.54
M220T45			0.100967	0.717834	1.05825	220.146	44.887	3410.7	8660.92	5293.5	3075.8	6712.47	10049.9	7195.99	11452.1	9602	5789.52	4122.9	6147.04	7732.26	4765.93	7434.53	7532.17	8455.56	3888.68	8402.19	8840.03	4822.21	5190.16	5100.97
M221T218			1.42172	0.0782848	1.17899	221.012	217.853	52688	68092.2	68490.6	95029.4	55597.6	48415.3	88663.8	62038.7	77035.7	71164.2	62311.1	49236.4	52811.1	46219	64384.9	54364.7	61683.6	61384.4	52696.4	77791.2	41082.7	39719.9	43629.9
M221T243			0.159739	0.183653	1.26601	221.103	243.284	1685.57	1180.88	1026.97	1519.76	1267.4	2600.7	1186.15	1564.65	1083.02	566.749	1065.22	744.322	1171.17	1012.28	358.34	1172.36	973.471	1081.51	1451.2	1777.18	1177.32	819.365	1101.16
M221T301			0.126334	0.540647	1.07164	221.066	301.304	2405.84	1761.76	3802.52	2921.2	2550.25	2513.33	3641.79	2761.85	4734.61	3378.3	2366.36	1909.07	2821.49	3031.48	2972.03	2876.79	2723.92	4134.78	2493.58	3104.88	2353.55	2244.96	2742.45
M221T31_2			2.70839	0.0161999	0.223311	221.084	30.585	7494.07	4492.83	11755.1	6659.01	16137.8	4825.38	22679.8	9065.55	13530.6	13282.5	39426.1	45331.1	39839.1	176756	23918.5	28042.6	32750.8	33208.6	35995.6	36970.9	37497.4	35252.5	34646.2
M221T332			0.0757716	0.233583	0.907502	221.122	332.217	429.254	465.4	531.236	619.545	614.048	470.478	549.313	654.367	705.029	635.225	678.819	646.66	701.727	384.483	703.583	666.748	498.325	704.805	743.134	523.929	626.033	520.759	669.852
M221T373			0.201567	0.00919187	1.17721	221.011	373.228	1193.07	1324.02	1172.03	1499.44	1037.42	1076.72	1282.39	1353.51	1224.64	1588.53	1285.94	1022.93	1121.87	1066.09	1205.41	1057.79	886.666	1125.84	964.67	1094.94	1847.31	723.699	3139.71
M221T42			0.502701	0.222649	0.759817	221.117	41.525	12588.7	8486.58	2585.67	10535.2	3764.24	9140.89	6505.11	3152.49	13343	3506.72	3100.46	3528.33	11068.1	12135.6	9653.37	16010.4	12699.8	5920.94	11893.8	10866	3601.66	9476.17	11665.7
M221T45			0.107231	0.795254	0.977518	221.154	44.9255	23501.3	15327.3	13405.9	11468.9	13856	14833.3	12040.6	11369.2	13977.3	12781.2	13589.2	10921.7	15377	13075.8	15591	14968.6	16891.2	13742.1	16439.9	15243.4	16345.1	16731.9	18401.1
M221T59			0.220723	0.278604	0.859014	220.765	59.4005	2312.35	2355.34	3020.07	1733.94	5306.55	3273.69	5050	3326.35	4045.76	2549.38	4163.26	3670.29	4275.07	3966.38	2759.2	2967.98	4690.69	5641.45	2333.84	3917.07	3495.6	2576.73	3378.45
M222T122			1.90759	0.0014352	0.54027	222.113	122.389	12741.2	24076.4	19589.4	22413.7	31925.2	8809.12	23125.4	20443.7	22385.6	10310.6	16185.2	35197.5	51451.2	49955.9	36718.5	41830.6	33155.7	16178.6	42886.8	38889	28501.8	30561.8	32070.1
M222T143			0.980978	0.00315527	0.644669	222.113	142.838	6410.51	9234.99	17108.7	5491.33	8484.02	6311.54	7149.91	6049.77	7101.75	6459.54	10656.3	12505.3	16530.8	15191.5	11403.1	13049.5	10907.6	9237.33	13636.5	10669.8	7385.4	9538.95	9189.44
M222T172			0.02983	0.994069	0.996879	222.025	172.387	31396.6	20639.4	40261.8	43193.6	19147.9	32386.5	3558.9	2113.76	3967.54	3952.13	57715.1	51729.1	25162.2	24278.7	25965	3946.87	3697.91	1941.41	2855.11	3954.8	25390.4	16881.2	27420.5
M222T207	(M-H)-	N-Acetyl-L-tyrosine	0.320193	0.104851	0.789405	222.076	207.464	2953.17	3366.39	2244.51	2903.12	1361.4	1604.2	3406.75	3596.1	1969.36	2631.86	3906.06	2446.15	4809.92	1760.48	3618.87	2927.34	4225.13	3986.56	1865.9	3436.47	2251.97	1846.65	2162.53
M222T218			0.733417	0.00660182	1.2795	222.012	217.856	9592.4	9149.5	9036.09	11742.9	7792.97	8015.14	10740.5	10525	12071.9	11586.5	6105.52	7522.74	8544.55	9839.33	8636.3	7715.44	4775.13	6555.27	8705.97	9952.98	7069.67	3497.81	7775.68
M222T229			0.869964	0.00742766	1.38284	222.134	229.264	13323.6	10410.2	15103.2	15102.1	13322	12309.6	12038.1	4824.4	11318.7	10895.9	8152.99	7814.33	11115.3	7073.49	7830.94	10285.2	7330.39	9392.68	5834.35	10970.6	6951.67	5741.65	6847.22
M222T245			1.2808	2.55766e-05	1.80509	222.134	244.776	11354.9	18201.5	12427.3	13918.8	12956.7	10026.7	9785.12	10040.6	9179.07	9926.97	7108.27	6049.58	8118.95	5124.8	5824.03	6959.85	6848.95	7780.93	4645.69	6808.61	8753.78	8431.03	17249.4
M222T246			0.615444	0.0665766	2.89218	222.098	245.728	1867.52	2753.71	12955.5	2815.07	2136.65	9194.57	1641.82	1437.08	1474.46	1450.2	1762.41	1094.61	1936.64	1179.48	1424.71	1269.59	1507.5	876.926	868.727	1123.77	7771.81	1386.33	1352.9
M222T277			0.0838837	0.750719	0.942476	221.983	276.603	1898.66	2597.33	2732.14	1625.54	2465.37	2636.4	1232.17	2056.19	3764.57	2864.91	1399.28	3954.21	2610.85	1150.46	1260.28	2914.27	4520.09	1152.62	3021.65	3346.68	2448.87	1327.98	1871.34
M222T284			1.19978	0.00100661	0.621816	222.061	283.678	4466.04	8554.41	7278.84	10078.9	6037.82	10876.8	9598.4	9585.82	10722.5	13138.1	10030.5	20231	17750.7	15215	17137.3	9305.97	15816.1	12832.4	16177.5	10783.8	13103.4	11628.4	13987.6
M222T30_1			1.42611	0.0122039	0.0832072	221.586	29.98	817.152	642.191	1486.93	1295.81	152.509	1342.12	626.741	1402.79	1105.79	387.294	8328.23	10691.8	8270.15	43672.1	7650.69	3834.53	5926.64	7531	7022.72	8352.66	11049.6	8131.21	9813.67
M222T30_2			1.1093	0.00822834	0.415286	222.091	29.8615	2163.2	2528.77	3022.27	2723.62	3344.52	5444.65	5256.51	4943.71	7731.9	4406.01	3635.34	12558.1	8379.01	25259.1	6989.75	7689.52	8002.16	6178.15	8919.39	12477.4	12502	11797.8	11240.7
M222T318			0.373709	0.258848	1.1779	222.315	317.788	5078.72	7511.51	9754.37	7457.66	6916.65	4976.94	6951.64	2676.99	7249.91	6488.53	5703.45	7017.59	5213.49	2789.15	6620.55	3173.28	6466.13	5604.72	3797.94	8849.89	5120.17	6009.4	5411.66
M222T332			0.0206055	0.852415	0.984772	222.098	332.41	1188.73	1052.2	1224.61	995.899	1234.92	809.981	1614.63	1241.92	1631.01	1578.06	1560.7	1327.78	1448.48	1152.63	1152.6	1419.25	1102	1384.79	1057.24	1160.87	1065.42	916.502	1111.14
M222T347			0.563424	0.0164965	1.50828	222.061	347.123	5907.26	4027.12	4094.89	6930.89	4464.54	7193.22	3898.18	5898.98	2623.87	3749.69	2946.27	2451.75	3316.49	3080.47	3010.39	2897.7	1141.82	3105.24	6005.3	4391.82	2449.67	2686.18	2832.92
M222T374			0.127858	0.177414	1.11328	222.061	373.515	1422.16	1618.44	1685.47	1523.19	1394.35	1654.59	1433.86	2328.3	1545.07	1539.55	1450.31	1441.93	1156.07	1412.46	934.03	1587.76	1399.67	1656.8	1694.79	1768.34	1494.03	1260.74	909.087
M222T382			0.257884	0.00171116	0.715662	222.097	382.096	543.395	459.8	597.632	788.039	590.02	623.036	703.231	888.24	598.005	560.678	1069.21	1038.06	1120.53	615.382	833.012	1012.76	747.405	838.181	656.483	944.776	814.386	563.037	718.44
M222T44			1.50161	0.00645256	2.07961	222.08	44.132	16900.5	29986.6	32710.5	26645.2	19724.9	20111.4	6157.37	12560.8	8422.75	7923.2	8866.46	9895.54	8615.82	7768.42	6893.02	5005.75	9432.43	10994.7	11383.3	8248.87	11690.3	10739.5	10671.6
M222T69			1.1172	0.0161092	1.79071	222.08	68.742	14788.4	15898.1	27221.8	18019	13629.8	15355.3	6436.54	5503.09	7527.92	6176.57	7668.54	6740.43	7433.95	6594.5	6296.92	7636.74	7838.34	8271.76	6925.82	7500.59	7754.05	7340.38	7534.82
M222T98			0.352724	0.00646396	0.647833	222.161	98.408	834.203	779.084	1140.66	1361.22	1190.48	1081.99	1728.86	259.813	1045.75	1187.6	1617.24	2204.82	1214.74	1047.39	1591.98	1682.75	987.942	2110.25	1734.75	2185.28	1362.71	1202.65	1140.15
M223T229			0.315632	0.0789143	1.33053	223.137	228.617	2120.79	1589.04	2708.51	1896.81	3096.11	1750.14	3762.98	1197.82	2320.12	1925.8	725.448	2612.27	2121.97	1034.78	1758.79	2028.37	1597.07	2027.07	1470.38	1435.33	1264.43	1226.89	1350.23
M223T245			0.443738	0.00393867	1.49812	223.137	244.522	2447.2	1832.62	3905.53	2763.34	2481.82	1720.9	1969.53	2097.88	1615.24	1927.15	1568.33	1387.21	1821.42	906.427	1565.66	1499.66	1684.54	1687.75	1638.02	1434.17	1908.12	2246.86	1560.52
M223T317			1.17907	0.44389	1.03357	223.02	317.48	417290	476126	480879	493424	449168	457230	476154	386970	423453	389196	468744	413988	470937	421787	439586	421857	319336	457884	439912	451307	392062	322859	332425
M223T318			0.0179449	0.904672	0.991547	223.056	317.987	29186.7	27037.2	27251.2	35249.8	24704.3	27202.9	31640.5	16255.3	28278.8	19571.2	27530.8	28319.4	29618.2	26327.7	28307.3	25394.7	23224.4	24463.9	29818	25644.5	19542.1	27087.3	25229.2
M223T32			0.0332352	0.902151	0.977215	223.028	31.75	19695.8	13071.9	9644.91	10657.1	26601.2	16973.4	8460.48	11592.8	22453.2	14126.7	13716.2	24478.6	11526.3	20980.5	26614.1	11376	20418.5	11330.8	8497.36	7913.16	143638	141782	138302
M223T44			0.32406	0.564917	1.07384	223.169	43.991	83823.1	49592.1	54506	39766.8	44862.5	77313.3	34472.7	39237.2	46669.9	34869.6	49077.6	43764.3	50703.1	61948.4	45946.4	36845.6	45553.7	40191	55751.6	40597.4	54260.9	45286	57855.6
M223T45			0.31645	0.380971	1.15659	223.134	44.928	7537.46	4738.48	9204.04	10917.8	7640.06	13686.4	17586.8	6430.51	12577.3	15939	6148.88	6484.96	6223.57	12831.4	10967.1	13298.5	10145.8	8662.03	10501.3	6607.95	12294.5	9075.27	10150.7
M223T59			0.324214	0.362156	1.10981	222.763	59.1145	5171.57	11063.4	7406.93	9783.59	11289.3	6789.04	12018.4	12301.1	12215.6	6807.04	8934.95	10132.5	6832.06	7340.92	6720.27	7280.47	12222.6	8916.6	8480.02	8601.19	8802.93	7524.18	6859.36
M223T99			0.219592	0.245554	0.831514	223.17	98.5895	3201.83	3709.88	3930.3	2958.19	2416.24	2055.11	1630.07	928.485	2521.64	1244	2548.39	2970.76	2883.54	2212.18	2688.9	4348.24	2880.26	3987.48	1495.13	3564.61	2011.29	2112.7	2280.04
M224T128			0.115385	0.952376	1.00525	224.128	128.445	19614.6	18460.1	26957.6	21265	25239.6	17084.7	15160.9	13279.9	14906.4	13244	18627.6	18337.9	20335.5	21132.4	19271.8	17344.2	16664.5	16752.6	19193.6	16585.4	15309.3	9459.92	18075
M224T154			0.0212652	0.855779	0.964319	223.963	153.874	5145.98	1693.89	1959.13	3830.08	2463.44	797.68	1466.33	2589.23	3121.27	1016.54	4002.13	3412.41	2273.7	2919.09	2428.5	2016.98	1895.24	1743.55	2345.8	1937.29	2676.2	2597.83	2258.82
M224T182			0.291582	0.246046	2.10442	223.952	181.697	1275.48	2834.14	709.236	1715.2	388.7	14091.8	691.353	1852.8	1022.26	7010.1	474.288	2199.16	552.913	1166.41	2128.55	2200.17	2859.12	813.687	1082.29	1535.2	17115.8	740.689	808.697
M224T186			1.38185	0.0426244	2.05857	224.001	186.072	24970	41563.7	26537.1	33578.9	21563.3	11732.9	5415.46	3673.69	16057.8	6550.47	10946.9	4320.65	10125.2	4393.16	6018.8	5994.32	9230.38	24103.9	2403.57	15558.3	14939.8	8841.3	10145.1
M224T193			0.957548	5.60618e-07	0.51543	224.085	193.266	2478.93	2842.75	2753.19	2736.24	3175.79	2209.32	3032.96	2955.31	2772.45	2935.87	6710.98	5804.92	5382.63	4431.11	3138.03	6024.56	5702.36	6610.17	5452.88	4857.91	3728.84	3654.62	3484.35
M224T217			0.0516132	0.676941	0.961833	223.797	216.5	3139.81	3802.64	3769.45	5069.8	3881.46	3058.45	4006.59	2518.73	3347.82	3264.66	3838.16	4104.23	4920.25	4794.13	3424.2	3395.54	2836.52	3788.74	3899.94	2280.67	3142.92	3440.33	3959.97
M224T276			0.0135664	0.921597	0.976627	223.962	275.711	574.504	2050.91	572.932	896.343	595.41	727.902	695.465	204.027	775.381	616.684	736.784	825.979	895.895	305.557	742.966	843.36	1572.44	510.624	668.209	792.255	422.157	642.362	736.726
M224T31			0.174887	0.581979	1.09773	224.028	31.3195	3984.03	4016.72	4520.59	3324.86	6491.76	3932.71	2682.65	3460.12	5826.48	2757.17	2224	5947.42	4030.12	4694.63	6043.23	2766.03	4864.72	2628.87	3056.88	1091.27	31247.4	29806.3	31285.7
M224T317			0.382589	0.179916	1.374	224.058	316.594	5102.75	1844.25	3501.83	5270.78	1989.04	2561.35	4522.74	8881.74	4827.85	4567.21	5226	3709.96	1727.72	5094.13	3504.01	1138.26	4259.85	239.396	4004.63	2442.05	3696.61	2842.79	3120.63
M224T318			0.258074	0.61307	1.02211	224.023	317.665	36293.3	35135.2	38938.1	39690.8	34989.6	34543.8	38797.8	32409.8	33967.4	28405.8	38309.6	34180.3	37306.7	32830.3	37036.5	34123.9	27152.6	35267.1	32698	36628.3	31858.1	27306.4	25998
M224T356			0.557622	0.0158405	1.36351	224.023	356.173	4764.07	6054.21	7323.62	5940.37	5698.25	5332.56	4459.16	3562.7	3660.3	2685.58	4214.78	2516.92	2907.57	3157.3	3928.77	3808.37	3076.9	3558.04	4734.87	4385.69	3363.26	2787.38	3858.85
M224T380			0.233597	0.0750136	0.823351	224.078	380.026	1703.18	986.58	2054.13	2275.56	1430.33	1748.39	2498.06	1589.4	1813.19	1912.13	2268.08	2667.42	1865.02	1619.1	2635.92	2447.43	1609.09	1612.05	2906.11	2244.97	2042.87	1282.63	1819.7
M224T391			0.0555968	0.262408	0.919301	224.114	390.955	290.048	356.443	496.749	404.189	415.697	360.628	531.32	388.927	366.178	387.07	506.674	511.636	379.464	486.727	341.205	410.404	353.8	508.944	440.392	408.893	415.299	350.295	459.644
M224T44			0.193617	0.457547	1.1033	224.172	43.624	14183.1	10205.1	9864.07	7421.36	9031.01	14857	6244.1	7424.57	7927.69	7357.17	12464.8	6009.92	6226.88	10408.4	8007.13	6731.25	7897.63	8132.6	11636.5	8150.91	10336.3	8765.45	8397.37
M224T98			0.45405	0.0074126	0.465498	224.177	98.4845	296.431	662.746	892.034	1228.8	724.108		831.445	623.612	725.744	620.074	1449.65	903.605	2469.9	652.668	1376.34	1439.02	1405.72	3016.44	688.44	2363.88	850.343	932.01	1078.62
M225T164			0.741525	0.0207689	1.48652	225.023	164.166	5954.44	9006.53	8891.33	15576.2	7039.48	11167.9	9014.27	3550.95	7012.2	7258.84	4860.41	5376.35	7131.31	5280.58	4931.53	5904.46	3959.43	7348.31	7198.94	4834.16	11853.4	6588.66	8894.12
M225T184			0.033098	0.819851	0.945945	224.949	183.974	2175.15	1418.18	2466.29	942.993	5594.05	1261.72	3041.16	2520.37	1341.03	2451.3	1880.41	1993.99	2255.65	897.888	2457.48	2192.4	3135.66	5538.16	2423.62	1763.39	3564.78	2838.6	2184.74
M225T186			0.51328	0.0345242	1.77747	225.004	186.007	3913.74	5159.15	2844.35	4560.89	4613.43	1303.09	1669.77	1487.91	2168.71	1206.23	1647.34	1007.04	1448.5	1245.41	747.529	1360.92	1323.05	3617.4	1389.32	2487.93	2054.66	1180.94	1284.49
M225T193_2			0.278095	0.241251	1.41809	225.034	192.635	4117.96	5839.65	3287.73	995.796	1802.49	1647.09	1069.97	1727.37	1366.74	1042.38	1525.92	1893.22	988.88	1220.61	1879.75	1220.96	1267.89	1650.48	1094.57	3404.26	822.824	950.372	1139.87
M225T193_3			0.00175794	0.931724	1.00934	225.086	193.444	1935.78	1710.11	1571.39	2062.99	1826.29	2324.33	2031.77	2315.36	2201.75	1746.47	2244.26	1288.53	2456.14	1084.96	2113.15	1663.13	1576.49	3169.16	1748.03	2199.79	1906.73	1632.46	1097.26
M225T238			0.195268	0.255503	1.12467	225.064	237.606	1968.68	2559.1	2008.72	2969.47	2416.73	1788.76	3803.35	2341.8	2940.14	1520.02	2265.98	1913.45	2689.19	1925.34	2033.84	2298.81	2194.59	2186.29	1753.85	2359.91	2071.49	1792.49	1898.92
M225T261			0.663629	0.0212486	2.93848	225.149	260.892	1389.94	3499.72	8744.08	3979.04	3616.16	7206.12	1288.61	1183.56	1303.8	1052.18	1090.16	1029.24	1091.98	1427.81	2087.43	984.778	944.013	669.801	1133.64	861.008	1455.05	1150.4	1688.37
M225T275			0.266931	0.128978	0.797584	224.958	274.774	1607.15	2745.93	1552.19	1978.49	1664	2220.3	2015.97	969.126	1069.76	1789.68	3277.6	1895.43	1288.44	1570.75	2081.67	2812.64	3222.94	2196.83	2363.08	1373.06	1935.45	2314.32	1989.46
M225T29			0.0376808	0.846347	1.02152	225.011	28.671	5204.12	5649.59	5412.3	4016.05	3736.64	5928.75	4617.92	4382.2	5619.48	4268.12	2395.69	6309.11	4131.99	3718.71	7195.21	5881.02	5310.01	5313.84	3582.75	3968.07	16136	13064.5	10128.7
M225T318			0.117099	0.713366	1.02541	225.024	317.53	10832.3	10649.8	8827.58	10762.9	7583.43	7550.66	8354.48	9375.28	7314.11	7256.37	9775.17	8909.26	7531.19	8149.08	9557.59	7408.64	6714.82	9027.16	9080.73	10159.8	9472.67	6024.15	8726.38
M225T32			0.0678757	0.744427	0.950837	225.026	31.574	4788.19	3114.65	3562.11	4087.87	5450.82	4792.03	2488.18	2459.69	3826.33	2443.21	3280.43	6560.4	3712.72	2992.37	5057.09	2213.02	5992.5	3223.05	3374.18	2521.08	19663.1	19100.7	20198.1
M225T400	(M-H)-	L-Carnosine	0.222644	0.480837	1.05101	225.099	399.597	10900.7	10100.9	14504.4	13124.7	9536.45	8884.7	14084.2	12110.1	12021.1	13459.6	10786.5	9081.14	11986.5	11345.3	11349.2	12784.8	9536.87	13392.1	9367.99	13333.6	11648.5	7822.58	8919.46
M225T43			0.603783	0.595459	1.27642	225.221	42.947	3698.37	5505.72	4300.41	57305	49304.8	5124	39217.8	49300.1	4099.99	45192.6	6400.09	5404.94	6558.17	55209.7	6094.97	53287.7	6502.81	5578.81	4477.44	56568.1	91425.9	73054.6	5780.28
M225T44			0.183652	0.961845	0.993913	225.185	43.619	124164	70757	68125.6	63308.2	51272.1	87670	42100.9	47490.7	57674.7	51981.3	63101.2	69731.5	75801.3	84346.8	51539	52793.4	75593.1	62994.2	74133.6	58580.5	95622.1	74038.4	74627.3
M225T45			2.56627	0.012561	0.507492	225.148	44.9675	7481.59	5936.05	75383.1	62794.6	8107.1	12750.1	41363.2	1834.08	61884.7	49791.5	71391.9	69927.3	74945.6	80483.1	4795.73	56390.5	82457.2	66210.7	76984.1	61401.2	96257.8	74940.8	6033.79
M225T59_1			0.34713	0.235996	1.1489	224.761	59.377	4814.81	6790.87	4238.23	6677.86	9290.06	6802.92	10905.2	9957.53	9595.58	6870.15	5800.94	6717.61	8194.45	5381.42	7401.96	6660.69	8718.36	4962.87	6226.5	6036.13	5075.5	5016.05	5704.84
M225T59_2			0.173569	0.270958	1.12998	224.931	59.054	1938.57	2680.92	2634.82	2075.13	2250.75	2834.92	3150.72	2928.86	1410.53	2169.74	950.557	2529.46	1467.42	1864.11	2633.61	2432.84	2613.41	2002.61	2359.62	2452.03	1521.7	1904.3	2591.61
M226T101			0.16332	0.841606	1.05426	226.144	100.974	29035.7	28893.4	45944.2	45448.9	34330.1	61740.8	16955.1	8100.33	15431.9	12789.2	44788.7	34157	18120.7	63904.9	27342.7	15710	9618.48	17776.3	35590.6	16288.7	51953.4	17143.2	19147.8
M226T109			0.195018	0.116164	1.26814	226.348	108.771	717.493	1374.91	923.22	1879.89	845.543	1038.71	1329.97	2025.61	1128.86	1111.51	886.633	1453.49	878.596	1059.16	810.899	748.387	1164.67	790.569	659.85	1306.72	805.465	1040.11	513.315
M226T191	(M-H)-	Deoxycytidine	0.0787968	0.707609	0.9673	226.083	190.971	1800	3634.26	2615.99	2886.27	3091.31	2849.99	2777.52	3900.16	3271.32	3363.08	3270.48	3130.23	3671.76	2168.46	2972.77	3824.03	3168.63	3880.83	2111.45	3011.83	3224.09	2647.56	2525.41
M226T254			0.332819	0.242089	0.887202	226.083	254.254	6885.86	5842.84	7231.17	9040.6	7899	7347.38	8024.69	6626.36	7002.72	7688.01	13241.7	11137.1	9115.74	6283.03	7580.99	7220	6148.78	6981.07	8246.52	6989.72	8137.21	7314.02	8629.74
M226T26			0.247936	0.433349	0.905495	225.981	26.2075	4809.3	5788.09	6828.26	4842.12	5580.08	5736.87	8789.93	9451.66	10200.6	9988.23	6412.31	5082.52	6839.17	6166.11	6416.08	10002.8	10757.5	10054.7	8218.92	9581.09	9660.87	6670.97	11716.1
M226T261			0.84454	0.010116	0.554061	226.152	261.357	8076.31	739.626	1325.71	596.265	536.723	1146.13	7584.7	5759.45	6756.55	6823.21	6558.89	6950.93	8841.21	7095.71	7189.9	6895.92	4480.02	7895.49	8019.08	7084.27	6229.1	5639.18	5160.91
M226T272			0.230772	0.321406	0.763999	226.058	272.487	661.983	1071.94	3848.32	4185.64	461.16	3652.14	1125.08	3245.15	3421.93	817.876	3626.15	3918.6	1002.98	4096.87	3063.58	852.625	660.48	4034.3	4720.07	3463.18	4025.45	2521.5	2999.36
M226T286			0.213859	0.233849	0.918385	226.011	285.514	5385.88	5412.47	6008.11	6107.7	4694.02	5315.78	6264.39	6243.43	4686.03	4855.31	6974.48	5709.79	5829.23	5469.26	5912.46	5840.68	4180.99	5976.57	5569.68	8395.34	4357.63	5265	4220.25
M226T365			0.312218	0.0945877	0.861936	226.048	365.29	3424.62	4151.42	5319.54	4933.86	4166.2	3273.36	4221.64	5471.54	3903.85	4003.33	5891.38	5120.93	6238.84	3559.96	5019.91	5381.54	4694.06	5603.77	3084.24	5141.51	4480	4027.59	3771.87
M226T400			0.0750287	0.530239	1.0628	226.101	399.776	1308.39	1289.42	1094.03	1811.56	1253.62	1336.51	1927.75	1688.7	1606.91	1539.66	955.155	939.764	1471.16	1456.51	1443.06	1795.05	1203.27	1905.91	1119	1689.79	1391.01	779.662	1380.87
M226T44			0.00142798	0.874366	1.0178	226.189	43.615	10178	13671.8	13162.3	11672.5	11093.5	20364.6	7928.95	9720.49	12938.1	8935.31	12431.4	10287.6	11295.1	14150.2	8993.22	9401.73	14011.6	12792	14824.4	9384.94	15762.8	12479.8	15542.5
M227T109	(M-H)-	2'-Deoxyuridine	1.65485	0.342514	1.18056	227.067	108.866	137769	260344	199139	259045	193451	160488	180096	366332	177267	213231	313422	276610	139632	158234	118782	104884	161663	149874	91904.2	303769	162373	132306	141214
M227T193			0.255943	0.0192631	0.593397	226.929	193.303	581.287	320.945	297.108	299.223	334.937	745.808	570.663	683.191	416.778	201.343	833.4	392.821	372.9	803.22	346.365	771.567	558.129	1227.33	1149.75	1045.87	47.0634	164.112	162.482
M227T28			1.19061	0.0953309	0.864627	226.978	28.1095	61888.3	94901.8	85813.3	75696.5	74114.7	63530.2	63152.5	48161.8	50674.1	62309.1	70975.5	87287.3	69330.4	63039.5	83634.3	88718.2	95810.4	76773.7	90469.2	60708.2	64381.9	51934.8	71328.4
M227T291			0.851055	0.0134995	3.17254	227.128	291.292	3398.22	7032.49	11877.9	6335.47	4661.37	12377.1	1393.49	1361.37	3345.82	1089.66	2214.67	1789.86	1454.91	3050.66	1438.71	1323.14	1086.07	1997.26	888.377	1422.16	3060.66	1847.8	3581.34
M227T35			0.0152037	0.963778	1.00582	227.088	34.866	5120.38	6226.25	7582.89	6419.67	6516.48	7586.22	6816.57	4430.52	7261.64	6259.9	7528.32	3475.84	9522.33	7421.04	2005.64	7595.1	8336.99	4627.57	6011.27	7325	3494.4	7261.5	8138.91
M227T354			0.220579	0.539461	1.07098	227.064	354.12	7475.74	7138.88	9989.1	11498.4	7583.97	7651.51	12588.5	12744.6	7291.08	7699.47	9852.78	6746.35	10038.4	12452.9	8206.74	9458.52	6322.26	5743.08	7847.33	8918.07	9419.76	7239.25	13142
M227T406			0.273036	0.0787004	1.27842	227.103	405.503	2488.91	3959.45	2506.26	1991.04	2335.47	2093.63	1514.51	1402.84	1615.43	1597.9	1995.4	1650.47	1635.54	1908.81	1794.98	1570.29	1421.9	2032.86	1286.53	1525.14	1648.24	1434.74	1593.08
M227T42			0.0608893	0.693722	1.05258	227.128	41.8925	10231.2	10189.4	6440.18	4585.04	7037.55	12546.9	8393.59	10416.1	10449.9	4733.87	10060.4	5841.03	6063.51	10238.9	5015.88	8798.97	9293.1	8939.53	9981.73	6543.67	5401.93	6341.27	8709.3
M227T44_1			1.26063	0.796968	0.879176	227.164	44.247	10233.1	279318	10074.4	9538.52	12992.8	375210	12592.3	243427	9578.67	180859	260046	11305.1	282315	9773.09	12869	214621	10254.1	12011.8	273719	214104	11227.7	9670.9	11274.3
M227T44_2	(M-H)-	Myristic acid	0.142978	0.736096	1.03039	227.201	44.1445	361450	256332	188354	245151	209067	339677	202104	232901	285660	189385	253805	271490	274286	265565	186226	216090	257385	219281	272663	219260	292782	233165	292121
M227T98	(M-H)-	Myristic acid	0.559707	0.321486	1.21533	227.201	98.171	17137.6	27245.6	18221.7	16786.1	13065.7	13143.8	28981.1	14505.7	13842.9	11533.9	12894	10533.4	13757.6	10563.9	10749.8	11428.2	35332.2	13650.5	11596	13047.7	11061.2	11059.2	11443.4
M228T109			0.577071	0.314563	1.18072	228.07	108.866	15236.9	30332.4	21006.1	31677.8	20300.5	19455.8	23556.3	40121.3	20820.1	24061.5	35530.5	29777.2	16968.7	17650.2	13915.5	12562.9	19526.1	16752.3	11964.8	34181.7	20012.6	15212	16602.5
M228T164			2.03572	0.000301044	0.649362	228.027	163.952	13772.2	18676.2	22888.5	22618.1	30360.1	28393.3	36078.6	39224.3	46623	28829.2	44652.9	36803.3	47698.6	51648.2	45808.5	47152	40893.7	37533	42583.3	47913	32560.3	45347.1	39863
M228T181			0.313205	0.0773198	1.44507	228.123	181.363	2556.43	2640.06	3723.94	3058.77	1212.65	2570.08	1658.64	993.004	1648.71	1155.38	1306.93	1312.6	1302.03	1186.04	394.258	1271.02	1950.35	2790.27	1673.05	1496.27	1562.88	1686.41	1552.06
M228T230			0.0821779	0.453408	1.09232	228.082	229.641	2114.96	1501.14	2218.59	2194.42	1522.32	1686.06	2090.35	1288.2	1109.1	2113.5	1571.15	1383.34	2289.46	998.018	933.761	2040.24	1737.15	2241.35	1496.44	1640.09	1909.82	2113.18	2086.72
M228T245			0.308843	0.0279814	1.28062	228.083	244.591	1870.57	2001.72	3576.39	2422.1	2478.67	2191.1	2145.96	1692.06	1653.01	2196	1765.54	1744.24	2170.64	1258.56	1589.94	1841.03	1764.47	2235.22	1181.28	1806.01	1978.29	2381.01	2778.9
M228T27			0.136258	0.913261	0.981033	227.997	27.037	11113.1	24420.3	21964.7	29191.9	29834.2	46251.5	61526.7	41579.5	67765.5	46252.4	26712.4	23740.9	40838	25456.7	33465.9	53097.3	52044.4	47062.8	45876.9	38949.5	38427.2	44237.9	47485.3
M228T353			1.09326	0.0166443	2.11215	228.087	352.897	13052.8	17936.3	20379.9	13314	10133.3	12009.6	4312.28	2151.78	5866	3806.63	7633.82	5213.7	3227.84	7533.8	7570.35	2847.39	2830.66	3433.5	4365.65	4091.07	5364.29	5754.05	7455.89
M228T40_1			0.332416	0.416288	1.22422	228.044	39.5265	25339	8179.13	8774.69	7449.89	13501.3	29417.5	6590.25	24137.7	22035.9	12581.6	10005.4	9755.87	21206.1	4897.86	2860.03	7395.99	18717.5	13666.5	20790.7	19771.7	16202	12305.6	12102.2
M228T40_2			0.239516	0.546847	0.915673	228.077	40.331	7939.64	4883.56	5106.28	6190.73	6445.05	11412.7	4836.27	5791.73	7003.83	7276.81	4597.75	4484.13	7551.79	5152.02	5452.44	7673.05	6764.08	10577.9	11458.3	9334.9	4679.86	5574.02	5108.55
M228T44			0.22597	0.564513	1.05115	228.204	44.215	57076	42654.2	34404.9	44715.9	34169.2	53624.9	34079.6	37902	48726.9	32679.9	40336.4	46455.3	48088.5	47043.8	30915	32406.5	37577.8	37138	46109.2	33524.8	54096.5	42556.3	45979.6
M229T144			0.055334	0.754195	1.0566	228.931	144.124	2108.67	513.952	2563.57	2620.34	2067.34	1724.72	2525.21	1036.47	1869.77	3654.75	1178.46	2105.13	2725.09	1594.15	2418.05	2898.19	744.594	1939.95	2205.06	1768.1	2130.86	2434.35	2502.67
M229T172			0.369367	0.550361	0.921544	229.047	172.016	31135.2	32839.4	41301.4	40209.3	36425.6	31154.2	32828.1	21501	28050.1	20355.4	61141.5	49021.2	38348.5	24752.9	33898.9	27095.3	28744.8	29401	24568.8	25712.5	33248.6	29123.8	31933
M229T185			0.145597	0.124584	0.660844	229.156	185.389	605.977	400.807	380.339	1095.53	383.356	139.096	129.344	137.845	253.354	272.527	731.4	407.874	630.377	376.72	1161.17	529.798	664.893	527.15	398.292	319.791	1020.37	270.468	369.889
M229T225			0.735745	0.0328536	1.8786	229.068	224.638	7103.23	11770.6	7392.89	8476.41	10498.1	9362.35	1161.33	1240.2	2885.57	2690.59	2626.77	3612.61	2344.74	3308.17	2810.52	3959.86	3146.12	4607.56	3771.69	3124.58	3877.81	3656.21	3962.02
M229T23			0.43174	0.341366	1.22114	229.017	23.371	21092.8	15187.4	20921.2	1846.6	16922.6	20385.4	9200.25	15005	9327.76	11350.3	13474.9	7364.53	4104.75	12209.4	8536.54	15613.9	6169.25	9171.53	20750.9	18265.9	13592.3	12734.1	10827
M229T249			0.418337	0.0796316	0.777648	229.008	248.932	2957.68	2536.52	4821.13	4311.29	2447.69	3829.54	3728.26	4983.59	2558.06	3346.94	3034.57	7152.57	4502.79	2276.09	3063.86	5603.03	4490.56	5460.79	5180.75	4912.09	3681.5	3174.75	1013.84
M229T267			0.123414	0.503267	1.09846	229.118	267.212	1934.35	2750.34	2574.23	3334.49	2177.86	1672.31	1388	1480.98	1829.52	1048.69	2600.75	1941.55	1963.36	1232.9	1885.08	1630.26	1482.59	2545.06	1789.31	1310.08	1393.53	1495.49	1706.79
M229T31			0.504955	0.0833696	0.741921	229.082	30.705	1788.35	3235.64	3533.26	3543.39	2046.73	5882.03	4108.15	7615.37	7364.53	5138.27	5941.03	4817.77	4911.52	9201.33	5563.43	4866.51	7809.28	6476.92	3208.13	6854.2	3917.34	6658.18	3252.83
M229T323			0.00715583	0.936274	0.991908	228.931	322.849	13727.3	23440.3	14041.7	16875.1	19402.2	13822.8	16615.2	17053	14626.2	13021.7	14870.8	15189	21083.7	20310.8	14826.8	14243.8	17465.1	22313.1	15131.4	8517.82	17236.8	20904.6	16559.6
M229T355			0.0706925	0.619318	1.06106	229.311	354.953	1528.84	568.567	1314.13	1653.49	1246.4	1004.65	1860.71	1329.63	991.154	1032.82	1391.43	1211.17	1364.59	1294.55	1118.95	1029.74	1348.39	802.806	754.71	1492.95	1843.69	1171.55	1160.19
M229T41			0.409816	0.185527	1.18067	229.196	40.988	15353.6	8323.64	12211.9	10076.3	12010.4	14428.5	11736.2	6291.78	13931.2	10972.6	7049.22	13045.3	9268	5847.18	7786.73	15394.7	9391.24	7617.43	10707	11580.2	8167.35	12085.7	16791.9
M229T44_1	(M-H2O-H)-	6-Hydroxymelatonin	0.635378	0.0781002	1.47844	229.097	43.614	7601.96	9408.81	4807.42	4569.06	4765.12	10495.9	8074.11	12400.1	15443.7	6126.61	2858.04	4087.54	8221.33	3659.68	4720.73	1901.16	5879.33	6761.88	11304.3	7214.74	2994.54	5803.93	4490.21
M229T44_2			0.0842164	0.839428	0.973161	229.179	44.343	5540.97	11107	8354.75	8884.6	7169.95	6715.86	10154.9	5009.77	6232.87	8922.75	9144.35	7340.86	9310.29	5877.18	4881	11321.3	11641.2	6173.17	4425.64	10132.3	9055.04	6664.57	10228.4
M230T163			1.26074	0.00064973	0.710223	230.025	163.358	12834.4	8499.08	11856.1	11115	11591.7	15023	17614.6	16276.6	17406.3	15947.2	22367	26432.1	17511	17602.1	21436.6	18583.7	18658.3	17309.4	17932.7	16703.2	16641.7	5629.79	15349.3
M230T172			0.80616	0.0141894	0.646119	230.05	172.32	3541.02	2437.42	6330.88	4325.56	3144.14	6622.49	5286.51	8116.49	3931.42	7725.23	10918.9	6386.15	9452.06	2901.42	10219.7	8347.49	10596.2	7321.66	8656.71	4846.3	5330.95	4280.46	7474.93
M230T225			0.385691	0.043819	1.64384	230.071	224.59	2497.3	3658.95	3446.18	1736.47	3386.89	2463.39	796.22	764.018	1176.51	893.349	1134.18	1603.35	1167.47	1629.41	697.765	1297.03	1337.4	1368.42	1264.37	1165.61	1609.43	1790.07	1332.07
M230T265			0.216023	0.0697411	0.86336	230.046	264.536	2113.66	2524.37	2485.76	2828.22	1781.62	1226.01	2172.58	2678.02	2061.27	2191.99	2488.69	2312.86	3172.69	2147.22	2400.68	2485.86	2742.48	2523.22	2253.52	3028.18	1997.44	1926.88	2366.86
M230T27			0.0724363	0.802474	0.942938	230.013	26.504	3297.31	9145.1	8155.94	10980.3	9103.91	3634.24	1322.35	6928.29	10437.7	6776.72	4721.92	8196.43	3959.01	2378.06	1867.6	11340.8	8496.65	7560.28	11264.7	14219.3	7835.19	5737.3	8002.75
M230T307			0.0507617	0.860733	1.03025	230.114	307.121	1528.46	1142.53	2670.66	2737.37	2269.36	2070.76	2223.74	1608.3	2110.76	802.555	1059.66	2200.26	2374.53	601.66	2658.66	2598.97	2356.34	2281.42	792.164	1678.2	2375.11	1714.69	1928.05
M230T322			0.0523934	0.839397	1.02984	229.964	322.434	2342.64	2026.93	1899.39	3588.4	4119.15	2186.74	2549.26	2846.37	2872.8	4029.21	4162.66	1490.55	1402.2	2894.06	2414	1824.58	3629.78	2927.73	2997.17	3893.5	1885.48	2697.4	2783.1
M230T325			0.200734	0.0339734	1.20027	230.103	325.225	1327.57	1065.18	1463.37	1286.21	1300.81	911.947	1098.87	1005.23	1126.25	913.113	1256.45	1160.38	1167.87	854.614	1035.87	898.462	704.928	756.089	879.921	865.387	980.543	728.339	730.195
M230T355			0.324046	0.701375	1.02227	230.039	354.716	116918	117028	118441	161569	103607	107597	113351	112689	100172	114571	115700	93715.6	122681	109498	106085	112992	119879	136608	119448	103933	146377	108302	118013
M230T356			1.00938	0.0248189	2.61876	230.103	356.108	11797.7	17836.3	16964	8443.29	8289.04	9017.75	2132.63	1662.66	3006.15	937.54	5061.34	2732.19	2180.29	3873.76	6316.68	2513.76	1293.11	3699.56	1965.83	945.574	3429.67	3900.83	4760.64
M230T359			2.03328	0.0330898	3.07407	229.992	358.75	742.088	48516.9	1541.18	55718.2	44798.2	44808.9	52484.5	684.71	43589.4	51779.8	1178.6	1131.03	1131.39	1184.91	996.27	53384.6	731.609	863.558	497.141	51020.5	1205.75	708.573	1007.18
M230T365	(M-H2O-H)-	Pyridoxine 5-phosphate	0.265248	0.0733382	0.843498	230.019	365.179	2000.49	2582	2358.72	2254.19	2832.06	1991.4	3012.67	3054.95	2282.69	2045.87	3652.68	2939.07	4106.84	1930.38	2453.04	2857.99	2413.98	3055.14	2494.02	3041.85	2192.16	1966.47	2209.15
M230T41			0.361315	0.158156	0.828743	230.05	40.9725	5680.38	10771.4	6536.57	7039.53	9626.34	4867.68	7787.94	7390.59	6472.44	3352.21	7473.99	7408.13	7415.69	6901.98	6486.33	7191.35	6562.99	11456	10594.2	12401.7	6474.13	7181.46	7087.91
M231T172			0.212458	0.651933	1.05648	231.045	172.344	14229.2	17516.8	18263.5	16399.2	16479.5	12637.3	15463	7864.35	12834.6	9412	21827.7	17098.1	15444.8	8711.94	14277.1	11657.4	10220	11562	11938.7	10818.6	15193.7	11686	12738.4
M231T182			0.236862	0.854521	1.08804	231.077	181.685	61135.5	36041.6	12249.8	37286.6	15019.6	96952.1	71602.9	291739	126211	30191.4	7531.13	9240.68	31239.1	34201.9	21192	97543	29392.5	152071	164012	169017	14034.3	7238.08	11565.8
M231T225			0.519182	0.088766	1.56913	231.067	224.907	3984.23	7599.12	8187.67	4133.69	8405.94	5372.98	1647.22	1833.77	1889.16	1626.79	3534.11	2720.52	3392.98	3388.57	2509.43	2438.28	2529.87	3656.19	2178.79	2125.97	2746.38	2201.84	2631.39
M231T234			0.666355	0.105985	1.31575	230.996	234.305	9807.02	12377.9	14188.1	7528.97	12462.3	6544.72	14048.6	13551.1	14250.9	6756.34	7709.29	6261.26	6171.12	4330.21	4988.97	9279.57	13296	12542.1	5339.44	14836.8	4810.24	5748.96	6471.91
M231T299			0.148722	0.357719	1.16737	231.098	299.332	1185.31	2632.74	2146.33	1752.56	1559.25	1522.2	1152.67	879.264	1051.93	460.261	1233.49	885.988	1410.76	1131	1251.58	1157.19	1146.26	1896.67	1078.79	1094.44	728.327	1082.06	1338.49
M231T33			0.44463	0.452366	1.19786	230.996	32.565	20096.6	18325.9	8146.28	26515.4	21454.2	14278.1	7782.13	5925.7	9398.03	6153.79	8615.31	6653.46	13052.1	10802.7	8741.26	11761	14143.2	10130.4	5232.48	26137.2	9910.28	8898.15	10467.6
M231T355			0.19313	0.446183	1.06123	231.042	354.964	8898.2	9892.82	9195.05	13551	6305.03	8646.94	9261.74	8007.63	7866.65	9805.33	8744.3	7158.28	9237.13	8575.28	8625.09	8734.49	6893.83	10594.3	8988.62	8603.81	11262.7	8200.25	8314.75
M231T356			0.264351	0.072372	1.41918	231.106	356.024	2193.03	2388.31	2442.29	1169.16	1397.76	1210.9	885.824	711.212	927.089	892.959	906.63	1129.79	1195.43	990.465	1198.75	1254.11	680.593	1076.04	783.281	803.745	1060.43	665.354	596.232
M231T365			0.13041	0.323265	1.13297	231.059	365.093	1108.36	2272.17	1287.34	1764.54	1711.09	1605.78	1388.66	994.321	930.918	1104.49	893.83	1043.33	1848.15	1409.99	1471.05	1450.56	1067.09	1287.66	900.939	1132.32	1207.84	1105.73	1103.95
M231T385			0.0494922	0.814485	1.01734	231.023	384.83	4217.84	6030.85	5623.99	6606.56	4932.82	4529.22	4515.91	4122.98	3453.02	5164.29	5704.97	4406.64	5492.31	4180.54	4697.68	4668.21	5263.8	4754.7	5219.18	3970.9	4813.62	4929.28	4853.78
M231T99			0.378772	0.03493	0.627789	231.167	98.874	1334.86	2689.7	1176.53	1514.55	848.224	863.421	1418.02	1222.75	1066.47	887.146	3273.71	2372.09	2340.22	1034.7	1560.65	1057.38	2801.41	2756.83	649.65	2895.52	1944.23	1239.52	1177.09
M232T182			0.0493381	0.910338	1.05536	232.08	181.647	10197.6	4545.93	2127.34	4330.16	1862.84	13735.5	10764.8	46597.3	19811.9	5199.23	1476.54	2272.62	4610.9	4459.19	2931.85	14587	4758.58	21956.4	25689.4	30178.4	2956.82	2132.44	1969.52
M232T211			0.204362	0.0933847	0.820062	231.991	211.309	978.662	1070.56	2102.11	1352.7	1331.33	1007.03	1456.4	1708.74	1111.09	1599.78	1165.2	2141.67	1227.1	1460.07	1164.95	1623.33	1997.31	2188.19	1830.66	1930	1473.54	1181.99	1333.86
M232T234			0.228463	0.0967951	1.29516	231.999	234.221	1188.8	1187.26	1521	1091.56	1890.6	638.302	1636.5	1363.2	1448.66	989.889	720.424	936.054	875.58	456.504	651.585	1235.1	1406.73	1440	667.07	1614.16	704.492	781.907	704.132
M232T258			0.295449	0.133412	1.56847	232.027	257.765	858.174	5012.4	873.874	1295.35	2790.59	1761.49	1312.9	1241.04	1501.47	1087.32	1402.44	1009.68	1287.52	1187.4	873.647	1287.1	750.85	1518.8	1182.86	806.635	1531.64	1355.19	987.921
M232T269	(M+CH3COO)-	Hexanoylglycine	0.487803	0.0118432	2.76654	232.118	268.945	1571.92	2878.01	3629.64	1732.69	2601.93	2329.6	475.744	397.391	524.928	379.065	533.27	677.847	773.679	756.438	692.167	504.634	432.328	621.336	541.046	438.952	817.29	798.351	729.798
M232T31			0.758799	0.00228703	0.3239	232.075	30.644	1099.67	742.068	834.943	1015.06	1378.17	1056.31	625.774	1427.88	1477.72	994.465	6984.92	4575.1	2626.69	6296.13	1409.84	2101.56	2119.27	2657.2	1990.5	2125.61	2823.5	1781.44	1793.47
M232T35			0.342316	0.0414809	1.45504	231.942	35.185	1600.67	1676.08	3209.84	2475.12	2224.6	1639.21	969.271	1503.5	1271.52	2160.93	1598.08	1440.08	1579.08	1454.66	2287.22	1084.63	1379.45	337.385	932.151	780.281	3412.84	2099.11	1732.5
M232T355			0.0446817	0.839702	0.973182	232.043	355.484	1110.56	2584.02	2381.71	3997.36	2813.58	2410.43	2462.24	2421.99	2426.41	2477.48	2958.61	2805.89	3428.96	2769.52	712.867	2207.51	2675.38	3614.46	2513.12	2090.72	2919.48	2358.34	2117.73
M232T98			0.392609	0.000815016	0.529213	232.175	98.157	610.919	1167.71	697.79	700.954	434.179	143.922	969.612	781.287	670.035	339.952	1462.92	1488.55	906.944	992.521	905.645	1853.88	1240.41	1594.29	920.839	947.323	950.338	697.114	604.349
M233T100			0.60869	0.126627	1.33798	233.12	99.912	8666.2	8143.97	19152.3	10624.9	11869	11239.3	4993.34	6907.34	6712.86	4437.64	11055.2	7046.12	6085.6	6745.34	8594.94	5334.25	5251.71	5980.63	6708.34	6516.48	5939.81	4551.2	5898.71
M233T190			0.033649	0.914221	1.01684	232.964	189.966	1930.89	3159.47	1946.94	2827.35	1108.32	831.462	2794.65	1863.84	2157.2	1817.93	2625.88	2312.41	2688.54	559.74	2044.93	2098.96	2177.97	1221.46	2214.91	2154.73	3455.22	2045.08	2538.99
M233T265			0.0856782	0.663926	0.94003	233.021	264.639	3335.37	3365.5	4560.4	6110.22	3094.2	2197.35	3233.21	2530.7	2729.26	4119.98	4923.78	3437.64	5538.9	2570.84	3641.81	2944.68	4634.59	4674.85	2116.79	3042.79	4042.15	3267.38	3820.46
M233T28			0.0150184	0.905634	1.02722	233.011	27.705	24676.4	25197.4	32657.6	32845.1	3240.66	20620.3	1983.88	28720.7	25433.4	15975.5	25999.6	20018.5	24030.9	11216.7	13841.1	38969.4	7674.31	10315.2	27167.7	26518	21643.3	25792.4	24621.1
M233T31			0.116513	0.715925	0.919371	233.154	30.645	1728.93	18509.4	15820.6	7689.55	13370.8	5645.06	2613.39	6964.53	7733.21	6078.67	11933.4	10678.2	10692.7	8545.39	10127	12324.7	13484.7	4302.38	8309.96	3311.58	8745.41	6894.47	8002.62
M233T39			0.409263	0.390574	1.45566	233.096	38.9805	38765.2	6360.92	4973.96	6756.75	3318.19	44781.6	7058.72	14551.9	11118.5	4217.16	5445.4	4886.6	9420.69	3763.51	5425.76	10964.8	7048.13	13517.8	19451.5	17559.3	3432.95	3613.62	4353.4
M233T420			0.14208	0.244684	0.810507	232.881	419.896	620.799	860.18	1270.35	1106.28	986.81	1187.93	1581.45	538.552	848.372	598.473	1007.57	694.751	1316.42	912.602	963.63	1408.15	1978.59	799.205	743.383	2019.15	1262.07	1046.2	788.964
M233T44			0.791707	0.1647	0.642207	233.117	43.612	2233.24	3252.73	6700.73	4697.87	4372.08	23674.5	6534.3	2906.28	13144.7	3106.64	6778.46	6478.96	10893.3	6917.28	4440.64	15191.8	7885.75	20937.8	17164.9	13280.4	5767.33	4921.56	6048.9
M233T567			0.380155	0.76347	0.968308	232.924	567	203282	111123	213082	107200	220288	198882	222413	209903	199388	134197	219293	175420	221367	224438	192503	200184	106768	206196	122878	210272	103554	204243	94224.7
M233T99			1.59051	0.0652102	1.48159	232.924	98.906	35302.6	113041	49679.3	40835.9	38628.7	35436.5	37101.1	57507.7	35144.2	37518.6	46442.3	24474.1	30799.3	25048	30170.7	31892.9	42780.8	36066.5	24162.3	32272.1	44950.2	31336.6	37307.8
M234T188			0.569154	0.0515667	1.71085	234.043	187.795	2649.42	9009.78	4024.53	3639.96	7863.31	2385.42	3138.67	2010.39	2215.53	2819.39	3006.08	2422.83	2559.45	2779.41	1673.05	1327.44	2115.58	2463.41	2880.44	2010.06	4165.92	4089.68	4246.56
M234T276			0.162139	0.0394001	1.35449	234.097	276.485	764.527	519.791	506.24	586.692	750.986	822.424	566.724	374.745	466.247	455.434	296.77	322.29	367.659	562.544	303.312	572.445	377.493	258.791	488.222	742.718	393.103	181.45	275.073
M234T327			0.21655	0.400309	1.08137	234.046	326.79	6607.86	6630.37	9216.45	7546.85	5767.84	5635.58	6249.65	5183.91	6216.23	4665.23	7383.87	5556.85	7120.18	4720.45	6282.98	6000.12	3795.52	7416.35	4956.82	5691.95	5443.7	4046.27	3879.81
M234T45			1.89246	0.0623873	3.28907	234.076	45.043	12826.7	86788.4	5031	11125.1	17194.3	16634.4	23651	12604.9	96752.2	16264.5	6819.39	7469.75	7870.67	10323	10778.1	8978.57	7494.1	7398.83	12573.3	11162.6	9378.93	11498.7	11548.1
M234T566			0.849521	0.0731433	0.870786	233.924	565.633	33560.2	35024.6	16461.3	39914.9	31319.3	33314.5	34424.7	35004.8	34742.7	19187.3	36195.9	33926.5	38856.4	34256.3	34942.6	35843	38010.1	39003	34345.8	34013.4	34587.5	33922.6	36144.8
M234T99			0.810025	0.0161376	1.58501	233.923	98.6935	6948.9	19155.7	8162.4	7917.43	7167.33	9399.96	7685.12	12010.5	6548.52	6942.96	7161.41	3841.82	6618.52	5981.7	4923.23	5810.84	7339.79	6926.34	5187.45	4213.96	7511.37	4823.69	5892.46
M235T181			0.190956	0.395079	0.952907	234.93	180.56	8451.41	8591.47	8639.8	8054.94	7578.28	7057.64	7768.2	9685.68	6351.83	8278.36	10672.7	9074.74	7405.12	7518.22	8250.82	7934.49	9380.67	8883.74	6903.06	8410.25	10682	6982.12	5961.31
M235T230			0.0220686	0.869329	0.983672	235.039	230.338	4923.3	4464.85	4632.39	5363.8	2779.22	4701.95	5220.78	4455.83	4369.39	3070.36	4940.75	4258.37	6221.69	4082.39	5020.83	3023.88	4774.84	4121.15	2637.2	5630.81	2072.93	2423.12	5102.24
M235T282			0.367008	0.0943529	1.26061	235.081	281.626	4139.13	4600.82	4901.72	7375.04	3268.83	4465.57	3315.48	2822.18	2831.24	3120.12	2428.16	2908.67	3191.98	2358.14	3285.45	3248.07	4305.59	3747.95	3096.13	3827.04	8175.09	3951.42	5798.26
M235T327			0.0361202	0.825589	0.965306	235.049	327.191	726.157	1091.04	1682.42	971.056	709.88	1555.74	864.635	531.664	775.716	1319.43	1482.5	724.75	1373.67	497.371	1418.22	936.408	1143.73	724.424	1392.66	901.6	1386.18	1292.55	614.951
M235T406			0.383408	0.187226	1.47336	235.045	405.822	2661.18	3798.9	2268.96	1858.8	2822.75	2529.62	9601.86	328.16	4145.91	3615.44	2551.76	1953	1752.02	2785.66	2366.72	1978.01	1621.97	2309.36	2389.96	3118.04	2169.81	2354.54	2095.17
M235T47			1.1626	0.399375	0.64642	235.061	46.557	29377.6	17049.2	11927.3	11487.6	9534.94	68636.2	17506.3	78305.7	25367.6	20559.8	9829.44	13022.6	17083	17844.2	13153.5	48853.8	9613.61	50840	173160	94841	13029.8	10227.8	9140.54
M235T99			0.657019	0.0445726	1.572	234.921	98.883	6583.07	16378.9	5919.26	6041.82	5309.85	6471.43	5168.36	9877.64	5414.39	5349.93	6101.37	3138.66	4577.37	2596.1	4267.78	4913.78	8403.81	4488.75	4311.74	3329.44	6171.4	4567.95	7024.92
M236T166			2.14463	0.00310054	2.08752	236.092	166.146	30039	28657.3	58810.4	61336	18285.6	24483.8	32793.4	15878.4	39863.4	24577.9	13454.8	9614.31	16109.1	12489.1	12344.5	21207.2	22267.5	15602.7	17838.5	19418.5	24926.4	22482.4	25630.4
M236T181			0.0791623	0.546265	0.909953	235.93	181.2	831.664	653.786	1317.07	1942.68	862.736	972.861	1089.17	1723.54	1705.39	1075.88	1775.52	1146.24	1542.98	1776.47	803.317	1747.14	1308.31	519.055	1111.47	1649.06	1383.1	1309.93	1279.91
M236T200			0.529128	0.00861921	2.38885	236.003	199.72	1571.8	4891.7	1312.39	3400.71	2116.09	2319.17	1945.59	695.821	983.022	4198.54	1879.72	543.299	1240.66	1420.22	670.004	725.459	618.953	645.042	837.931	1228.8	2475.53	1702.97	2153.95
M236T237			0.0825723	0.597308	1.05153	236.078	237.416	1861	2246.38	1450.92	2440.42	2232.02	1337.75	2257.47	1838.02	1784.27	2136.29	2188.76	2044.09	2272.9	842.363	2211.29	1751.36	1541.5	1786.67	1866.16	2119.77	1812.22	1815.96	1882.46
M236T327_1			0.0501347	0.602639	0.953841	236.025	326.765	1081.41	1289.59	1097.05	1179.42	1020.4	980.149	869.012	682.11	1051.16	980.862	968.594	1313	1415.58	696.155	1227.58	1065.53	1148.63	1272.2	789.821	829.185	784.018	854.711	969.212
M236T327_2			0.338153	0.0221804	1.33569	236.077	327.377	2812.02	1356.45	2841.33	2923.92	2699.52	1866.23	1605.45	1618.57	1493.44	1677.89	1810.85	1310.91	1578.92	1640.74	1595.23	1657.86	1353.76	1402.88	1562.26	1730.05	919.77	1327.99	1371.65
M236T366			0.404115	0.0100535	0.669421	236.113	365.792	494.03	1586.34	1005.18	1322.78	1153.43	1350.33	1427.86	2341.44	1281.04	1576.42	3015.38	2031.92	2869.87	1510.48	1538.73	2130.33	2094.62	2109.33	1363.4	1560.64	1837.21	1484.07	1368.54
M236T375			0.128463	0.562176	1.13108	236.03	374.611	3055.17	901.636	3100.03	3814.93	2627.56	2650.4	3033.26	4394.3	668.173	2853.24	731.719	2617.64	692.681	2975.38	2728.74	3368.9	4148.95	2816.7	3115.14	762.464	496.553	3811.85	594.045
M236T380			1.33658	6.98879e-05	0.563529	236.077	379.86	5122.43	7333.4	5616.83	7460.27	7509	5575.74	10065.6	9397.01	8437.48	8543.02	18352.7	18193.9	16740.9	11194.8	11271.4	12816	11755.7	11950.6	10538.6	10383.2	8107.44	9451.58	8027.21
M236T43			1.43853	0.0208369	0.527853	236.065	42.964	15295.1	9063.16	10066	15354	4245.61	18102.7	18207.1	13864.6	2498.08	5323.74	18952.5	2318.35	36374.3	1932.73	21028	25328.5	26096.1	28669.4	27301.3	24216.9	22078.3	22400.5	19768.1
M236T45			0.689853	0.18507	0.803497	236.104	44.916	10143.2	11048.6	23142.7	21650.8	12257.2	21933	20262.1	15176	19373.8	15992.7	13831.2	12182.1	36255.3	10733.1	17561.5	20610.7	27043.4	18839.7	29519.2	26218.8	22792.7	18452.5	20588.9
M236T700			0.0826571	0.615512	1.0641	236.104	699.88	2560.96	1699.21	1852.75	2678.24	1629.65	1916.05	1499.63	1583.31	1445.42	392.224	1512.23	1457.89	1834.52	1609.74	1591.87	1508.51	1724.96	1762.25	1604.88	1610.98	1801.19	1705.28	1567.91
M236T99			0.56793	0.000177726	0.404574	236.177	98.522	668.482	787.815	830.11	855.331	707.039	599.521	1041.21	173.283	1286.53	858.895	612.499	2990.46	2462.61	1929.61	1720.19	2006.24	1669.55	2592.41	1037.63	2278.61	1328.66	1119.12	985.48
M237T167			0.600212	0.0245034	1.52443	237.094	166.659	4302.16	3748.98	9608.12	6663.04	3936.48	4964.9	4393.99	4368.27	3880.97	7635.77	5078.99	2329.25	2651.5	2774.2	3020.17	3914.02	2421.35	2161.54	5061.12	5684.7	3831.7	4294.89	4097.64
M237T181			0.137232	0.39652	0.905751	236.927	181.262	1530.32	2173.76	3260.1	3431.64	2483.25	2399.43	2932.13	3011.14	2594.4	2797.67	4692.12	2917.95	3600.19	2528.79	2913.16	2028.76	1847.22	3138.92	3409.36	2306.7	2075.41	3165.78	1909.38
M237T286			0.24173	0.481108	0.858599	236.86	286.152	2726	13395.4	10764.8	6158.27	5603.44	7447.25	1351.08	3361.87	2905.25	3200.27	8020.1	6112.16	9365.59	4092.17	5913.56	5927.26	6371.28	6915.78	6729.82	6838.92	6171.42	4904.78	8027.27
M237T42			0.199083	0.809393	1.08033	237.185	42.3315	16772.7	15391.2	29320	38562.5	14838.5	37209.2	7755.38	3599.64	7377.93	5868.91	31059.5	21295.2	12733.6	19651.5	37350.4	7441.35	12212.9	5420.89	11990.7	4400.66	19707.1	19221.7	19115.2
M237T420			0.35362	0.466168	1.07487	236.883	419.876	14343.9	15270.6	19137.8	22328.5	19733.4	17848.9	14728.6	10990.6	20580.1	8393.02	15870.7	15733.7	15211.2	16705.5	17486.2	16367.8	10297.7	15596.4	14483.4	14224.4	13943.4	12836	13417.4
M237T423			0.152132	0.371267	1.12907	236.988	422.651	2337.37	4834.6	2426.77	3375.72	1951.2	2538.82	2387.47	2077.57	2107.53	1902.6	3014.49	1875.81	2123.29	2084.88	1898.32	2169.89	2131.02	3325.31	1867.93	2483.32	1871.09	1542.8	1896.08
M237T45_1			1.30496	0.0527283	1.958	237.109	44.796	27570.3	28420.9	4218.14	26102.3	3366.51	26534.2	39351.7	3240.03	31994.7	35127.9	5109.89	2706.71	6094.62	3482.81	22949.6	28554.9	6999.93	9527.3	24480.7	5479.71	32161.8	29628.4	29652.1
M237T45_2	(M+Na-2H)-	3-Hydroxydodecanoic acid	0.944132	0.0195348	1.15573	237.148	45.281	25842.1	24160.5	32791	28596.8	29165.1	24915.5	35366.7	25337	29467.8	29702.9	23686	20158.6	21177.6	28392.9	24889.7	25585.2	25482	26055.5	29747.1	21721.4	30847.5	32992.5	31536.3
M237T59			0.180078	0.662228	1.02906	236.755	58.678	22572.8	20635.6	25499.8	31009.3	25387.7	25677.7	26637	21908.9	25336.8	20552.6	26548.3	20934.5	25917.8	19449.8	22488.7	24909.7	31921.4	22548.3	19630	23944.5	22469.5	21063.7	22047.8
M237T81	(M+Na-2H)-	3-Hydroxydodecanoic acid	0.460715	0.407591	1.13415	237.149	81.151	30817.8	21017.5	27686.2	20887.5	22847.3	29817.9	26949.5	5385.1	18366	14499.3	11565.3	10914.5	15809	19830.8	17566.5	18772.1	21983.2	29491.9	24295.5	22227.3	18687.9	19547.3	18837.8
M237T99			0.561654	0.0964945	1.175	237.149	98.598	14203.5	11382.5	13973.8	10374.6	12372	10799.6	14093.7	8756.79	14302.4	7922.19	7459.61	6099.27	10208.8	10553.1	9113.93	12466	9534.39	10320.1	12451.2	12373.2	7999.16	8868.22	8982.37
M238T141			0.269107	0.274891	1.18877	238.048	140.822	5549	3060.84	8435.67	2977.89	4344.65	5179.51	3677.29	2447.84	6904.48	3577.21	5301.91	3981.74	5129.99	3536.43	3510.9	3760.67	2946.96	3514.22	3248.91	3893.73	3635.61	2265.37	4093.92
M238T261			0.20018	0.0228679	1.28572	237.972	260.743	846.475	1046.95	1165.67	1237.23	1047.86	1127.84	662.695	748.845	860.468	855.609	874.074	603.715	908.222	449.14	803.969	850.817	1060.08	708.045	488.834	719.455	622.715	543.768	725.592
M238T291			0.34401	0.179594	0.875292	238.092	290.67	5740.95	8445.85	5393.72	6416.04	7436.26	4310.7	6771.57	7904.97	10882.1	7922.45	9598.78	7128.65	9744.63	6718.51	7686.23	10043.7	7100.85	7878.24	6354.29	9118.52	8046.86	7821.35	6971.28
M238T323			0.214098	0.0461378	1.28244	237.931	323.327	1114.95	1326.73	1155.16	1085.87	1055.02	906.147	1295.45	919.63	1225.52	1945.93	610.562	999.016	484.658	1284.35	802.934	956.565	951.338	974.823	1029.3	1287.32	1451.38	1225.71	701.53
M238T420			0.159756	0.167002	0.851682	237.883	419.929	937.75	1930.22	1303.13	1789.03	1817.1	1390.9	1324.61	817.6	1064.77	1030.26	1611.04	2208.55	1558.82	1408.71	1499.03	1327.42	1236.6	1980.15	1747.71	1161.84	767.792	1292.47	932.979
M238T45			0.292232	0.387335	1.16764	238.152	44.987	6733.8	14306.1	11041.1	7832	6723.98	4940.63	7122.48	3254.89	6474.49	9379.9	12979.2	7796.17	3893.71	5603.07	5387.58	7240.74	6356	5826.28	5515.78	6039.5	6066.87	6740.65	9224.7
M239T246			0.438432	0.0482711	2.85438	239.164	245.537	1172.69	2082.6	4924.57	2238.52	1412.79	3359.94	187.29	210.646	793.679	94.1404	1100.79	616.152	314.643	572.007	1275.16	279.482	273.175	492.553	616.41	232.12	831.79	817.677	1257.35
[truncated: 5,816 more rows]
