# Supplementary material for: CXCL14 as a Key Regulator of Neuronal Development: Insights from Its Receptor and Multi-Omics Analysis
Source: Int J Mol Sci. 2024 Jan 29;25(3):1651. doi: 10.3390/ijms25031651 (PMC10855946; doi:10.3390/ijms25031651)
Supplement: Supplementary file 1 [file ijms-25-01651-s001.zip › ijms-2813741-supplement/Positive Ion Peak Table s4- WC.xlsx]

## Sheet: W vs C
name	Adduct	Description	VIP	p-Value	Fold Change	m/z	RT(s)	W1_pos	W2_pos	W3_pos	W4_pos	W5_pos	W6_pos	W7_pos	W8_pos	W9_pos	W10_pos	C1_pos	C2_pos	C3_pos	C4_pos	C5_pos	C6_pos	C7_pos	C8_pos	C9_pos	C10_pos	QC01_pos	QC02_pos	QC03_pos
M1048T167	(2M+H)+	1-Stearoyl-sn-glycerol 3-phosphocholine	3.58527	0.00250015	0.695293	1047.74	166.569	112958	96347.4	119619	115086	111707	83393.3	126776	222399	109994	139592	149139	160038	186211	120442	166201	214542	214132	169320	189939	210394	114443	120009	126155
M1066T167	(2M+Na)+	LysoPC(18:1(9Z))	2.64768	0.000398539	1.31986	1065.68	166.593	101236	130665	101809	95546.2	120271	91285.8	116793	131097	115570	80773.8	99558.7	82984.1	79963.4	76100	73890.7	86302.3	89094.9	71223.6	73675.8	89301	73194.5	71334.3	72350.5
M114T157_2	(M+H)+	Creatinine	3.00337	0.0216942	1.28624	114.066	157.161	225996	229006	243157	253549	262676	249024	254353	55607.2	249171	225885	149401	161311	187944	189092	176475	158004	175600	192204	195472	162558	193579	189002	181713
M118T280	(M+H)+	Betaine	1.75315	0.0439928	0.845542	118.086	279.849	116792	81229.2	98706.1	103887	41918.9	115362	95187.8	82136.1	93902.1	95183.5	101986	128561	107426	112923	123120	95309.9	113515	102533	89234.4	118542	112605	97621.7	91664.5
M123T53	(M+H)+	Nicotinamide	2.18321	0.0174093	1.42578	123.055	52.984	125379	44916.5	105722	98038.9	101310	122250	88510.4	64047.7	129999	104203	61246.3	95774.5	89339.5	61412.5	94231.5	65485.2	41771.8	27944.6	90276.6	62932.6	70262.8	73140.7	74314
M126T277	(M+H)+	Taurine	3.34278	0.0211742	1.2443	126.022	277.269	356085	349130	398229	354013	348341	347614	256750	248651	232281	214939	268788	281910	282966	290218	299259	203483	188490	237165	235666	208261	212584	195217	196121
M126T306	(M+H)+	1-Methylhistamine	1.35808	0.00646028	0.749697	126.102	305.885	27885.9	29653.5	34468.8	29825.5	32889.2	26205	22011.7	17025.6	19762.4	20659.3	36675.6	42816	39551.7	46037.2	32238.7	27896.8	31397.7	29044.4	36104	25560.6	30349.8	26552.9	28392.5
M126T347	(M+H)+	Taurine	1.1185	0.000250691	0.682245	126.022	346.572	10102	5841.23	6889.61	9414.88	9095.95	8220.83	14253.8	13849.7	10409.8	12779.5	14861.2	16342.8	17851.1	13641.6	13768.8	16107.9	12896.8	14998	12652.8	14710.5	14403.7	10024.9	10357.4
M132T327	(M+H)+	Creatine	3.70463	0.0355232	1.07018	132.077	327.242	1.52315e+06	1.38612e+06	1.40873e+06	1.56686e+06	1.17132e+06	1.37798e+06	1.35155e+06	1.36367e+06	1.38767e+06	1.21133e+06	1.28881e+06	1.35367e+06	1.26675e+06	1.25462e+06	1.31535e+06	1.26104e+06	1.21836e+06	1.29328e+06	1.28855e+06	1.30642e+06	1.4183e+06	1.06961e+06	1.34285e+06
M137T158_2	(M+H)+	Hypoxanthine	9.08604	0.00442714	8.29623	137.045	157.55	81649.9	898684	26000	212998	750386	276764	522130	8201.55	856440	411821	53607.2	3616.42	33223.4	197524	13049.8	10228.1	699.887	1632.08	125348	48650.4	201629	183242	185522
M138T203_2	(M+H)+	Anthranilic acid (Vitamin L1)	1.78586	0.000185998	0.432616	138.054	203.373	10695.9	5055.73	7544.63	7732.35	7640.29	7685.14	9396.4	7554.21	16546.7	6466.11	31123.2	27576.5	25466.5	9718.87	18320.2	15550.4	20633.3	21386.2	10281.1	19468.1	14639.1	13936	13169.1
M139T145	(M+H)+	Nicotinamide N-oxide	1.6416	0.0087944	1.51469	139.05	144.986	64211.4	48582.6	49986.5	51236.1	49447.8	45007.7	26057.2	33005.1	42426.3	35324.7	43458.1	47682.7	32101	21541.2	44338.4	27417.7	22405.5	16994.2	25130.6	12909.4	29354.5	27081	28657.8
M143T308	(M+CH3CN+H)+	1-Aminocyclopropanecarboxylic acid	1.6963	0.000210909	0.628401	143.081	307.554	16650.8	12267.6	12935.1	21372.8	22086.1	16469.5	22188.3	24262.5	25863	18405.8	25720.1	22891.7	38591.1	41180.8	34559.3	30035.9	22912.9	33487	28757.2	28199.4	48499.7	23199.6	35224.9
M150T262	(M+H)+	Triethanolamine	2.76143	0.00906755	0.163829	150.112	262.31	5971.35	10140.7	5625.72	9442.25	5993.78	5266.88	10218.7	12083.6	7915.83	6433.69	45764.4	14996.6	31134.3	6584.37	42507.8	59785	59440	159304	11790.1	51466.6	31464.7	26238	29912.8
M153T201	(M+H)+	Xanthine	1.2063	0.00269583	5.35439	153.04	201.159	2499.36	15118.7	1279.41	4476.71	11774.8	6743.02	11243.1	250.391	13233.1	6857.4	1580.96	224.956	1235.85	4407.93	738.228	605.365	69.5877	212.727	2596.26	2050.72	2444.65	2168.74	2643.74
M160T206	(M+Na)+	Tyramine	1.06154	0.0339603	0.814946	160.076	206.405	24260.2	31292.1	39578.3	36624.9	34760.3	27376.9	26841	28105.5	21227	20654	43747.7	43873.7	39294.9	40660.1	38942.9	31170.5	30841.5	33442.2	29416.4	25345.6	24323.2	25769.1	24514.6
M160T361	(M+CH3COO+2H)+	Cyclohexylamine	20.5883	1.21583e-05	0.541004	160.133	361.378	1.46517e+06	1.79963e+06	1.33533e+06	1.97048e+06	1.92638e+06	1.08588e+06	1.67747e+06	1.98102e+06	1.42723e+06	1.7179e+06	2.52166e+06	3.61795e+06	3.10875e+06	1.71493e+06	2.43655e+06	3.40953e+06	3.96148e+06	2.94761e+06	2.94228e+06	3.6283e+06	2.16551e+06	1.75107e+06	2.41709e+06
M166T308	(M+H)+	DL-Phenylalanine	1.66297	5.24468e-05	0.280161	166.086	308.416	2814.48	3511.63	2561.62	3612.5	5100.12	2969.36	5072.45	5099.46	2856.86	4772.29	14628.3	19411.5	8833.16	3976.66	5090.58	16768.1	18085.8	20630.6	14227.6	15307.4	8929.52	8386.41	10005.3
M171T247	(M+CH3CN+H)+	L-Pipecolic acid	1.516	4.81089e-06	0.35893	171.112	246.646	4290.65	3758.83	2245.07	2943.87	4607.12	2738.65	7292.82	4774.05	3896.22	5096.65	12086.5	10812.1	11449.8	7091.95	7597.07	14535.7	18828.9	10083.7	12665.8	10871	4862.7	4533.17	3921.85
M173T223	(M+CH3CN+H)+	L-Norleucine	1.08116	9.41198e-05	0.668436	173.128	223.037	11290.7	10533.9	6139	10184.2	9402.22	10062.6	7780.13	7235.12	6159.11	4827.43	13712.9	12595.6	12848.9	9940.57	13497	12289	11878.7	12156.6	14985.2	11185.3	7109.23	7046.56	7337.96
M184T40	(M+H)+	4-Pyridoxic acid	1.51	0.000114891	1.53231	184.06	40.0905	21838.8	25505.8	29719.8	27383.4	28215.5	24220.8	23142.4	15391.4	26095.3	17390.5	14140.8	10209.8	14525.1	14404.5	17712.5	16893.6	18921.5	19205.8	14084.9	15812.6	16005.6	14579.2	17005.3
M188T331	(M+CH3CN+H)+	L-Glutamine	2.021	1.72008e-06	0.669624	188.103	331.321	29042.5	26989.4	20155.8	28633.1	26301.6	30561	27252.3	29745.4	23705.3	26331	35371.8	31938.7	41247.1	36443.1	39635.6	42041.4	42941.5	39216.5	51258.6	41201.5	21917.9	19987.5	20942.9
M207T212	(M+CH3CN+H)+	DL-Phenylalanine	1.17536	2.99501e-07	0.548412	207.113	212.062	5147.54	6541.36	3327.96	6100.01	5403.19	5450.57	5841.58	5584.79	5451.75	3598.28	9725.42	11500.8	9962.03	7088.69	7857.02	8855.27	11411	9982.23	9117.04	10134.9	4214.74	3250.4	3783.38
M218T302	(2M+NH4)+	Senecioic acid	1.79921	0.000358444	0.505816	218.139	302.321	15237.3	19229	17939.6	14078.2	16903.1	9668.78	8625.52	5288.03	7810.82	8733.42	15923.9	25113.9	29709.9	12099.8	20087.6	28838.9	33851.6	30280.3	19007.8	29274	25283.6	17138.4	18421
M241T347	(M+K)+	Isoleucyl-Alanine	1.28631	0.00207867	0.610431	241.094	346.982	7940.57	7732.76	10563.8	7972.97	8015.31	6483.94	19373.1	20373.8	9435.09	12573.7	19270.7	17116.6	19910.3	11473.7	15213.5	23000.9	23262.3	17808.5	14341.6	19564.5	15202.9	11990.7	12144
M258T365	M+	Glycerophosphocholine	7.39201	0.0367062	0.851839	258.111	365.092	1.54946e+06	1.68014e+06	1.93425e+06	1.80087e+06	1.97893e+06	1.66379e+06	2.3949e+06	2.02954e+06	1.90423e+06	1.76875e+06	2.63818e+06	2.25932e+06	2.36639e+06	1.62501e+06	2.42511e+06	2.40041e+06	1.81217e+06	2.38759e+06	1.541e+06	2.50303e+06	1.51422e+06	1.51813e+06	1.5612e+06
M260T380	(M+CH3CN+Na)+	1,7-Dimethyluric acid	1.13673	0.000247632	0.642297	260.074	380.278	5724.79	7658.45	7783.71	8790.6	10982.2	7318.94	13874.6	9196.98	7725.92	8732.48	16630.1	18675.5	13844.6	12074.4	12553.2	15309.5	10490.9	11067.2	13024.8	13009.3	9465.92	11558.9	10772.8
M270T347	(M-2H+3Na)+	Acetylcarnitine	1.8933	0.000246099	0.679927	270.064	346.514	25865	17377.7	24742	26270.8	22933.1	20820.5	39523.2	37781.9	29635.8	35922.6	44016.1	44471.5	53093	39126.8	37706.2	45046.9	35892.5	39067.8	38537.1	36134.8	36079.4	27600.2	30061
M274T298	(M+NH4)+	5'-O-methylthymidine	1.28166	0.00184691	0.589977	274.14	297.94	8110.8	7176.29	7722.81	8776.42	9956.82	7052.25	9921.71	7885.8	13357.3	12043.4	17145.8	15391.9	16570.6	10173.3	10996.2	27140.8	18327.1	9742.26	13346.7	17109.4	11185.6	12481.2	12198.6
M281T35	(2M+K)+	Phenylethylamine	1.46653	0.0172989	0.760741	281.138	34.862	51681.5	38697.9	41836.7	38514.5	35239.7	26556.5	27586.2	29439.4	39342.4	30170.5	66190.8	54751.4	40250.9	46671.8	37180.7	47101.4	36016.5	64783.6	37383.4	41663.6	39165.5	41021.3	37464.9
M282T366_2	(2M+NH4)+	Glutaric acid	1.31834	0.00143864	0.679891	282.118	366.333	8738.18	13542.2	11996.9	17298.3	16422.3	11717.8	22145.4	17630	15382.3	20052.8	26348.5	28121.9	26503.9	18213.7	18664.8	27770.4	16053.9	25455.5	18434.5	22301.6	12516.5	15543.8	20128.2
M291T386	(M+CH3COO+2H)+	Prolyl-Aspartate	1.52357	0.000608325	0.624863	291.119	385.961	10803.3	9360.71	9430.61	15091.6	11581.1	9438.74	21805.9	21483.7	20369.1	22831.2	22917.3	25336.6	28954.7	19633	19064.8	28003.3	19057.1	27218	25884.5	27497.4	15553.8	17351.7	17158.9
M294T299	M+	Isoleucyl-Tyrosine	2.14824	0.000176244	0.596255	294.155	299.288	19097.6	18398.3	17933.1	31246.6	24944.3	15526.9	30962.1	26028.2	31639.4	25292.6	56747.3	49855.4	46727.9	27676.3	39874.5	43565.9	33531.3	40106.3	37026.3	29193.9	34105.3	36255.2	34502.6
M300T51	(M+H)+	Sphingosine	1.9888	0.00109394	0.401614	300.289	51.127	12721.1	6057.87	20656.2	16096.1	10466.8	8321.8	10720.2	3086.61	9644.2	11669	19745.4	26302.7	30997.9	13271.3	26215.5	35608.7	20217.4	52804.7	11346.2	35990.2	17345.9	14412	29006.8
M300T90	(M+H)+	Sphingosine	1.2969	0.0002876	0.364163	300.288	90.447	5338.64	1327.77	5925.41	3191.13	2603.83	3912.48	3754.7	859.304	2713.84	4896.7	6393.37	12308.8	12981.4	3038.51	13122.1	12899.6	8038.51	11818.1	3711.21	10491.6	8739.68	6603.93	6598.11
M328T285	M+	Phenylalanyl-Tyrosine	1.02307	0.000804079	0.610745	328.139	285.001	5759.17	2795.59	5420.52	6814.54	5179.3	4281.25	7813.69	8734.45	6957.34	8093.13	11681.7	7979.51	15351.1	8169.64	11881	11850.2	9176.7	8854.73	9009.8	7313.67	9689.18	8428.86	8536
M337T436	M+	Arginyl-Tyrosine	4.35129	0.00515266	0.694891	337.172	436.386	135617	162167	162654	173178	164608	130225	315613	171666	223713	291037	327891	333889	285851	198750	238840	354560	189104	284512	273782	290919	177760	190562	205890
M344T45_2	(M+CH3CN+Na)+	Linoleic acid	1.3714	4.92486e-05	1.86855	344.262	44.6345	14206.3	10845.7	18660.9	18105.3	16743.9	18061.6	10360.6	12180	8811.94	16656.9	6240.64	6793.58	7174.7	11302.7	6322.14	9445.87	8758.61	6741.71	7872.56	6751.32	9959.81	10552.8	12558.9
M347T39	(M+H)+	Corticosterone	1.54619	0.0483081	0.803319	347.222	39.42	51120.2	63044.7	59020.3	69343.4	61026.8	37545.8	73139.3	63411.2	51660.6	52462.4	34721.3	87415.9	92159.7	57957.6	60936.6	77502.2	97450.4	79324.3	68657.8	68088.2	60292.1	61443.4	61979.8
M400T148	(M+H)+	L-Palmitoylcarnitine	6.32924	0.0132884	1.55082	400.343	148.176	582467	876379	878945	622727	789972	665818	341333	257645	380888	343711	360487	443171	338006	347723	338761	357044	365570	358360	393808	398265	373767	353145	366776
M422T148	(M+Na)+	L-Palmitoylcarnitine	1.95417	0.00937566	1.76639	422.326	147.816	54298.6	73166.1	56857.4	41183	55207.3	50889.7	21604.3	18979.7	23666.3	22356.6	24620.2	14866.6	14843.4	29192.1	24002.5	22598.5	25121.2	24745.6	29502.1	27266.4	24868.8	24801.2	26177.3
M429T34	(2M+Na)+	Acetylcarnitine	1.50117	0.0200361	1.8421	429.225	34.214	33900.7	36100.6	45084.1	32667.1	28320.7	24032.9	25678.2	3305.48	35166.3	22871.7	2919.87	34330.4	3546.48	24461.4	12737	20189.3	21954.5	4204.93	28590.3	2935.34	3438.84	32539.7	31493.7
M468T178	(M+H)+	LysoPC(14:0)	2.56864	0.0307134	1.25717	468.308	178.486	206382	207062	246270	190048	231727	177784	215457	76490.1	216417	138630	145135	149312	173989	164064	172311	131639	165681	147034	131055	136101	142561	132677	123116
M476T180	(M+Na)+	LysoPE(16:0/0:0)	1.00733	0.0288743	1.64148	476.276	180.371	20724.2	13139.7	24235.2	20462.4	19493.2	23800.1	8841.79	7480.4	9436.9	4072.65	13161.6	11455.4	7894.89	9704.71	7169.04	5174.19	13526.6	8497.63	8808.32	7015.98	10480	10025.5	7399.32
M524T166_2	(M+H)+	LysoPC(18:0)	31.8989	5.8132e-06	0.680518	524.371	166.428	7.15358e+06	5.34614e+06	7.07808e+06	7.4115e+06	7.18426e+06	6.16542e+06	7.39165e+06	7.26823e+06	7.01984e+06	8.27225e+06	7.50475e+06	9.77238e+06	1.04271e+07	8.16482e+06	1.05368e+07	1.17674e+07	11583346	1.12091e+07	1.08827e+07	1.14419e+07	8.69333e+06	7.83474e+06	8.12382e+06
M544T165_2	(M+Na)+	LysoPC(18:1(9Z))	15.1709	3.42473e-05	1.3964	544.34	165.309	2.89352e+06	3.34811e+06	2.5343e+06	2.46846e+06	3.34708e+06	2.45558e+06	2.74207e+06	2.19539e+06	2.92855e+06	2.7791e+06	1.97442e+06	1.7112e+06	1.66292e+06	2.35558e+06	1.77317e+06	2.17807e+06	1.92403e+06	1.84146e+06	2.37542e+06	2.0348e+06	2.03168e+06	1.94053e+06	1.97854e+06
M568T164_2	(M-H+2Na)+	LysoPC(18:0)	10.7769	0.00141043	1.21641	568.34	164.008	3.14839e+06	3.40778e+06	3.01511e+06	3.25625e+06	2.96462e+06	2.61785e+06	2.95333e+06	2.73169e+06	2.91377e+06	2.5908e+06	2.80228e+06	2.75631e+06	2.60091e+06	1.96473e+06	2.44128e+06	2.7732e+06	2.46699e+06	2.21626e+06	1.757e+06	2.55453e+06	2.3549e+06	2.15299e+06	2.29027e+06
M628T178	(M+H-H2O)+	1-Stearoyl-2-arachidonoyl-sn-glycerol	1.42701	0.00803217	0.739061	627.535	178.47	23915.8	25670.2	27819.3	29661.8	21548.3	21482	33231	30377.2	24831.6	34824	40105.2	34147.2	42010.9	19579	31622.8	38866.8	40537.4	55383.4	34294	33329.6	33436.8	34977.5	27294.6
M787T128	(M+H)+	PC(18:1(9Z)/18:1(9Z))	6.57321	0.00139379	0.713697	786.6	128.345	381237	352978	455272	458615	343490	327728	671752	314274	497089	559924	581879	516140	609461	464951	530979	750828	608355	685719	694268	669764	512591	521647	494372
M787T95	(M+H)+	PC(18:1(9Z)/18:1(9Z))	7.962	0.0120442	0.505118	786.599	94.831	280958	184175	428657	364899	188631	216091	587389	79015.8	317809	518991	1.43616e+06	372912	574677	380568	356463	643954	506039	722771	628797	646712	307709	523560	397784
M132T256	(M+H)+	L-Leucine	1.58854	0.0518674	1.32696	132.102	256.098	89584.8	83270	72828.2	103683	89458.1	67762.2	48608.3	38429.5	47338.1	34745.6	57125.4	61213	56880.4	53821.1	53587.8	44782.9	38001	54603	48010.8	41190.4	45086.7	42259.3	47688.8
M184T87	(M+H)+	Phosphorylcholine	2.74618	0.0837485	0.645722	184.073	86.883	211774	40270.1	48776.6	181830	104503	74120.4	78906.3	10179.1	61432.4	14527.5	115458	203391	111918	110455	192601	100853	86673.4	108539	151445	98349.8	97903.4	122931	100350
M302T48	(M+NH4)+	Stearic acid	5.90722	0.0769341	0.159201	302.306	47.871	80962.7	36223.8	60516.6	64971.3	65572.9	29126.9	55120.1	21534.1	60003.1	59831.7	235791	298179	141552	109017	255186	187045	170404	1.67251e+06	68353	215364	174414	163886	169943
M735T118	(M+H)+	PC(16:0/16:0)	1.56851	0.0705187	0.639482	734.568	117.936	24049.3	29706.8	31488.3	34875.4	30429.2	24171.6	36694.8	5041.34	26405.3	36155.5	110937	32263.5	41895.4	33358.3	25104	36463.1	40506.1	39640.7	39700.8	36448.9	29480.1	34033.7	28886
M787T77	(M+H)+	PC(18:1(9Z)/18:1(9Z))	4.85177	0.0705019	0.744544	786.6	77.245	606785	522992	349309	415224	293069	443269	474103	82127.2	507787	370319	628589	416415	592293	383178	942691	329756	672824	529086	491955	472912	881705	286966	784190
M831T76	(M-H+2Na)+	PC(18:1(9Z)/18:1(9Z))	2.11838	0.0923423	0.71821	830.57	75.926	34465.6	31036.1	129757	134911	72843.6	61391.8	130295	6679.13	62708.6	126749	133730	79758.3	147398	114010	77323.1	126655	82137	124668	80918.6	134524	21176.4	148087	79992.4
M1000T175			0.117604	0.660312	0.965424	999.657	174.688	9769.81	10822.2	7376.88	7633.02	9888.81	10624.2	4552.31	6395.43	8928.91	10409.6	8947.19	8469.56	9315.26	9340.98	9769.43	8903.65	9774.21	9136.06	7812.69	8026.52	11718.5	8714.28	10387.3
M1000T29			0.330481	0.0245465	0.778051	1000.29	29.116	1455.97	1591.07	1921.92	1827.12	1727.77	1597.09	2396.44	1725.01	2755.37	3408.97	3075.6	2904.8	2583.11	2899.34	2458.22	3168.94	1804.65	2348.66	2279.26	2705.46	10022.8	10549.7	8086.52
M1000T315			0.087016	0.480213	1.08776	999.769	315.42	1174.99	1231.46	2202.65	2330.66	1820.35	2206.11	2484.2	2329.94	1881.32	2107.63	1448.99	1587.97	1843.23	701.314	2002.14	2028.88	2590.61	1577.07	1987.92	2406.24	2702.21	1733.97	2757.18
M1000T317			0.0683344	0.668911	1.0392	999.883	316.688	3195.23	3733.98	2889.62	4161.18	4806.78	3635.14	4061.04	3054.83	2532.64	4049.36	3592.02	4572.51	3535.52	2980.12	3650.73	2899.34	2599.68	3140.27	4751.57	3035.63	2789.53	2558.99	2353.71
M1001T175_1			0.00456125	0.924066	0.990556	1000.66	175.292	5641.89	3910.47	4340.2	2833.59	5705.07	7154.97	3512.01	4963.01	3221.17	5630.59	4263.93	4563.79	4771.94	4193.69	5257.05	4123.24	4554.44	5437.38	4550.27	5644.55	9116.44	4677.9	5915.18
M1001T175_2			0.0916308	0.667447	1.05546	1000.67	174.688	5224.23	4248.53	3681.03	1960.96	4338.56	5829.64	3036.5	2376.83	3617.16	3839.9	2772.05	5484.64	2604	3313.41	3508.39	3682.56	3908.1	4382.83	3235.23	3257.32	7798.21	5123.36	4539.89
M1001T29			0.227603	0.098786	0.795478	1001.28	29.1165	1435.59	1082.92	1248.49	1139.39	1620.03	1086.64	1196.9	1222.31	1566.55	2224.48	1825.56	1126.62	1893.74	2426.18	1515.94	2523.52	1481.15	801.062	1670.25	2113.32	5517.65	6483.24	4926.07
M1001T317			0.0257899	0.853648	1.01198	1000.87	316.73	5441.23	4937.19	6618.07	5817.95	5704	6676.53	7866.09	5373.61	6210.95	5832.05	5770.51	6647.84	6654.65	5700.09	6832.24	6674.69	4152.3	4979.36	6492.75	5857.14	4583.74	7972.63	5663.78
M1002T174			0.359673	0.139392	1.14199	1001.66	174.029	11111.2	11073.5	9765.31	9770.74	10561.5	9931.75	9760.02	6564.23	8084.94	5417.92	9372.41	10104.2	8248.47	7821.33	9655.06	7818.4	7801.41	5876.56	6511.35	7387.87	9763.84	6595.63	8667.77
M1002T29			0.0817743	0.558344	0.908683	1002.28	29.3615	737.217	1106.57	1218.37	795.314	653.149	905.08	1049.93	854.606	1325.59	1469.4	1992.54	1145.3	629.301	1031.67	1613.91	1202.14	559.768	533.819	1337.48	1085.81	3615.48	4606.25	4314.14
M1002T317_1			0.0291241	0.847157	1.03475	1001.52	317.044	1157.5	1884.68	2230.04	1712.51	3316.83	1906.08	2089.97	225.229	1645.31	1802.38	1586.17	1741.01	2259.43	1329.9	2236.39	2894.71	869.979	1664.43	1312.19	1472.86	1266.97	1277.51	919.36
M1002T317_2			0.155178	0.430295	0.90834	1001.86	316.667	4004.59	3974.74	2897.44	3232.67	1971.72	3907.97	4065.08	2706.97	2303.71	2225.78	4191.65	5195.52	2320.05	3197.23	4125.35	4001.12	2568.59	2607.73	3532.59	2708.37	2893.27	1747.12	3918.06
M1002T317_3			0.212895	0.420164	1.10075	1001.97	316.874	5718.49	4712.15	6083.21	5282.76	7028.77	7457.99	6858.06	3377.03	6201.54	3774.37	6236.9	3107.42	4799.58	5252.84	6514.04	4819.49	3123.64	5767.52	4177.36	7524.93	3200.58	3411.24	1400.8
M1002T317_4			0.102493	0.677332	1.05784	1002.47	317.226	2911.08	4270.02	3147.72	3408.95	4382.1	3257.04	5339.79	1811.47	3481.02	1867.74	3433.98	4558.29	2952.44	3666.93	3606.3	2792.46	1247.45	3204.14	2933.82	3628.81	1423.21	1508.24	1128.6
M1002T320			0.0720581	0.696512	0.939915	1001.75	319.778	2205.31	1015.93	3575.07	2226.07	1179.16	1611.05	2310.95	1719.85	1000.78	1407.02	2605.55	1859.2	1165.33	2158.2	1858.86	2526.89	2431.03	1561.99	1323.92	1926.94	2094.21	2645.66	2996.17
M1003T175			0.229375	0.413765	0.929494	1002.66	175.293	13893.4	11291.7	10614.8	8469.08	12583.4	12751.1	7240.81	8209.76	11067.6	9178.15	11379.2	10428.6	12375.8	13468	14979.4	9538.56	11056.8	12056.5	7593.59	10410.8	8234.8	9995.69	9521.75
M1003T176			0.123164	0.660263	0.954374	1003.16	175.923	9329.35	10651	5636.9	9549.26	7602.39	10624.8	5854.7	6866.84	8156.97	7370.89	9248.68	9979.66	9762.68	9031.04	12368.7	5637.43	6064.41	9341.28	6728.14	7384.22	10839.5	9603.75	8864.47
M1003T277			0.182963	0.0322474	1.69908	1003.12	277.216	503.782	261.11	799.488	425.642	515.589	319.898	327.171	84.2595	272.408	395.084	194.509	259.263	278.392	285.895	311.446	132.422		170.616	108.109	327.519	114.9	4.28445	183.776
M1003T317_1			0.0439568	0.819395	0.976195	1002.84	316.622	5620.71	4286.71	6254	3438.2	5520.48	6555.98	2087.78	3751.53	5119.7	4376.25	4895.03	5037.79	3351.95	4326.68	4854.08	4804.28	5443.45	6194.92	4425.17	4824.39	4844.4	4084.22	3623.2
M1003T317_2			0.0199783	0.929118	1.01149	1002.97	317.425	2632.21	1773.56	1275.62	1379.21	1631.59	1171.12	1922.58	1132.37	1949.74	1502.82	1535.04	1900.49	1384.53	1840.05	1605.58	1164.19	683.946	2378.78	1864.13	1828.05	886.785	754.12	569.276
M1004T172			0.32508	0.368659	0.898377	1003.71	172.192	15718.1	17314.5	17741.4	11725	18551.3	8021.32	13398	12382.3	9884.91	13030.5	17436.3	6302.34	16734	17561.2	17820.3	20413.7	14180.5	17141.2	11207.1	14555.1	15399.4	7492.52	10177
M1004T175_1			0.261152	0.386086	0.933802	1003.67	174.622	15641.3	11081.5	17359.3	11062	19405.5	17272.8	13229.4	14331	17588.1	12133.3	17239.2	13908.2	17167.9	17990.5	18022.2	17354.6	16276.2	16300.8	10634.6	14779.9	16283.2	12182.9	13743.1
M1004T175_2			0.162349	0.38475	1.08653	1004.16	175.303	3266.87	4128.05	4767.86	3706.16	4775.86	4753.39	2820.15	3468.37	4048.87	3035.3	3242.67	3727.05	3473.09	3684.91	5481.69	3036.38	2602.14	4160.74	3454.45	2820.1	4549.22	4044.1	4430.89
M1004T176			0.00920747	0.905521	1.01621	1004.16	175.921	3475.83	1920.56	4552.95	3690.38	3504.84	3900.55	2194.51	3432.48	3847.4	2772.61	3420.2	4777.57	1953.38	1541.19	4772.43	3256.96	2602.14	4568.31	3039.12	2829.69	4335.21	4054.38	4324.46
M1004T178			0.306295	0.07911	1.64659	1003.58	177.831	2601.59	2172.87	3270.13	3443.67	2821.46	1519.4	872.969	464.354	635.733	638.095	1519.4	655.285	869.121	434.944	870.855	1523.7	1707.6	1087.5	1222.23	1308.44	1520.16	1067.96	634.239
M1004T30			0.16896	0.00308474	0.570331	1004.25	29.6045	355.292	381.992	343.211	260.438	323.267	233.325	264.213	404.281	179.794	501.685	678.315	683.489	349.297	868.941	734.786	355.395		335.737	426.032	692.665	1210.8	2048.72	1367.84
M1004T317_1			0.172711	0.421201	1.04571	1003.83	316.644	7410.22	7614.5	8583.68	7270.34	7241.25	8101.69	8491.79	6616.29	7416.91	6616.72	7164.67	7080.23	6606.11	8702.72	8869.33	7181.35	5249.11	7620.85	7286.67	6308.09	5676.15	6012.6	4196.13
M1004T317_2			0.0817754	0.621462	0.95209	1004.33	316.755	4000.3	4344.62	4881.66	2521.19	3811.31	3195.81	4951.43	2313.31	2638.69	2970.38	3844.5	4294.09	3308.02	4320.65	3874.47	4496.33	3170.72	2830	3229.43	4053.35	3258.76	1508.54	1799.16
M1005T172			0.194794	0.464756	0.928808	1004.7	172.46	10049.9	9685.69	9513.84	6837.4	9517.44	8852.51	7921.38	6471.7	4506.25	4765.85	9995.28	8693.56	9995.77	9575.67	9247.03	9331.06	7784.87	6298.92	6670.96	6516.86	9755.03	7885.78	8879.46
M1005T173			0.0440088	0.934442	0.992293	1004.68	173.388	10428	8674.31	7594.77	8933.58	9465.61	9968.06	7382.69	5593.75	6445.63	6828.71	9877.9	9676.42	9557.18	4549.56	8901.39	7606.89	7828.19	10097.3	6470.45	7381.44	9337.94	7664.46	4541.56
M1005T317_1			0.00499935	0.933288	1.0057	1004.82	316.592	6331.73	3636.24	6401.22	5920.12	5819.62	4660.36	5031.69	4357.28	4528.03	4653.88	4269.82	5620.55	5281.4	4924.12	4859.47	5421.02	4853.64	6183.19	4503.81	5132.06	3593.07	5516.94	4202.44
M1005T317_2			0.0753195	0.532398	0.948385	1004.9	317.052	2153.01	1611.15	2725.67	1974.18	2970.34	2349.08	2034.12	2241.45	2016.11	1351.68	2581.55	2318.79	2542.72	1917.58	2451.46	2204.86	1500.05	2300.15	2494.37	2281.4	1299.17	1112.6	332.746
M1005T317_3			0.100408	0.574864	1.12559	1005.23	317.363	978.46	1371.32	1930.97	1359.19	2161.17	995.58	1373.99	872.773	499.223	1155	1304.87	816.782	1096.33	1853.22	1458.95	675.084	181.986	943.735	697.213	2252.77	1093.62	494.708	215.149
M1005T317_4			0.13842	0.336835	0.864505	1005.32	316.656	1368.68	1498.39	1872.09	951.115	32.2672	1063.65	1318.8	1489.04	2028.29	1559.35	1537.97	1371.31	1562.44	1996.67	1752.28	1181.45	1230.64	878.275	1850.92	1885.71	683.918	2261.49	573.54
M1006T171			0.587642	0.216273	0.899767	1005.69	170.781	30822.4	36450.5	26670.6	28242.3	28117.5	22987.3	19551.9	23048.4	22784.9	18612.4	37409.1	29712.2	30375.7	27340.9	32939	24124.6	30796.8	22742.6	24896.4	25612.3	23231.3	24176.7	22522.4
M1006T316			0.173747	0.226272	1.13739	1005.81	316.461	3716.52	4215.2	3495.64	3011.42	3043.16	1753.42	2160.91	2166.65	2765.4	2896.15	2980.08	2741.61	2585.53	2016.66	2492.49	2630.72	1606.32	2664.94	3260.4	2715.47	1506.09	3445.35	1770.07
M1007T171			0.400129	0.309553	0.908888	1006.69	170.839	20213.5	23005.2	14691.5	18247.9	18252.1	18001.8	11078	15421.4	12124.4	10618.6	20198.7	17827.7	21647.2	15682.4	21505.6	16721.5	19071.4	15989	14667.3	14548.9	16711.4	15006.2	14066.2
M1007T316			0.0731778	0.59183	1.04951	1006.8	316.317	2634.24	3350.16	1637.6	3274.42	2629.81	2755.42	2506.46	2552.35	1906.77	3291.07	2674.21	2937.08	3297.39	2323.17	2706.7	2173.62	1930.67	2753.79	1873.92	2615.76	2389.85	2048.54	3680.63
M1007T317			0.105736	0.793817	1.02932	1007.03	316.911	14384.4	14875	14028.7	11960	14283.3	14245.4	11876.3	7441.2	17009.4	8718.51	11908.1	16035.6	11139.1	15482.3	13098.8	14128.6	4474.51	12325.7	12108.2	14452	6937.1	6033.62	5146.68
M1008T171			0.497223	0.0578509	0.793793	1007.69	170.701	7829.26	9246.23	7130.87	6303.72	7597.68	4748.19	3963.12	4122.84	4077.72	4914.49	9234.66	6596.86	7593.62	6079.42	9998.1	6738.81	6936.95	9734.32	6727.45	5863.3	3470.47	5111.74	5708.74
M1008T317_1			0.0978131	0.702971	1.03844	1008.03	317.044	4334.62	6176.44	6216.75	4794	3923.09	5538.41	5703.12	3712.03	5826.23	3341.5	4718.52	5269.06	5317.87	6037.27	4634	5438.51	2270.47	5347.13	3988.49	4710	2606.34	2196.87	1377.4
M1008T317_2			0.0546536	0.73061	0.947594	1008.27	317.423	1018.64	1365.54	1710.17	1890.95	1506.73	879.55	1057.83	705.36	1099.92	492.143	719.58	1394.28	2037.36	1188.72	1208.16	1223.62	908.632	827.615	1287.38	1580.04	453.29	767.808	776.286
M1009T317_1			0.450521	0.0828047	1.12321	1008.89	316.813	12104	10397.5	12559.1	12116.7	12826.6	12742.6	13956.3	11110.8	13501.4	9943.11	11009.4	12234.2	11794	11739.5	11484.9	10519.8	5645.82	11085.1	11764.3	10680	6893.69	6659.17	5335.43
M1009T317_2			0.0736073	0.604683	0.928046	1009.03	317.205	1992.8	1262.39	1483.5	1517.92	2471.75	1413.06	1735.99	1321.65	2079.65	1115.83	2077.96	1290.74	1997.27	2402.98	1996.63	1377.8	1075.91	1183.85	3008.99	1253.53	743.606	1234.02	581.881
M1009T317_3			0.150004	0.524173	1.06092	1009.39	316.847	7849.89	6151.93	6785.72	5683.51	7698	5793.82	8310.09	5138.09	6786.14	4320.52	6464.36	6543.06	6528.67	6775.83	7710.46	6278.05	2841.72	5909.54	6308.24	5453.33	3302.83	4985.42	2938.28
M1010T317_1			0.201301	0.147513	1.22739	1009.51	317.026	2147.09	2150.31	1483.7	1180.51	1124.87	1711.63	1959.22	1228.52	1525.78	1649.34	710.426	1978.7	749.578	1388.99	1348.08	1382.04	636.748	2043.57	1618.76	1309.99	1224.25	567.057	683.661
M1010T317_2			0.370915	0.0428476	1.14323	1009.88	316.861	5491.23	7090.55	6667.91	6820.74	6736.81	7111.2	6567.7	5016.45	6975.83	6133.27	6832.76	5917.31	5363.5	5327.23	6507.69	6372.22	3884.68	6513	5037.15	4761.28	4607.12	4704.77	2475.19
M1010T317_3			0.0864603	0.621872	1.05859	1010.38	316.734	3505.72	1950.31	2801.49	2093.63	3068.2	3811.8	3368.9	2271.05	2989.6	1660.99	2243.85	2772.04	2718.67	2163.82	3791.16	2286.4	1570.13	2837.12	2315.82	3299.33	1743.9	1239.48	1366.2
M1011T175_1			0.181401	0.315912	0.876009	1010.65	175.305	2611.83	4995.34	3254.86	2614.29	2169.45	4117.08	2412.96	2517.95	2144.69	2774.92	2789.4	3260.65	3249.23	3902.07	5643.24	3250.18	2382.98	2827.58	3021.05	3478.49	3902.2	3629.51	3801.27
M1011T175_2			0.0183747	0.809316	0.961342	1011.15	175.312	3049.34	5643.91	3468.37	2388.18	3066.01	3468.37	1731.45	1519.4	2350.63	2346.01	3635.02	2819.74	3251.84	4404.24	1733.73	2388.82	2168.34	4591.72	2376.61	2829.06	4336.34	4480.62	3889.15
M1011T317_1			0.0113026	0.950562	1.00526	1010.75	316.667	4366.13	4120.17	2841.04	4977.69	3273.08	2536.92	4786.25	4590.42	4322.75	3999.07	4032.07	5367.61	4497.8	3637.83	3468.93	3831.83	3925.13	3211.59	3329.7	4302.53	5284.47	3980.16	3601.19
M1011T317_2			0.062629	0.620071	0.95006	1010.87	316.749	2741.42	3777.61	4903.1	2755.3	3388.54	4089.84	3285.57	2909.7	2816.7	2767.07	4154.61	4592.51	2932	4980.59	3568.39	2890.64	2360.49	3514.21	3330.25	2868.67	2309.38	2312.21	1875.77
M1012T172			0.0917347	0.561267	1.08498	1012.46	171.501	3930.13	1695.34	2816.86	3270.01	3964.45	2804.94	3073.31	2079.01	3192.49	4055.41	2976.95	4576.58	3690.3	3318.49	1088.09	3469.2	2813.37	2413.97	1508.92	2607.32	1515.26	2337.48	2161.28
M1012T175			0.217305	0.329971	1.12903	1011.65	175.3	6295.13	4261.08	4559.48	4123.38	3474.89	5853.43	3949.5	4776.88	4042.63	2773.44	6249.67	3689.89	2383.16	5064.48	4771.74	2601.21	3680.13	4128.34	2802.47	3697.81	5411.98	4692.5	4755.83
M1012T317			0.0410942	0.816871	0.971098	1011.86	316.602	2033.68	2376.06	1390.44	2233.72	2670.13	1725.55	2793.37	1707.26	2094.2	2192.78	1380.7	3277.46	2207.78	1716.67	3432.57	2588.17	1584.16	2349	1838.2	1473.96	1916.64	1962.47	1242.78
M1013T317_1			0.0392789	0.86924	1.02895	1012.85	316.555	2940.9	3352.9	3175.03	946.676	3931.89	2308.21	3164.86	2948.96	2265.05	1545.91	3749.5	3561.43	3347.7	3168.27	1126.88	3171.98	1980.54	1365.69	3390.77	969.83	1404.93	2266.05	2158.1
M1013T317_2			0.21842	0.14736	1.15163	1012.88	317.174	2005	3021.46	3041.27	3415.11	2660.05	3210.36	3151.89	2844.76	2839.67	2339.58	2693.91	2978.04	3166.14	2452.58	1835.4	2871.65	1045.8	2508.63	3108.51	2112.18	2696.48	2270.08	1742.97
M1013T317_3			0.325311	0.0636345	1.24833	1012.93	316.752	3876.85	3209.03	2491.19	3495.55	4256.05	3220.61	2930.65	3568.17	2965.82	1882.47	3894.56	2950.15	2760.14	3131.04	1549.44	2021.37	1606	2512.96	2019.01	3106.67	2695.99	2887.3	1745.55
M1013T317_4			0.0571683	0.651771	1.05542	1013.22	317.425	1508.25	1540.81	1435.63	1599.33	2055.17	1794.1	1808.49	1109.22	1089.66	1780.78	1927.08	2021.29	1172.47	1602.49	2145.35	1236.6	616.169	1046.15	1620.46	1507.86	1478.51	1097.82	954.732
M1013T318			0.0140402	0.876135	0.983985	1012.73	318.123	3656.44	4101.12	4139.22	4354.85	2456.31	3398.57	4694.72	3425.92	2982.46	3383.94	3464.85	3799.79	3302.05	5704.24	3779.48	2023.91	3641.74	3207.21	4844.76	3421.13	4890.29	3672.27	5597.96
M1014T173	(2M+Na)+	LysoPC(16:0)	0.462787	0.386205	1.07212	1013.66	173.039	40040.2	44101.3	42094.1	33025.5	44959.4	46626.9	32180.3	34961.7	42329.9	26223.9	46043.7	38892.4	35151.2	44088.1	42360.2	30625.7	34474.8	29206.4	29289.6	30410.3	33233.5	32625.4	36376.6
M1014T316			0.0126899	0.845677	1.02027	1013.72	316.317	1538.98	1558.27	1065.23	2236.83	1406.68	1131.32	1084.94	1371.06	1673.49	2030.62	995.307	1296.61	1186.34	1515.6	1591.96	1309.39	1715.11	1555.43	1889.14	1742.63	835.413	1927.4	1464.56
M1014T317_1			0.1242	0.649017	1.04617	1013.95	317.077	9081.03	8146.82	8983.23	7806.67	9094.67	9185.14	9747.29	5475.45	8286.19	5654	7815.6	8726.67	7487.1	8077.56	11264.5	7310.06	3286.82	7311.9	8705.55	7879.38	5453.26	5243.04	3243.5
M1014T317_2			0.148438	0.463912	1.08215	1014.45	317.065	5148.79	5010.45	6388.89	5209.33	4819.85	4277.68	5225.78	4344.92	4822.77	2393.52	3312.09	4950.64	6045.58	4208.2	4994.81	4858	1910.04	4418.92	4122.01	5205.13	2285.85	1676.29	2130.93
M1015T173			0.364521	0.430689	1.06073	1014.66	173.386	27830.1	33189.1	32137.5	23804.3	34897.4	30860.9	26401.2	24378.1	26031.2	19785.9	32998.8	25265.9	27778.8	31769.3	27096.6	23410.7	28835.4	23280	21323	21565.9	25306.1	24021.7	28927.4
M1015T174			0.233582	0.452847	1.11356	1015.17	174.057	11062.4	12060.4	9916.67	8245.51	5134.75	12540	6970.64	7574.17	9255.61	6164.52	9719.86	7357.09	7103.6	6929.12	14520.3	8014.87	5740.1	9629.12	5717.27	5124.66	8174.22	8280	9290.28
M1015T317			0.161941	0.455794	1.12131	1014.95	317.277	3055.98	2693.66	2381.65	1667.9	3134.67	3582.63	4894.87	1681.19	2831.08	1282.11	2338.77	3365.43	2301.44	3259.94	2899.68	1750.57	1458.36	2337.58	2215.78	2335	713.255	1562.34	811.693
M1016T171			2.99098	0.102508	1.14381	1015.67	171.431	664479	672275	624088	612165	644227	643257	480852	428116	464552	403456	638750	541977	504381	476005	524783	483654	495587	409221	355055	499276	443055	435229	421091
M1016T174			0.161999	0.599076	1.06427	1016.17	174.01	7925.3	7181.91	6082.99	8655.54	7775.7	7813.04	7778.6	6619.82	6841.43	7605.4	8987.79	7361.81	6500.41	10930.3	10456.7	5225.89	3892.8	6785.31	3384.79	6268.54	8415.66	6618.12	8300.86
M1016T317_1			0.184258	0.272856	1.071	1015.81	316.611	5489.98	5724.18	5728.91	5016.51	5670.21	4542.26	5282.23	5514.03	6288.31	6892.39	5811.42	5844.7	4476.63	5344.94	6210.97	5081.86	3373.65	5565.16	5600.47	5117	4577.62	4754.09	3085.16
M1016T317_2			0.020588	0.832341	1.01903	1016.31	316.553	3065.66	2551.42	3358.7	3452.29	2185.14	2571.33	2921.08	2040.1	2132.89	2432.87	1847.61	3007.39	2527.14	2672.1	3201.31	2700.44	1601.8	2639.18	3236.92	2778.89	2043.12	2030.66	1832.63
M1016T317_3			0.0948161	0.514536	1.07328	1016.31	316.817	3084.34	2605	2995.7	2775.01	2032.58	2571.33	3640.38	1884.85	2132.89	2661.01	1296.26	3222.72	1853.42	2164.48	2912.21	3001.13	1727.88	2625.84	3235.84	2541.87	2001.86	2040.15	1940.7
M1016T318			0.295619	0.0287395	1.27852	1016.26	317.55	2539.65	2342.32	2299.31	3096.1	2333.6	2410.71	2851.55	1963.8	1649.04	2546.19	1771.27	3130.63	1495.33	1916.83	1441.17	2474.97	1376.23	1445.56	1599.33	2145.68	2030.24	1960.58	1675.5
M1017T171			1.77977	0.183696	1.11343	1016.68	171.329	363331	371176	367012	352587	359369	348126	293345	226904	258765	232575	360996	322627	301114	264054	300478	297731	295639	236144	198713	272415	263053	254170	243419
M1017T172			0.0920312	0.701214	0.941571	1017.18	171.502	3916.32	2696.92	3803.16	2937.07	4882.93	4924.01	2033.28	3565.54	6631.91	2423.8	2178.09	4570.68	3384.55	3944.66	6820.57	4863.61	3603.47	3981.08	2534.94	4279.87	7585.73	5524.5	4616.41
M1017T317_1			0.206348	0.287714	1.09671	1016.8	316.6	4013.18	4012.14	4495.77	4189.06	5545.59	4750.53	5414.33	3194.31	4827.53	3807.23	3701.38	4603.47	2382.52	3890.81	4386.82	4753.21	2728.18	4633.99	4697.44	4569.89	3463.11	3482.5	2767.2
M1017T317_2			0.15443	0.170864	0.841049	1017.49	316.538	853.203	1567	1528.99	1499.58	731.129	953.119	1096.35	1343.86	1145.14	1202.36	991.828	1237	1464.68	2022.15	1859.34	1802.62	709.501	1406.91	1200.22	1479.39	1098.59	1280.86	1095.6
M1018T170			2.38838	0.0425308	1.15678	1017.69	170.296	273875	301552	301955	266362	301915	264733	224123	228617	254407	170752	265488	252562	242481	227783	232229	212643	227731	206953	162200	207435	200086	198064	202825
M1018T277			0.274694	0.0411258	1.35196	1018.15	277.325	2159.37	1777.61	3129.76	2325.83	2182.89	2115.23	1439.24	984.936	1537.22	1082.85	1463.71	1387.16	1630.9	1310.71	1515.83	926.81	1614.87	1156.54	1056.47	1794.65	584.1	845.925	617.5
M1018T316			0.101346	0.511782	0.93234	1017.79	316.364	3171.96	2112.56	3010.05	3279.44	3380.95	2487.97	3243.32	2407.52	1689.85	2299.16	3730.61	1938.72	3763.37	3085.79	2336.81	2930.24	2044.53	3211.71	3754.37	2252.03	2526.2	2603.43	2752.2
M1019T170			1.67495	0.0243308	1.15377	1018.69	170.232	117530	134505	139759	115863	125999	117295	100602	117685	114441	82108.7	118933	112578	105893	102691	107463	101362	93532.4	92667.3	77874.1	97421	91713.7	89823.2	96118.6
M1019T277			0.183988	0.0518134	1.43945	1019.15	277.446	1056.08	1035.95	873.292	1006.09	985.522	510.929	454.02	237.302	845.036	452.634	627.367	659.513	574.497	615.12	728.822	257.666	206.015	529.041	452.736	529.577	333.96	530.584	332.896
M1019T316			0.0332213	0.83453	0.9765	1018.78	316.411	1962.12	2770.24	1055.67	1909.52	1228.65	1710.78	2504.15	1925.37	2582.61	1756.09	2369.81	2006.57	1638.7	1314.12	1737.32	1610.64	2629.37	1922.02	2264.01	2379.64	1877.52	2387.88	1889.48
M1019T317			0.0709038	0.622601	1.08416	1019.01	317.425	2592.14	1194.22	1886.05	1683.12	1732.41	1741.01	1364.56	1325.67	1098.58	693.409	1531.88	2377.73	1140.37	1495.46	1409.16	1546.43	477.303	1673.12	693.214	1777.94	515.982	757.48	358.767
M1019T346			0.143335	0.131366	0.784653	1019.1	346.289	698.702	174.922	324.845	441.889	708.96	459.36	729.997	561.954	485.119	865.674	437.023	884.165	593.199	591.828	861.813	871.02	492.365	453.716	707	1055.43	302.885	342.713	499.09
M1019T365			0.186593	0.154928	0.776514	1019.37	364.972	384.158	1039.58	1072.08	855.855	1478.94	368.498	1683.41	1672.56	1269.85	1059.86	1918.32	1071.37	1706.88	812.466	1706.25	1483.52	1488.24	1703.91	426.578	1699.96	914.22	1022.26	850.928
M101T356			0.44382	0.114319	0.763484	101.07	355.983	5958.28	3045.34	6421.68	5545.41	5529.87	6676.56	6178.3	4170.63	1146.63	3698.53	4317.5	4231.62	4577.49	7814.12	5940.59	9741.19	9544.35	4245.96	7994.91	4948.23	3510.25	6754.73	3921.55
M101T361			0.634937	0.000834232	0.697261	101.059	361.15	3557.17	4551.97	2836.25	3928.16	3632.89	2071.18	3776.04	4201.31	3599.95	3653.97	4598.94	5824.33	5012.9	3694.02	4392.14	5352.49	7368.11	4881.72	4506.48	5725.38	4524.53	2119.41	5236.1
M101T713			0.22992	0.124566	0.845772	101.071	712.806	2140.58	2192.93	2161.02	2332.03	2363.07	2159.45	1935.24	2258.31	2216.41	3503.87	2272.41	2449.82	2255.76	3024.52	2892.26	2476.19	2434.09	2436.72	2609.48	4653.68	2531.64	1992.42	2334.81
M1020T170			2.80147	0.0294369	0.872588	1019.7	170.3	278966	349074	323669	334505	308217	261134	238275	343289	238498	251114	378788	335003	349750	260802	360872	353509	333241	352035	282367	347724	266735	260237	253753
M1020T277			0.226748	0.0261009	1.39761	1020.15	277.134	1004.25	1311.01	1298.92	1541.98	921.935	837.577	666.723	855.115	1266	497.8	789.313	938.584	709.284	1122.9	735.075	434.91	581.256	696.981	657.115	633.683	342.773	512.068	293.613
M1020T315			0.0172313	0.917064	0.985104	1019.77	315.233	587.843	1144.79	789.388	1513.33	829.9	1239.56	877.744	1866.45	1372.29	1859.03	1171.79	1213.84	1410.35	766.193	1571.07	1038.18	874.8	1259.45	1129.89	1827.41	1694.19	2169.98	1428.99
M1021T170			2.63727	0.00631887	0.835995	1020.71	170.308	165469	192684	174997	172452	165985	148598	133427	191877	131431	138892	216464	193747	208281	149530	204394	202295	196501	204581	151920	205089	153959	144308	150129
M1021T316			0.0909297	0.484922	0.911564	1020.75	315.901	1298.79	1421.73	774.395	1549.49	1100.93	440.354	1646.08	1694.89	1111.62	1356.16	1365.79	775.274	1900.44	1292.47	1796.44	1092.52	1496.58	1266.44	1633.66	977.284	1193.97	1151.27	1422.28
M1021T317_1			0.231757	0.409181	1.04738	1020.87	316.763	16222.9	15060.2	17459.4	14520.7	16471.7	15978.2	16700.8	13661.7	16082.9	11872.9	16226.7	14695.1	15665.3	14979	16119.8	15469.4	9222.67	14515.3	15033	15137	9298.36	10232.8	9487.66
M1021T317_2			0.385894	0.0361622	1.19061	1021.37	316.841	5846.47	5799.5	4689.89	5898.12	6029.48	5814.77	5939.46	4556.58	6817.76	3208.33	4284	5731.07	4296.67	4257.23	4407.33	5054.93	3514.56	4218.27	4599.95	5495.33	4057.42	2973.56	2935.68
M1022T170			1.35333	0.0102797	0.864859	1021.71	170.308	56892.2	63124.4	61804.3	61862.4	59416.7	50930.1	50504.5	70183.7	45417.4	50665	71398.5	69344.1	66814.8	53303.6	64593.1	70499.7	69248.7	72381.3	57140.3	65268.7	53632.1	53629.8	54388.7
M1022T173			0.466583	0.135062	1.28522	1021.63	173.356	10729.4	11056.6	14411.6	12483.9	10586.2	8954.49	5668.67	7808.4	3400.18	4372.15	7123.44	8053.94	9400	5650.31	6086.2	9239.15	8729.48	5513.43	5012.79	4807.08	7747.25	6865.21	7417.31
M1022T317_1			0.0669441	0.81584	1.01938	1021.87	316.763	8633.65	7766.09	6144.37	6694.68	7605.05	6916.27	7618.24	5308.47	6213.36	5340.22	6452.23	7940.62	6839.15	7342.56	6013.33	4009.16	5171.33	6882.11	7965.75	8326.7	5153.44	3476.88	4015.13
M1022T317_2			0.0654974	0.661569	0.942382	1022.36	316.726	1925.66	2777.25	2293.94	2216.66	1929.24	2574.96	3220.27	1690.65	2151.66	2194.8	2209.6	1891.99	3783.33	1782.79	1615.8	2964.22	993.08	2896.01	2702.31	3540.67	1778.01	1447.04	1799.73
M1022T320			0.15365	0.277084	1.23601	1021.76	319.678	2700.89	952.364	2109.98	920.248	962.034	1779.2	880.6	2547.42	987.895	2074.63	516.782	2057.1	1161.54	704.09	1599.94	1219.69	1546.65	1586.8	1281.44	1202.33	1362.68	2133.46	516.754
M1023T170			0.464731	0.131772	0.913584	1022.71	170.222	19277	23000.6	18862.7	16738.4	18256.1	17265.8	17551.2	22549.6	16305.7	19649.6	25127.9	19126.1	20824.6	17705.4	23585.7	21299.8	19505.5	23636	16366.5	20199.8	19061.9	19094	17538
M1023T174			0.610068	0.0362876	1.46205	1022.63	174.021	10212.2	9131.13	11058.6	9340.86	9117.07	7126.26	6584.03	4658.15	3404.3	3683.86	6395.93	8683.67	6503.67	4635.46	2411.29	4349.1	4342.54	3517.43	5426.13	4565.24	4548.49	8335.78	6127.92
M1023T175			0.0246113	0.804984	0.973877	1023.15	174.652	2822.61	2609.9	1949.81	3050.68	2856.88	3239.77	3291.47	2884.4	3189.65	2349.35	3827.33	3072.62	2170.31	3684.27	3685.82	1516.05	1736.56	2609.1	3664.56	3035.5	4111.64	2974.18	2536.7
M1023T277			0.103239	0.336756	1.11288	1023.11	277.449	1318.97	984.777	1868.59	1205.62	1574.59	1222.96	818.557	1184.36	1497.96	965.481	1147.2	1422.45	1083.87	1507.49	1449.56	740.888	898.783	1055.33	855.771	1198.27	403.26	670.08	562.65
M1023T317_1			0.170708	0.402773	1.06134	1022.85	316.635	5332.75	4976.22	6156.72	5325	6333.23	6426.91	6569.02	5463.45	6643.27	5141.34	5121.9	6918.64	5933.8	6043.26	4549.61	6311.47	3135.85	5869.51	5909.38	5201.4	4344.33	4358.1	3979.5
M1023T317_2			0.19817	0.443206	1.1462	1022.86	316.578	5871.33	2545.42	4979.63	3067.68	7171.36	3469.49	4100.76	3356.83	2871.4	5598.64	3104.6	3483.56	3870.75	3075.07	2235.65	4064.79	2263.09	6275.31	6782.49	2388.45	4726.5	2448.39	2743.67
M1024T170			0.739905	0.00541074	0.656215	1023.71	169.669	5436.77	3911.8	7552.18	3210.94	6458.03	7983.13	6826.31	6901.96	2364.12	1519.4	8712.67	9697.47	9346.46	7171.84	8168.22	7389.79	7454.88	9892.05	6013.38	5646.45	9970.41	7042.1	5627.27
M1024T173			0.140904	0.578879	1.0406	1023.65	173.389	10647.2	9943.42	9971.41	10430.2	7166.79	13528.9	10199.9	8658.29	8803.98	8749.05	10088.7	11199.4	10414.8	9752.97	6947.01	7811.2	9795.19	10520	9275.72	8466.82	11493.4	8976.38	6922.4
M1024T278			0.125506	0.0813358	1.26842	1024.11	277.601	567.364	489.494	654.642	636.505	866.934	557.905	558.173	390.334	510.836	303.404	408.296	611.32	432.197	459.297	667.723	441.056	394.796	200.987	349.522	398.964	287.76	442.635	261.185
M1024T315			0.0219958	0.86668	0.974295	1023.73	314.948	981.055	1403.82	620.788	1507.5	631.802	840.592	1320.78	1287.13	1431.37	1667.56	1464.21	565.586	1385.88	964.645	1097.49	714.806	1914.01	1697.61	863.156	1333.48	874.66	1575.21	1609.53
M1024T317_1			0.298543	0.0126451	1.21527	1023.85	316.602	1609.98	2440.35	2404.18	2265.64	3067.68	2899.38	2347.34	2344.69	2059.98	2268.01	2182.01	2053.14	2220.19	1935.38	1695.89	2289.68	1698.72	1874.08	2058.41	1500.24	1720.74	2321.67	1595.28
M1024T317_2			0.00326766	0.86624	1.02253	1024.24	317.203	2276.26	1469.43	1849.86	2370.08	1576.91	1869.92	1983.71	1057.89	2442.23	1374.35	1445.9	2061.83	2871.71	1514.1	1294.17	1846.47	999.66	1444.55	2612.6	1777.04	1151.07	1510.7	1727.22
M1025T173			0.00973848	0.96538	0.995157	1024.66	172.755	5866.35	5644.36	5192.27	4801.43	6297.69	8455.65	2601.9	4548.73	5321.64	4266.38	2994.52	5053.48	5208.63	5769.88	4834.79	5205.55	5658.07	6800.47	6729.45	4999.45	5633.99	7038.56	5836.82
M1025T277			0.0891952	0.257024	1.12972	1025.1	277.397	561.2	432.618	683.392	619.963	753.407	817.625	523.957	497.574	615.584	390.086	479.927	542.169	572.092	721.941	459.667	436.15	270.315	527.006	624.635	584.543	255.752	459.994	211.843
M1025T317			0.0394558	0.768794	1.02	1024.83	316.68	4207.6	4222.97	3686.27	3997.04	4312.76	4861.97	4562.28	3276.53	3507.83	3522.75	3950.43	4323.1	4882.54	4122.49	3846.18	4170.91	3445.93	3208.02	4687.62	2733.42	4096.61	4695.97	3706.81
M1025T354			0.0376353	0.721719	0.931636	1025.28	354.152	693.741	360.927	501.752	953.833	936.854	465.63	861.99	458.522	316.985	436.45	499.636	482.85	1055.11	605.592	966.607	659.6	21.9669	713.368	906.758	514.5	118.833	261.931	207.808
M1026T172			0.306645	0.232781	1.15284	1025.67	171.94	6551.44	9115.83	6506.11	6326.25	6195.67	7373.81	4397.1	6547.81	9359.92	3844.01	8150.02	6948.69	3903.88	7348.24	6385.78	5418.19	5417.43	5223.04	4087.34	4556.38	6733.52	6197.56	4329.94
M1026T317_1			0.257717	0.076958	1.23273	1025.83	316.64	2239.12	3916.36	2697.88	1782.84	2053.12	2197.49	2846.38	1997.56	2401.08	1727.46	2551.68	2534.51	1657.47	1456.82	2142.77	2092.4	1940.3	1886.02	1509.16	1583.75	1978.3	2293.01	1201.76
M1026T317_2			0.28768	0.300822	1.10567	1025.93	316.911	11132.1	8786.6	9753.35	9522.67	10088.4	9385.79	11941.2	7322.61	11413.8	6493.06	9056.38	11634.2	7917.21	8000.99	10839.9	8077.53	3924.94	10089.9	8427.15	8711.84	4203.65	6313.55	3884.83
M1026T317_3			0.41981	0.0624742	1.2643	1026.43	316.943	5788.91	5106.63	5727.4	5754.24	5916.86	5419.94	5240.63	5425.61	6239.02	2879.53	5295.55	6169.49	4574.38	5552.01	2863.5	5668.33	1868.5	3590.04	2233.52	4499.67	2439.55	2332.47	2488.53
M1027T173_1			0.103039	0.793447	1.02531	1026.66	172.752	6333.39	7805.78	5852.8	7383.83	7160.32	10629.2	6727.45	7043.22	8717.92	7261.61	8503.91	6814.76	6719.54	10847.9	8799.53	6519.03	4576.81	7691.77	6510.89	6082.19	9747.53	7909.77	8655.63
M1027T173_2			0.0668535	0.811944	1.02103	1027.16	173.348	6943.13	7380	4325.92	4991.91	5505.07	8449.32	6076.16	6083	6444.52	5334.78	7501.92	7247.46	4555.15	5200.67	7245.03	5428.3	5231.13	7242.55	5178.92	5434.98	7150.33	7020.86	6920.35
M1027T316			0.100042	0.487061	1.08188	1026.81	315.893	1690.96	2062.59	2557.1	1796.22	2004.33	1503.07	1779.93	2702.9	2817.54	1052.57	1916.92	1372.28	2462.57	2304.24	1599.77	2199.37	1783.24	1723.2	1738.24	1356.15	2037.19	1565.47	1769.03
M1027T317			0.115023	0.515885	1.08815	1026.93	317.057	3541.95	3976.5	3181.08	3614.94	2511.47	2286	3147.97	2122.71	3346.39	2034.68	3827.91	1251.18	2116.7	2861.49	4096.3	3011.52	1411.57	2971.38	3101.56	2703.02	1210.75	1162.14	1156.59
M1028T172			0.468158	0.156133	1.1794	1027.67	172.127	13326.3	12206.5	6933.5	13684.1	11084.4	14965.6	10205.4	18869.5	12667.6	10687.4	12326.8	9779.84	14756.3	11715.8	12551.7	10634.2	10042	7363	6074.71	10428.2	12158.7	10482.1	10367.6
M1028T173			0.103469	0.67551	1.05895	1028.16	172.771	5864.67	3694.83	3461.62	1526.23	3036.5	5394.23	3736.79	6499.54	5967.58	5417.08	3646.45	5002.4	4122.38	5212.64	4991.44	3690.96	4109.99	5044.88	4124.32	2170.65	7807.04	4467.65	4222.75
M1028T177			0.440309	0.0247018	1.74558	1027.58	177.2	2609.33	3264.98	4772.94	3225.61	3927.06	1727.99	2191.96	1739.4	1062.52	867.504	1499.28	1531.97	1952.43	1752.21	218.318	2167.25	1513.71	653.35	1294.69	1961.73	2604.01	1488.1	1268.4
M1028T317_1			0.128594	0.403063	1.06746	1027.79	316.596	4886.05	3848.28	5507.81	4475.74	4953.16	5444.29	5663.73	4408.02	5556.77	3884.66	4204.31	4280.04	5197.19	2308.15	4795.96	4857.83	5272.4	4386.7	4702.89	5549.73	4136.72	3471.39	2972.72
M1028T317_2			0.0808932	0.665355	1.0795	1028.29	316.623	1978.73	1449.3	3675.16	2318.43	2433.46	2117.74	2954.33	1302.9	1547.61	1472.61	3203.3	3541.36	1413	2256.94	1842.06	1330.3	1071.7	2169.89	1325.34	1531.33	1545.7	2058.54	1359.96
M1029T172_1			0.0109917	0.965041	0.995561	1028.67	172.125	8520.18	8211.77	8232.9	5866.16	10649.5	9496.65	6948.24	6289.16	8802.12	8758.14	8921.02	9008.95	5851.58	9332.29	12776.3	6083.39	6059.13	9333.87	6729.66	8043.29	5424.53	11126.9	7611.95
M1029T172_2			0.0100516	0.974054	1.00314	1029.17	172.073	4559.4	3471.92	3675.08	3692.29	4424.81	4965.14	2856.01	3555.69	5107.77	2989.21	3819.78	4840.21	3478.99	4343.51	5285.67	2602.19	4115.49	4619.12	3031.04	3038.25	5205.16	4929.55	5411.95
M1029T316			0.17229	0.159428	0.809143	1029.28	316.051	908.344	1316.54	1196.54	873.745	998.043	681.264	1224.15	802.66	1165.92	664.664	1133.73	370.553	1995.83	1038.73	1743.18	1336.02	1325.32	962.898	1188.68	1056.06	1045.13	1273.34	1824.24
M1029T317_1			0.00400658	0.885638	1.0148	1028.78	316.604	4471.58	4598.86	5012.39	4947.15	2857.53	3352.8	3921.36	3275.17	4143.54	2673.78	3155.43	4825.32	5527.16	3317	3742.7	4472.48	2746.92	3237.51	4483.61	3173.56	3267.32	4700.58	3047.03
M1029T317_2			0.00705667	0.897013	0.983976	1028.85	317.048	2519.87	1560.45	3670.73	2928	3672.93	4041.84	4331.42	3854.41	3955.35	2219.38	2244.14	3418.35	5255.29	3817.85	2648.66	2363.09	2763.73	3610.31	3927.91	3238.44	2500.77	3690.85	3005.11
M1029T317_3			0.114343	0.362569	0.877598	1029.19	316.667	552.612	1155.98	894.71	1687.62	1063.47	1093.83	1127.05	322.032	1482.75	1048.28	973.504	1132.2	1257.76	843.154	867.854	1818.62	1265.22	1403.23	1303.36	1017.91	447.838	847.441	1028.97
M102T152			0.0701858	0.899703	0.989218	102.128	152.465	75745.5	58572.4	53428.6	65516.1	94506.5	79765	58396	45041.4	75610.6	59931.3	64365.5	71714.4	72738.1	76130	79917.6	58000.7	72809.1	75106	50390.9	52605.8	81769.7	60309.8	73779
M102T266			0.148957	0.514899	0.888927	102.037	265.872	2140.34	1978.23	1670.55	3206.47	2262.09	490.023	1476.04	1002.76	1340.35	1767.54	2445.65	2605.02	2920.19	476.075	2465.5	2046.22	1895.17	1705.92	1466.55	1474.06	1428.76	1156.5	1833.24
M102T332			0.118528	0.442595	0.906987	102.091	332.226	2654.41	2934.1	1583.71	3457.71	2217.72	1731.24	3141.55	1871.78	2314.62	770.344	1916.67	3202.34	3067.62	2662.13	2266.3	1954.16	1994.37	2913.03	2550.12	2476.02	2497.3	1824.03	2164.34
M102T385			0.1992	0.105151	0.862202	102.055	385.372	1884.19	1420.85	2212.14	2151.6	1380.06	1733.59	1585.54	1669.79	2148.77	782.014	2048.66	2053.85	2229.03	1591.71	2209.54	1704.96	1693.07	2278.06	1868.59	2002.99	487.625	1738.81	1716.31
M1030T171			0.92948	0.0145136	0.820119	1029.69	171.463	23040.7	15372.9	21458.8	21942.8	23467.2	21904.6	15843.9	12853.1	17059.7	15825.6	23599.9	21955.5	24512.6	22363.3	28553.3	21260.4	26225.8	22143.5	17904.2	21654.5	18422.7	19056.8	19925.9
M1030T172			0.0334136	0.978124	1.00454	1030.18	172.114	3269.66	2532.11	1730.41	1955.58	2432.11	3023.86	2387.55	4991.93	3193.78	1298.02	2546.99	3264	3038.31	4130.06	3513.25	1516.13	1527.3	3264	1723.11	2170.81	3677.57	2773.75	4108.44
M1030T317			0.188683	0.202849	0.886648	1029.77	316.58	2185.15	2779.29	2934.15	2610.61	2074.48	1497.14	3083.73	1956.17	1819.36	2877.45	1892.18	3000.63	3045.88	3174.05	2157.25	2901.74	3135.62	2108.11	2995.88	2451.11	2744.66	2695.77	2671.08
M1031T170			0.29765	0.337481	0.932187	1030.69	170.219	13709.3	15846.9	14482.6	14418.2	15854.5	14318.3	12381.6	9082.06	13084.2	10086.1	15718.7	12991.4	17347.5	12998.4	17166.3	15869.6	10627.1	13381.8	13407	13450.4	13468.4	16502.4	12551.3
M1031T316			0.113965	0.450766	1.08986	1030.77	315.834	2460.82	2728.12	2281.8	2861.48	2040.17	1467.32	2893.54	3020.5	2218.93	1550.76	2300.66	2455.82	2194.05	2193.74	2119.46	2888.49	1808.18	2158.32	766.208	2699.05	2590.76	1668.42	2503.88
M1031T317_1			0.384858	0.331029	1.09055	1030.99	316.82	23126.2	19136.6	23881.2	20592.9	23781.3	21949.3	19992.2	15826.3	23850.3	13029.7	17602.2	22221.9	19858.1	20781.1	22010.6	17466.7	8563.96	19173.9	20562.8	19890.1	12086.7	10886.2	9107.34
M1031T317_2			0.000315626	0.952034	1.00977	1031.49	317.308	2462.24	1166.94	1596.24	1731.66	1215.01	1531.36	2183.88	514.594	1410.96	839.027	1118.48	1272.75	1863.18	1508.7	1673.71	1343.52	539.957	1275.48	2133.32	1780.98	746.617	564.45	357.468
M1031T318			0.179731	0.159209	1.13771	1030.78	318.285	2632.83	2729.56	2140.78	2704.44	2180.08	1380.57	2899.43	3047.69	2207.55	2259.67	2400.27	2668.52	2196.07	2069.68	1479.92	2324.6	1628.43	1696.4	2519.39	2272.24	2428.98	1567.71	2596.24
M1031T354			0.0657151	0.653617	1.08344	1031.3	354.058	1524.18	1147.8	1395.95	2748.86	2167.2	1635.84	2319.52	579.521	1528.22	699.377	1420.2	1589.32	1969.41	1347.83	1985.84	1446.05	255.255	1573.81	1648.1	1297.97	671.521	370.615	333.93
M1032T169			0.58474	0.0556687	0.874127	1031.7	169.489	15719.2	16281.8	15359.7	17554.9	16716.1	10625.5	14294.5	13344.5	15269.4	10832.2	19335.3	14352.5	20563	18997.6	15918.2	15846	16454.6	14703.3	14052.8	16797.8	14773.4	14182.1	13207.6
M1032T315			0.0515729	0.689898	0.950476	1031.75	314.622	746.429	1215.12	1573.18	1688.11	1054.66	1419.88	1727.73	1330.2	2048.77	974.759	1206.97	1687.6	1388.86	1243.09	720.593	1393.11	1849.69	1317.51	2185.3	1504.05	1530.05	1202.2	1120.07
M1032T317_1			0.0835735	0.797891	1.02439	1031.99	316.841	8039.35	6004.68	6025.5	6322.67	7126.81	7700.38	6638.95	5743.74	8357.57	4610.78	6840.58	7212.72	4758.67	8093.5	7900.27	5276.36	3587.76	7732.93	7678.66	5904.09	4240.6	3788.3	3182.86
M1032T317_2			0.0861059	0.53741	0.931587	1032.23	316.833	2480.11	1223.96	1886.06	1794.85	2577.84	1274.62	2118.97	1137.64	2417.58	1154.79	2240.71	1983.59	2211.12	2338.64	1657.06	1954.2	1240.75	1731.07	1881.97	2154.04	824.064	824.852	572.341
M1032T317_3			0.0602284	0.652777	0.960746	1032.24	317.154	2699.42	1615.36	2182.94	2348.51	2538.87	1987.92	2262.78	1228.09	2509.4	1560.29	2697.65	2375.8	2277.73	2558.82	1864.96	1797.91	1726.31	2101.91	1953.76	2434.04	937.965	899.676	1315.08
M1032T354			0.0530767	0.581679	1.11675	1032.3	353.957	1023.01	335.998	564.656	1059.79	1181.12	663.85	1029.84	226.964	599.697	472.294	474.455	1018.85	810.289	673.973	997.77	652.176	157.331	543.775	537.106	543.242	184.799	122.469	69.8624
M1033T169			0.719773	0.0133713	0.707562	1032.7	168.953	9838.41	4762.89	4117.98	6086.91	8900.66	6720.95	7498.71	11063	3664.45	4331.78	8073.18	6518.62	10430.5	8763.53	9925.04	13123.3	8467.04	9859.94	8214.97	11295.2	8036.7	6434.2	7615.69
M1033T317_1			0.125344	0.347104	0.835588	1032.57	317.192	978.736	1040.42	1242.66	1605.55	541.502	797.17	395.266	1002.66	469.88	1053.4	1765.84	611.089	828.697	1206.15	1588.42	1307.8	227.637	1056.04	1021.42	1310.05	195.63	581.368	918.06
M1033T317_2			0.234157	0.389654	1.07414	1032.85	316.711	7269.63	5672.46	6939.75	6762.05	8843.15	8770.84	9493.23	7732.7	7468.25	6289.13	8201.31	7663.89	7270.72	7600.14	4055.9	7058.83	5100.16	8261.74	6540.96	8294.36	4633.1	6193.66	6167.84
M1033T317_3			0.182459	0.439604	1.06796	1032.97	316.765	11168.8	8074.11	10483.1	9527.85	9793.76	10303.2	10117.7	7847.66	9197.39	6755.24	9195.83	10449.9	10065.4	8955.02	11771.7	7533.2	6092.18	8187.65	9545.28	5537.12	4147.97	6757.7	5022.41
M1033T317_4			0.191936	0.239092	1.10712	1033.35	316.868	4926.1	4359.3	5069.37	3687.43	4186.37	4314.41	3957.56	3489.15	3763.66	3963.4	4651.03	4031.14	2878	4202.68	4330.1	4435.68	2135.82	2579.72	4681.98	3754.2	3955.95	2353.45	2359.5
M1033T320			0.27593	0.293992	1.25691	1032.75	319.616	5379.2	5464.53	6962.58	1269.45	6066.11	2448.5	5703.42	2061.7	4893.49	3704.66	4903.46	6745.59	1525.75	1998.4	4045.65	2598.73	2010.17	2308.94	2975.97	5856.88	1354.59	2268.95	1967.92
M1034T168			1.40309	0.000145437	0.737223	1033.72	168.216	25450.5	22472.7	17754.7	23823.6	20125.6	19484.7	17306.3	23612.6	15129	12980.1	27490.1	24686.3	28327.2	22506.8	30384.6	29551.9	26452.5	26562.2	26589	26214.6	20597.7	20147.4	20266.8
M1034T185			0.147543	0.120367	0.718964	1034.08	184.78	44.4583	254.626	239.248	445.756	215.438	442.569	514.558	359.016	601.913	726.794	720.049	862.078	855.595	339.37	551.439	448.752	270.713	461.527	397.249	440.334	685.44	256.125	689.138
M1034T317_1			0.044086	0.782035	1.02018	1033.84	316.7	4807.98	4886.42	5773.57	5312	5275.06	4682.99	5132.01	3392.34	4140.98	4990.16	5317.31	5531.12	3937.36	4782.48	6036.2	4338.11	3137.16	4536.68	4496.17	5323.45	3675.7	4097.43	2363.84
M1034T317_2			0.0551041	0.803634	1.02908	1033.97	316.963	4242.44	3536.94	3570.69	2945.99	3261.81	2859.97	4231.63	2440.94	3922.22	2488.58	3505.95	3829.16	3492.67	4246.94	4215.01	2372.61	942.627	3598.24	3385.28	2966.19	1880.85	2640.28	1606.07
M1034T317_3			0.159453	0.202901	1.118	1034.35	316.741	2151.34	2692.55	2022.32	2858.27	1544.06	2761.86	2367.78	1918.27	2696.21	2500.07	1837.79	2350.82	2742.67	2589.59	1782.52	1686.23	1615.02	1775.2	2278.35	2372.91	1974.07	1210.4	2472.83
M1035T168			1.15473	0.00017022	0.722205	1034.72	167.765	15445.4	12377.1	12558.4	12645.2	16075.8	11787.2	10278.6	13851.1	8182.93	11272.3	20972.3	17974.1	18392.6	14640.3	20271.2	15345.3	17350	16199	16572.7	14635.3	11655.5	14733.1	13754.2
M1035T173			0.854974	0.00308777	0.548905	1034.65	173.356	2387.83	2387.83	7583.14	4586.8	7503.17	2384.86	1735.64	3713.09	4681.68	2600.62	7640.95	8576.5	8474.34	7762.3	7914.27	7367.04	1298.9	7034.96	7976.64	8033.41	2601.19	7012.07	6340.89
M1035T316			0.182698	0.268035	0.886137	1034.83	316.399	2199.33	2350.92	3194.93	2550.59	3068.66	1612.99	2294.55	2430.9	2275.77	1866.94	2208.43	3519.71	3153.02	1343.43	2489.75	3222.87	2261.11	2792.99	2333.22	3585.08	1749.03	3297.42	2046.65
M1035T317_1			0.0576929	0.755364	0.97433	1034.71	317.423	4527.29	4247.23	5551.25	5309.31	3389.83	6281.21	5378.55	5410.21	3724.42	5604.5	4348.4	5917.9	3604.41	3994.02	5058.14	4433.49	5669.73	5604.61	5897.82	6197.44	4926.05	5812.71	5891.5
M1035T317_2			0.389377	0.0545947	1.1203	1034.95	316.602	8840.11	9697.32	9118.48	10650.3	10323.2	7874.48	9269.2	6374.24	7788.66	8562.28	8258.7	6214.41	7983.24	8663.33	8102.31	7663.79	7365.92	7855.18	8559.66	8328.68	6011.61	6669.96	4611.16
M1036T168			0.853742	0.00026455	0.61964	1035.72	168.216	6516.86	5202.43	5852.16	4999.42	5794.35	3882.13	2386.92	3568.08	1501.79	3636.17	7435.59	6166.03	6954.42	6074.12	8475.31	8251.84	7151.21	6697.08	5569.47	7169.29	7365.76	4485.28	4864.7
M1036T172			0.0166836	0.89864	1.01072	1035.65	172.087	3475.15	5488.16	6270.91	3685.42	4774.21	4769.48	4991.63	4967.68	4685.34	4694.87	4716.59	4397.06	4336.43	4340.88	4559.01	5631.83	6540.16	3262.17	5608.53	3903.08	4562.68	4470.59	5280.25
M1036T315			0.135948	0.308005	0.873563	1035.71	314.883	1015.09	1201.07	1909.74	1154.73	908.133	926.345	1209.83	1299.28	1559.93	1481.2	1189.42	1510.61	1518.5	1286.95	1360.24	647.416	2265.69	1284.51	2093.38	1341.77	1982.82	821.357	1776.32
M1036T316			0.273008	0.0225588	0.745831	1035.82	315.933	1587.26	1713.03	865.658	1184.56	1732.26	923.382	1020.99	1330.15	1409.67	579.63	2171.64	1784.37	2026.33	2068.31	1246.43	1308.5	1572.8	1274.84	1270.28	1830.63	1193.07	1336.52	1440.12
M1036T317			0.0786023	0.743575	1.03763	1035.95	316.667	3215.28	3069.76	4326.19	2587.96	4918.47	3782.67	4280.34	2492.13	4550.04	2146.69	3192.62	3786.71	3956.38	4201.79	3299.58	2920.46	1718.26	3056.27	4018.68	3936.06	1377.81	2474.92	1409.35
M1037T316			0.256238	0.0958541	0.810756	1036.82	316.01	1624.67	952.362	2468.69	1968.67	1134.51	2011.01	3115.75	1602	1797.88	2010.04	2550.45	2544.45	1625.31	2052.74	2982.72	2034.42	2453.55	1512.26	2699.52	2591.69	1127.55	1893.18	1135.71
M1037T317_1			0.500767	0.0808438	0.66073	1036.85	316.635	2076.48	3126.2	2546.32	2508.67	7823.6	2161.55	2917.22	2715.82	3117.31	6644.14	2504.91	7346.63	1904.09	3393.17	3129.58	7376.75	5474.54	6993.58	7924.34	7888.65	6067.29	6329.3	5568.61
M1037T317_2			0.15461	0.467292	1.04475	1036.92	316.781	8043.3	8764.28	8352.4	7037.37	7218.27	8990.68	8807.59	6255.62	7436.14	6177.58	7961.37	7643.94	6643.05	6882.42	8934.39	6666.1	5588.67	7492.42	8017.29	7951.79	7402.79	6804.33	6082.56
M1037T318			0.0846276	0.491492	1.06188	1036.69	317.805	3102.75	2769.72	3818.72	2926.78	2712.88	2515.96	2894.92	2855.78	2535.18	3060.67	3122.52	2213.09	2214.51	2955.17	3013.67	3465.02	3916.31	1845.85	2026.33	2719.64	3787.61	3361.9	2115.66
M1038T170			1.1043	0.013028	1.19047	1037.66	170.294	35914.4	42297.1	32729.2	31860.2	41853.7	37634.4	40789.3	30173.5	39042	26114	36960.7	31863.9	23432	31437.8	32139.2	27155.4	32194.7	28976	27590	29313.2	32722.3	27801.7	24675.6
M1038T317_1			0.307372	0.302517	1.09971	1037.91	316.874	11945.5	11064.2	11601.5	11546.3	14691.8	12370.7	12826.5	8009.96	13307.1	9255.4	10743.1	12376.3	10340.1	12437.2	12440	11422.4	6112.09	7423.73	8742.74	14008.1	5848.84	6365.07	6624.42
M1038T317_2			0.300498	0.184587	1.14844	1038.41	316.911	7697.18	5753.58	5626.24	6339.69	6493.48	6269.98	6280.39	5035.66	6704.51	2337.28	5274.53	5367.56	5367.08	5306.27	5739.75	3722.43	2885.15	5569.96	5779.53	5959.33	2332.94	3733.62	2271.5
M1039T170			0.12527	0.74923	1.0337	1038.66	170.262	24936.3	26035	22560	19649.9	7412.76	29837.4	27746.4	25955.6	33528	23215.6	30138.4	25028.7	23985.7	21295.1	22701.8	19569.6	24182.9	21234.9	20533	24354.2	26476.2	17331.6	23310.9
M1039T172			0.159053	0.535619	1.07419	1039.16	172.094	7565.43	7286.56	4910.09	7541.15	4515.48	10135.4	5996.78	4199.77	8550.06	6567.12	7536.75	5527.85	4673.32	7037.77	7911.63	7063.26	3542.63	6712.65	5722.47	6893.86	7271.03	6683.83	8596.63
M1039T277			0.230649	0.0454874	1.2717	1039.08	277.447	1268.33	1533.63	2622.42	1919.65	1626.53	1619.75	937.467	1298.06	1434.86	1557.05	1290.55	1097.31	1399.64	1198.41	1364.55	924.464	1041.62	1347.74	1115.35	1658.62	745.8	1972.83	866.065
M1039T317_1			0.203407	0.369954	1.06432	1038.91	316.808	10676	9961.09	8307.18	7033.35	10754.9	7946.74	9229.25	6965.26	9718.08	6566.17	9217.23	8744.63	8378.91	8557.19	9244.75	7173.57	6553.68	7400.34	8769.77	7851.01	5085.35	6267.46	4716.36
M1039T317_2			0.173749	0.228962	1.19543	1039.41	317.213	1995.3	1828.82	1048.8	2046.66	2287.63	2398.41	2165.04	1309.81	2143.76	1030.83	1509.45	2221.74	1576.04	1122.52	1876.24	2051.81	319.999	1626.58	1879.67	1086.67	783.517	738.276	1138.5
M1039T320			0.0579942	0.653962	0.940586	1038.67	320.243	644.844	1384.57	859.649	1695.03	737.963	915.086	1252.25	1538.27	1279.36	990.892	1182.56	970.276	972.994	698.35	1119.36	1340.49	2023.77	1265.36	1329.19	1109.21	1338.48	1297.16	1224.5
M103T152			0.244937	0.300345	0.887154	103.131	152.22	6680.87	4512.48	4960.55	5891.93	4401.77	4018.02	4557.67	1141.52	5754.43	4862.89	4499.05	4252.79	4776.15	7401.21	5634.41	5281.54	5817.35	5167.5	5708.36	4194.44	5516.58	4792.85	5997.15
M103T238			0.157458	0.351976	1.14842	103.054	237.639	2595.36	3033.82	2714.14	3502.65	3292.23	3002.75	2269.26	1685.41	1235.84	1692.17	3066.31	2848.27	3005.98	2371.17	2606.1	1076.37	1554.36	2009.39	2230.81	1020.78	2047.72	1059.94	1127.08
M103T332			0.237769	0.158275	1.17292	103.038	332.32	3864.67	4092.43	3779.51	3333.51	3553.57	3119.85	4493.05	2603.64	3914.08	2428.34	2076.86	4114.88	3800.48	3666.86	3335.13	2498.24	2636.15	1191.19	3060.75	3615.14	1543.31	2587.09	2519.37
M1040T170			4.01808	0.000828952	1.27696	1039.67	170.139	333762	345603	313282	306895	352669	327318	301526	244656	285881	230937	299872	250195	241703	247362	236119	246208	244936	187411	184944	243892	213798	212865	210272
M1040T172			0.0642951	0.799806	1.04268	1040.17	172.11	5858.15	5627.35	2863.07	5582.59	4736.16	6384.85	4444.48	2880.55	9248.04	2628.27	4796.68	4513.86	4480.31	4839.43	8640.94	4014.41	2692.23	5543.18	4205.25	4470.01	7696.85	4621.62	4444.64
M1040T277			0.0943827	0.22543	1.17506	1040.08	277.122	812.383	861.52	972.02	691.848	629.945	468.554	293.244	517.612	609.679	611.936	383.155	723.215	540.737	563.42	520.655	378.425	661.362	644.521	367.269	722.269	608.76	705.255	424.305
M1040T317_1			0.193685	0.22056	1.13481	1039.77	316.56	2584.03	2415.37	2722.71	2100.67	3035.9	2325	3412.87	3217.81	4364.58	2523.22	2903.92	3449.6	2477.56	2946.85	2935.25	1949.14	2001.41	2510.41	2297.15	1821.08	2681.11	2457.98	2825.5
M1040T317_2			0.289507	0.0695453	1.21563	1039.9	316.601	2891.74	3255.48	2804.76	2622.3	2748.18	3395.72	4207.8	1687.87	3652.66	2298.99	2442.11	3400.28	2464.95	2774.88	2354.81	2459.29	1554.72	2646.91	2057.51	2165.67	2366	2307.74	2403.7
M1040T317_3			0.117917	0.483663	0.886838	1040.21	317.381	1750.03	1563.92	1760.47	1814.38	2603.68	867.857	2548.51	1334.13	2341.02	1010.33	1545.73	2735.11	2058.18	1569.35	3358.39	1439.7	502.627	1895.5	2394	2340.8	1240.44	1129.55	1822.89
M1041T170_1			3.3511	0.000215826	1.29926	1040.68	170.113	198499	215968	188948	181266	211911	191182	183947	162343	146486	148622	162709	146422	133112	143476	144679	159885	148966	118527	113236	136845	136064	131267	133212
M1041T170_2			0.0586448	0.665531	0.943078	1041.18	169.585	4071.62	3853.39	4198.62	1994.78	4558.17	6831.2	4035.56	3192.13	6082.11	2632.07	3443.75	2680.78	5079.61	6197.48	3583.42	4695.64	3585.07	5254.31	5022.42	4408.93	8539.03	4308.61	6243.51
M1041T277			0.131915	0.184877	1.18501	1041.08	277.304	925.644	941.64	1412.18	860.125	1353.28	972.035	485.481	1060.73	776.489	817.714	665.94	717.007	990.02	897.673	913.17	576.246	914.946	706.792	513.443	1210.46	624.197	485.999	639.538
M1041T316			0.113872	0.373336	0.915936	1040.76	316.095	1236.12	2258.56	1779.11	1466.64	2709.65	1592.5	1815.35	2160.52	2265.74	1745.46	1817.09	2237.23	1847.37	1656.64	2029.58	2249.1	2612.33	1717.54	2881.46	1727.83	2278.08	2030.68	2349.45
M1041T317_1			0.0190997	0.915461	0.982963	1040.55	317.077	1622.46	852.163	1719.59	1231.06	1719.05	1288.17	2375.47	537.596	1093.6	820.684	1127.5	1875.94	1755.6	1221.78	1959.52	1333.9	673.28	1185.23	1262.97	1093.92	835.32	378.69	674.624
M1041T317_2			0.0786809	0.765571	1.0255	1040.88	316.817	4722.8	6134.75	4711.1	4888.51	5056.15	8285.54	6947.8	4752.78	6691.87	5600	6372.31	5841.23	5892.88	7252.66	5371.06	6076.47	4973.29	4196.65	4650.36	5727.22	3699.41	5259.8	4641.91
M1042T169			2.48401	0.00326305	1.18642	1041.69	169.129	188527	177453	188412	174027	208059	168613	197140	152340	199998	138528	177129	159477	152887	148464	154099	157734	155868	130070	125342	150286	141238	129042	137730
M1042T172			0.0068832	0.959355	1.00722	1042.18	172.489	4867.79	2410.23	3576.72	2032	2438.4	3054.66	2894.64	1842.68	4823.91	2378.65	2806.92	3381.35	1981	4748.66	2640.81	3312.79	2416.96	2462.85	3513.61	2837.5	3930.61	2827.31	2751.66
M1042T315			0.0248838	0.804087	0.972301	1041.76	315.094	1182.15	1438.72	1515.89	1390.88	1836.9	1874.96	1832.69	1350.35	2281.36	798.997	1037.94	1618.2	1131.73	1379.64	1993.55	1541.74	2230.68	1520.41	1764.5	1726.14	1645.65	1191.26	1653.44
M1042T316			0.118464	0.414081	0.896561	1041.88	316.295	1365.47	1608.96	1212.4	1003.02	1199.16	660.712	604.708	867.349	1292.68	1340.25	1285.42	1468.81	1672.45	601.409	854.574	1578	1659.74	1032.59	1008.47	1280.23	807.858	619.395	1526.58
M1043T169			1.37643	0.0417398	1.14577	1042.69	168.948	89178.2	92130.1	91384.1	80118.7	101257	82836.3	108085	80381.7	111300	72731.4	98794.4	88399.1	80679.7	81189	87037.1	80386.3	75190.8	66409.1	61304.1	74316.6	73237.7	70695.8	76758.7
M1043T317_1			0.0795031	0.597581	0.956499	1042.87	316.808	3065.65	3923.54	3201.32	2715.96	2356.75	2653.95	3389.57	2700.32	2481.94	3008.49	2829.98	4504.52	2628.22	3507.59	2931.13	3459.76	2969.89	2843.17	3031.54	2133.22	2331.77	2044.44	2838.61
M1043T317_2			0.2922	0.188942	1.16245	1042.97	317.057	5558.72	6348.72	4544.55	4890.27	5636	6170.34	4413.75	3748.6	5475.8	2720.99	4747.29	5238.39	4808.87	4439.69	4855.16	2927.76	1539.91	4867.04	4435.89	4729.23	2031.12	1661.41	1734.37
M1043T317_3			0.130549	0.556823	0.917572	1043.47	317.215	4410.62	2705.49	2286.64	2581.63	2560.62	2784.07	3097.18	1325.32	3185.49	1612.65	3973.74	3615.26	2907.42	2210.98	3718.9	3536.09	1177.19	2710.22	3325.24	1759.72	1407.38	906.639	1031.04
M1044T168	(2M+H)+	LysoPC(18:1(9Z))	0.747489	0.489858	0.963358	1043.7	168.137	192682	179361	200089	186617	209767	180928	201138	210928	197119	162803	254978	203040	195065	163314	202290	211446	210345	160043	170513	223481	167348	158580	164339
M1044T317			0.288552	0.0707531	1.49618	1043.97	317.418	1572.17	1416.15	2502.31	1232.02	2880.78	2120.15	1401.5	402.211	2852	1264.56	1991.42	1858.56	1417	1011.97	1099.37	1001.18	143.989	699.136	1233.99	1335.98	644.003	603.628	228.002
M1044T318			0.0547851	0.728341	0.951583	1043.73	317.933	872.332	1833.66	1340.33	1978.71	1758.73	1227.74	869.139	1664	1116.59	1340.39	1141.03	1337.65	1358.8	1360.16	1576.4	1185.44	2265.78	532.649	1960.09	1996.03	1365.94	1481.67	1787.69
M1044T320			0.0623003	0.710882	1.03973	1043.74	320.041	1848.43	1775.42	1168.53	1978.04	1678.74	1948.42	2175.89	1651.26	1370.25	1744.23	1468.74	976.95	1696.99	2681.3	1642.02	1508.15	1894.55	1639.23	2014.75	1154.02	2177.92	1109.11	1881.92
M1045T168			0.773484	0.326811	0.944625	1044.71	167.819	111268	133474	116864	102955	113988	98497.8	120526	122102	110915	89580.5	152877	115233	118744	92169.8	117499	128227	126528	108525	103477	122557	92649.8	88794.5	93734.3
M1045T317_1			0.203111	0.388587	1.05179	1044.83	316.765	13925.9	11077.4	11415.3	11222.1	12658.8	13445.7	12569.3	9300.74	11356.6	9560.58	11401.4	13288.2	9041.98	10755.7	12804.5	11569.8	8975.4	10786.5	11388.1	10782.9	9022.21	8237.65	6735.3
M1045T317_2			0.244911	0.12026	1.15585	1045.33	316.625	4493.58	3219.72	2858.26	3922.69	3100.38	3483.83	3682.81	2812.39	4130.5	3206.67	3238.02	3656.39	3292.86	4055.07	1826.12	3249.95	1778.29	2907.76	3254.37	2944.67	3383.22	2677.16	1597.35
M1046T167			1.65681	0.0479257	0.894392	1045.72	167.209	123095	106047	136577	128129	132238	110023	145316	155964	146927	118647	171288	145868	161203	124626	136428	162052	154267	128083	129881	143117	108540	114528	115269
M1046T317_1			0.153038	0.387761	1.06765	1045.83	316.604	6421.51	5722.76	5294.17	4853.73	5492.41	5080.54	6027.56	4969.18	4464.44	5359.55	7050.61	4485.32	4844.54	4236.65	3411.71	5765.04	4740.7	5047.33	6295.9	4406.48	3249.01	6821.06	3658.78
M1046T317_2			0.235256	0.105813	0.807619	1046.32	316.644	1272.21	1348.43	2528.13	1797.96	1382.33	1468.96	2366.67	1072.9	1767.01	1393.26	2294.33	2638.37	1379.94	2424.62	2881.58	2303.94	1819.54	1395.64	1497.05	1668.93	1155.36	2494.23	1140.68
M1047T130			0.227119	0.155827	0.72667	1046.59	129.544	652.149	1039.32	2130.31	1285.62	1672.43	1217.93	1514.67	293.911	643.266	638.64	1729.18	2163.5	2576.39	1734.18	835.033	1918.98	794.323	631.171	857.996	2018.23	865.289	1706.61	1507.85
M1047T167			0.227026	0.732693	0.973703	1046.72	167.168	69578.5	67653.6	73060.9	63097.8	72282	62412.3	87640.8	117270	74719.3	64920.7	89834.6	71979.4	81214.8	68415.3	77296.9	85910.5	85991.1	68723	65292.9	78303.9	59941.8	64213.7	60352.8
M1047T172			0.505993	0.0143152	1.61784	1046.64	172.448	5894.34	5006.16	3707.76	3491.52	5324.65	4346.56	1956.48	2414.29	2560.38	1708.03	3408.74	2207.77	3287.82	1563.17	2200.84	1952.02	1979.23	1339.64	1935.56	2630.63	3250.37	2780.62	2333.15
M1047T316			0.108764	0.564131	0.961782	1046.81	316.422	6325.34	6019.82	5842.75	7514.48	3666.89	7029.73	6367.11	5862.93	5464.8	6122.84	6210	6603.77	5622.61	7277.35	7135.19	5142.98	6691.5	6858.07	5966.8	5101.25	5184.26	4971.05	5345.4
M1047T317			0.0587507	0.6875	0.977442	1046.82	316.675	6015.37	5410.09	5824.23	7302.23	5634.07	6511.68	6424.31	5725.73	5276.95	5992.71	6105.95	7544.2	5326.34	6557.89	6315.34	5983.53	5359.31	7620.55	5655.87	5035.82	6229.19	4782.81	5305.97
M1047T354			0.0610199	0.528536	0.865012	1047.27	353.675	634.847	154.624	231.713	538.739	529.067	342.004	570.274	127.288	354.855	79.1744	245.476	576.3	561.126	463.457	624.625	589.031	86.2406	291.987	424.8	255.494	171.899	61.8221	79.9694
M1048T172			0.0918136	0.767028	0.95195	1047.63	172.405	2186.17	2196.67	4126.21	4166.62	2614.68	1955.8	4567.85	2110.22	2774.81	3002.35	3414.16	2885.75	2872.04	2911.6	2898.18	5918.18	3536.95	894.912	3469.54	2399.25	3268.05	2788.13	3610.03
M1048T173			0.492997	0.739814	0.879214	1047.65	172.739	87326.5	55192	7195.19	81385.5	82595.7	45963.9	101349	86769.8	82966.2	3257.23	112673	7681.35	152232	95118.1	5266.11	166875	4622.24	2847.39	5472.23	168314	5907.94	93457.2	84013.6
M1048T316			0.0347929	0.835963	0.983823	1047.81	316.181	2076.33	2329.32	2660.18	2393.5	3880.92	2233.11	2746.11	2856.65	2570.73	2744.12	2729.43	2651.82	2986.88	2437.5	2779.86	2924.2	3421.71	1933.51	2876.51	2185.15	1571.15	2237.14	2497.2
M1048T317			0.223269	0.236242	1.18636	1048.2	317.052	2819.45	2155.89	2502.54	1717.3	2471.1	4416.26	2347.19	1769.16	2213.51	2131.78	1542.46	1803.13	2000.73	2781.51	2281.62	1486.24	1102.86	2756.12	1882.9	3051.14	1268.63	865.947	1616.68
M1049T166			2.32665	0.0169464	0.731032	1048.74	166.403	65214	59015.2	68126	67212.7	67484.8	52196.7	72546.6	123546	59453.8	77504.2	84823.3	90008.6	104083	67443.2	99361.8	121627	118334	51489.4	107801	129405	65487.2	72663.3	73968.1
M1049T173			1.53663	0.176583	0.722468	1048.66	172.726	58988.2	46105.6	54057	60167.8	4567.6	43431	64198.7	61092.7	49115.4	63232.1	81953.2	3070.62	93148	60836	82828.1	6866.17	107655	48131.9	96368.1	118075	54467.2	6209.72	3458.18
M1049T317_1			0.142696	0.394302	1.1448	1048.54	317.203	1920.16	1269.51	2611.36	2174	3058.94	1806.42	2627.46	1228.78	1272.83	1202.36	2383.5	2313.88	1131.35	2308.29	1819.52	1573.32	701.4	1317.39	1465.87	1732.33	766.764	530.302	559.835
M1049T317_2			0.023665	0.870708	1.01073	1048.79	316.592	4232.43	4227.45	6754.91	4677.69	5529.11	4964.84	6272.22	5126.29	4729.97	6046.11	6428.5	5460.69	5630.43	4322.01	4690.16	5370.99	4747.26	5058.79	4687.99	5606.45	4590.64	6549.37	5656.91
M104T229			5.4965	0.000326782	1.2468	104.107	229.145	654311	623062	618875	663370	643769	652811	505037	491621	654117	486783	482978	490498	536315	519736	539047	450754	423769	484426	436136	443636	510649	406189	472169
M104T244			6.87757	0.00615024	1.40212	104.107	244.014	675570	685396	647660	662793	714622	758613	563163	1.29295e+06	704023	582606	511440	518913	568059	528178	566557	501094	509025	587604	400783	505738	578003	477874	573084
M104T265			1.04613	0.077117	3.42144	104.053	264.863	31288.4	30947.9	4964.78	6150.34	2336.93	24999.8	2420.65	567.04	1025.41	3273.04	4652.69	3919.5	3246.34	2788.01	4719.07	628.959	2844.3	3734.55	2757.46	2267.27	2654.46	2726.24	14761.4
M104T281	(M+H)+	D-alpha-aminobutyric acid	0.166342	0.481731	1.16179	104.07	280.521	3879.64	3416.04	2421.6	3560.73	4866.96	3970.41	1643.68	1232.6	2479.05	2026.28	1079.69	2582.37	1904.01	2775.26	2989.24	1600.12	2510.44	2364.36	1511.9	6071.94	3664.18	2528.16	3284.82
M104T365			0.789242	0.0202289	0.838149	104.107	365.462	19596.6	15220.5	18807.9	14340.2	22492.6	17165.8	20123.2	21830.1	16718.6	15446.6	20835.9	19929	25400.2	20525.4	24546.5	26031.1	17006.7	22013	16624.5	23924.9	19638.5	8855.43	14520.3
M1050T166			1.76886	0.000536653	0.689792	1049.74	166.432	21464.3	26840.4	30958.8	27754.7	29581.5	17271	28910.5	34945.3	22843.7	30519.5	49657.9	28689.9	37968.2	29261.5	30774.7	45422.8	46501.7	39214.5	41182.5	44328.5	26419.7	32298.1	25332.6
M1050T172			0.141685	0.743537	0.901259	1049.66	171.525	5669.3	6951.18	5637.1	22526.6	24463	6681.88	23587.1	24549.5	5605.22	21379.6	29538.3	5008.97	5431.28	28506.1	26903.9	3911.68	8198.16	18649.5	33531.6	3481.51	21486.5	3242.45	5408.3
M1050T317_1			0.160961	0.202349	1.14193	1049.79	316.555	1786.5	1262.13	1929.08	1566.82	1480.89	2626.79	2513.94	1836.52	2478.69	1832.7	1175.94	1614.15	2071.22	1604.18	1819.64	1598.49	1540.47	1403.59	1714.88	2370.92	2022.37	1948.36	2216.4
M1050T317_2			0.42321	0.12228	1.13651	1049.89	316.874	9928.11	12551.7	11528.6	11112.2	10612.7	12276.2	11017.7	7914.79	10850.9	7406.77	8499.16	9707.09	8664	10896.2	11881.6	9807.27	5465.08	8663.94	8258.38	10720.7	5823	4849.85	4139.12
M1050T317_3			0.307919	0.147553	1.15168	1050.39	316.987	7215.29	5992.45	7435.02	4697.56	5749.57	5879.55	6099.06	3928.37	4205.29	3725.53	4637.26	4770.28	4800.53	5678.94	5537.42	4064.17	3111.36	4806.16	4852.62	5434.78	3932.24	3570.86	2313.47
M1051T166			1.04867	0.000404201	0.690333	1050.74	166.438	10244.2	10807.9	8454.47	9301.15	12288.6	9060.21	10105.9	12375.3	3226.23	11049.3	16790.6	12548.7	14534.8	10638.9	12580.2	15621.5	14273.9	15757.1	13943.4	13697.3	7600.87	9224.52	9519.3
M1051T172			0.538073	0.0714468	0.794717	1050.66	171.501	8093.95	7343.95	9105.26	6086.34	4773.58	6073	8589.25	9550.19	6881.49	8546.43	7282.97	8808.69	10867.7	6078.41	8821.38	10631	4990.62	11212.4	11409.3	14325.5	9550.98	7666.67	7818.53
M1051T317_1			0.151839	0.407257	1.08887	1050.89	316.861	6830.75	4327.99	4909.42	6361.85	5642.42	4694.24	5627.09	4915.72	5060.88	3313.47	4579.02	5837.21	4978.67	3667.18	6626.94	5431.43	2189.03	4442.99	4804.6	4908.31	3174.75	2719.78	2165.79
M1051T317_2			0.14225	0.326903	1.12461	1051.38	317.033	3735.87	2784.37	2075.88	2601.07	2518.04	3222.92	2779.65	1227.83	2957.35	1863.71	2128.91	2211.65	3210.64	1776.94	2804.02	2001	1292.67	2351.98	2628.7	2505.05	918.72	1101.24	1139.57
M1051T365			0.457619	0.039311	0.775245	1051.4	364.85	2543.91	3290.62	5217	4650.97	5426.19	2967.33	5266.36	5226.97	3797.14	3717.35	6624.91	6921.11	5328.9	3259.95	5968.8	6828.75	5313.57	6180.26	3196.13	4687.99	2425.91	2394.98	3192.09
M1052T170			0.245145	0.410415	1.09135	1051.67	170.151	9623.85	8149.37	6693.24	10151.5	8901.53	9712.13	7719.68	7357.6	9364.36	8456.56	8711.77	6957.31	7170.06	11259.1	10145.3	5217.92	8887.79	9074.16	2823.89	8673	9755.63	8114.2	2814.06
M1052T315			0.174105	0.205876	1.15803	1051.76	315.344	2197.51	2724.25	2676.45	2830.54	1462.67	1765.57	2490.44	2367.58	2231.98	2042.16	2840.87	2615.81	1439.55	1398.17	1078.25	2058.96	1447.84	2092.84	2651.07	2055.86	1707.51	2201.61	1403.16
M1052T317			0.276691	0.138945	1.16526	1051.87	316.82	3803.23	4504.72	3155.07	2851.52	3466.67	3070.29	5035.26	3808.71	3132.16	2833.1	3019.2	3433.87	2453.75	3999.72	3709.57	3265.76	2178.86	3674.51	3138.62	1729.38	1739.67	1115.58	2025.08
M1052T365			0.263174	0.117858	0.803477	1052.4	364.671	1520.11	2093.04	1927.14	1494.79	2073.82	1664.57	2733.68	2074.03	2272.76	2070.82	2771.29	2787.06	3627.5	1200.74	2338.01	3200.4	3202.62	2765.61	1067.15	1837.8	1865.36	1202.21	1276.08
M1053T168			0.273832	0.117839	0.833369	1053.17	167.679	3261.17	2300.05	2600.26	4153.8	1739.86	3684.27	3304.36	3057.45	4679.61	1949.32	4035.13	2641.5	3258.19	4712.11	3971.66	3905.14	2631.42	4389.63	4074.37	3255.43	5416.88	3625.71	2376.96
M1053T317			0.141473	0.361716	0.845003	1052.86	316.666	849.747	1441.49	2723.98	2965.48	1915.59	1269.49	1416.55	1450.47	1227.71	900.889	1288.62	1955.7	1499.83	1650.5	1677.52	1750.39	1040.5	2697.03	2141.86	3423.91	1177.84	951.544	1267.42
M1053T320			0.106603	0.612379	0.91877	1052.76	319.673	1464.24	1740.74	4456.09	4006	4436.79	4797.66	1760.87	2801.2	3976.94	2483.86	1568.28	2596.19	4653.88	3579.96	2845.34	4798.39	3366.05	4131.14	4970.56	2237.11	3963.63	4308.34	4983.11
M1054T167			0.0574537	0.918609	0.989704	1053.69	166.881	14081.7	10786.8	9709.98	10315	12596.3	4600.38	6948.77	9841.91	14395.5	9836.22	12543.3	10993.5	9741.21	10496.4	10562.9	10847.7	7454.79	11167.8	10630.8	9746.8	11713.8	10979	10529.9
M1054T316			0.000443228	0.962194	0.994137	1053.85	316.472	1549.29	1247.67	1867.55	2616.57	1382.79	1810.44	1531.86	1490.42	1400.47	1350.23	1950.97	1581.82	1766.09	2566.36	929.538	1937.66	902.119	1658.62	1557.92	1492	909.013	1345.47	1032.9
M1054T319			0.0753643	0.618395	0.931199	1053.75	318.777	1596.28	1319.94	1666.52	1476.99	849.669	2192.14	2181.23	922.238	2072.69	2671.24	2603.56	1692.41	1925.41	2436.42	1559.31	2312.23	862.62	1675.59	1622.58	1511.05	2054.88	1978.69	2842.93
M1055T166			0.00515399	0.943614	0.993565	1054.69	166.423	9031.02	8112.82	4335.99	6995.67	9154.92	7551.84	7452.45	6225.18	9379.41	6561.26	7443.02	4784.31	7823.58	9319.93	8390.63	5214.94	8887.56	8195.54	7426.78	7798.78	8905.22	7836.48	6131.91
M1055T168			0.104815	0.500188	0.894274	1055.19	167.765	1520.69	1255.71	2589.44	2390.59	3111.91	3020.49	2645.03	808.633	4034.88	1514.63	2760.31	2423.91	2389.56	3586.75	3086.05	1302.87	2192.44	3295.05	1520.04	3041.44	4774.08	2984.3	2112.24
M1055T30			0.118556	0.292941	0.674147	1055.3	29.672	91.1579	410.448	414.585	1386.13	1173.29	1575.01	359.786	30.6938	178.918	427.543	2369.91	519.716	955.434	525.851	518.959	311.506	734.837		1033.44	1103.96	78.3805	323.528	64.2466
M1055T316			0.128271	0.815404	0.940692	1054.84	315.808	5137.63	11347.3	13245.7	13633.4	11745.5	1673.83	6268.36	9423.25	14339.5	1234.96	11483.8	18158.5	1417.01	11196.3	13347.6	11360.6	5465.35	1068.84	6601.74	13501	3886.5	768.832	999.117
M1055T317_1			0.230376	0.60109	1.04553	1054.95	316.82	24108.2	20041.6	23641.4	20746.5	25677.9	25077.6	24395.5	15739.8	27010.1	16241.8	19629.5	27604.1	21998.4	22792.2	23018.3	18376.1	11693.3	23178.3	20606.5	24086.1	13510.5	14421.7	10743.5
M1055T317_2			0.210851	0.281659	1.1239	1055.45	317.052	3911.74	4476.86	5260.58	4486.35	4606.27	3658.64	3545.41	3131.94	4332.78	1945.02	3569.6	3957.41	3589.09	4694.21	4216.43	3279.93	1670.46	3734.83	3378.5	2926.48	1145.26	2163.47	1595.94
M1055T320			0.138327	0.3422	0.889342	1054.73	320.312	2591.24	1616.38	935.247	1348.06	1083.94	2309.98	1201.84	1769.17	1084.97	1636.68	1602.03	1802.8	2088.5	1650	1789.88	1630.95	2095.55	1355.68	2207.43	1292.95	1909.02	1839.57	1931.46
M1056T166			0.588422	0.00357757	0.825858	1055.7	166.286	6968.95	8856.62	6974.46	7492.89	7584.61	8850.77	7646.44	8399.16	7788.65	6847.5	11706.8	9003.22	10354.1	9942.34	9825.09	6644.7	8335.26	8596.47	9791.69	9533.25	8418.11	7411.11	9369.82
M1056T317_1			0.113316	0.749056	1.03231	1055.95	316.749	7009.74	8616.3	6480.34	6185.76	7680.42	6768.3	10329.9	6002.65	8392.27	4856.08	6495.99	8408.9	6936	9459.34	8412.92	6916.49	3956.45	6825.38	5598.65	7048.28	3777.48	4986.08	3662.34
M1056T317_2			0.125072	0.275574	1.11569	1056.19	316.711	2551.11	1695.62	2309.81	2729.72	1917.05	2181.61	1729.58	1699.93	1918.08	1838.1	1934.14	2419.43	2316.19	1453.32	1866.22	1552.55	1278.67	2402.11	2090.57	1124.45	1570.08	2278.74	1147.02
M1057T166			0.365006	0.0688778	0.797875	1056.7	166.419	3658.7	4786.46	3665.25	3476.91	5134.94	839.416	4633.15	3882.15	4252.74	3901.06	5098.02	4114.48	3037.35	4773.22	5355.57	6084.03	3471.24	6126.42	5558.09	4297.29	5428.73	4489.21	5284.96
M1057T317_1			0.440976	0.0102083	1.1928	1056.81	316.763	6097.71	5834.31	5588.7	6129.16	5597.93	4653.86	7442.43	7092.81	5840.32	5032.6	5006.06	5247.58	5382.63	5210.09	6175.19	3897.88	4581.85	4242.29	4795.27	5184.21	4629.76	3342.9	2929.74
M1057T317_2			0.325416	0.239315	1.07049	1056.93	316.752	14038	14481.1	14631.8	12708.7	17016.1	14930.1	13830.1	12092.7	13341.1	12131.4	11901.3	14413.8	15835.5	13711.8	14097.4	11679.3	9689.06	14015.7	10982.5	13708.4	9952.7	11186.3	7732.48
M1057T317_3			0.0888217	0.50216	1.0707	1057.31	316.589	2766.2	2611.14	1834.22	2506	1883.69	2561.43	2669.73	2443.96	2820.85	1387.03	2815.27	1975.19	2478.21	2471.87	2879.06	1571.13	1816.79	1233.9	2325.84	2366.3	802.109	1530.28	1014.42
M1057T320			0.164152	0.269002	0.883604	1056.7	320.041	2276.68	1552.22	2081.43	1478.09	1009.87	2015.79	1623.66	2296.77	1573.3	1669.97	1856.27	2007.95	2179.59	1438.35	1788.67	3042.91	2089.82	1880.37	2370.52	1238.82	2003.38	2250.07	2346.2
M1058T166			0.860943	0.0101069	0.662032	1057.72	166.307	8878.26	8191.5	9060.45	4778.4	9136.78	8919.06	7293.96	6135.73	4922.4	6552.06	19970.9	10099.6	10862.4	12281	14306.9	9118.78	6074.28	10494.4	9679.51	8690.77	9314.17	8690.68	6419.63
M1058T167			0.976422	0.000256393	0.675395	1057.71	167.071	8871.58	9144.62	9058.69	7877.9	9136.78	5157.34	7944.45	5716.66	5586.58	6341.19	14442.8	10099.6	10862.4	11920.3	14306.9	8893.52	10316.5	10494.4	9992.32	9474.18	6296.83	7913.21	7341.28
M1058T316_1			0.0675739	0.667055	1.03236	1057.8	316.49	4107.39	3553.09	2748.95	5102.96	2990.14	4600.4	3444.5	4692.17	3930.36	3472.91	4749.43	3407.75	3755.89	4075.53	3175.09	3593.53	3621.22	3846.53	3602.39	3604.07	3937.43	3236.71	3314.07
M1058T316_2			0.170455	0.206057	0.824965	1058.3	315.934	393.518	1616.1	1181.67	1210.77	657.233	1305.99	723.426	1462.38	1401.16	1284.8	1846.24	1549.87	1468.15	962.175	1357.26	819.778	2067.63	808.004	1464.77	1277.34	1141.74	1270.39	912.718
M1058T317			0.0857106	0.659243	1.03932	1057.93	316.755	5174.03	5194.37	4925.47	4213.38	5422.26	5322.52	6642.8	4531.23	5312.61	4414.94	4611.53	5912.32	6157.01	5851.31	5633.78	5183.57	2747.57	3088.97	5473.19	4559.24	4357.25	3564.51	2825.53
M1059T167			0.897893	0.000293742	0.558877	1058.72	166.535	6341.34	1733.55	2385.06	4154.85	4782.91	5571.77	2924.46	3777.55	4815.72	2294.67	7646.11	5641.41	6955.37	6947.32	10155.5	4785.36	5269.56	7005.41	8041.88	6944.54	5194.85	5138.71	1732.23
M1059T316			0.177118	0.306984	1.1372	1058.79	316.461	2929.46	1837.86	3043.49	2264.94	2708.58	4753.21	2641.34	2268.4	2971.72	3061.09	2561.09	2580.33	1509.88	2437.5	3259.63	3452.57	1258.49	2552.98	2680.81	2750.77	2560.93	2869.9	2106.35
M1059T317			0.0877776	0.803389	1.01299	1058.91	316.752	10197.5	9681.32	9963	9773.86	12906.4	11753.9	12764.7	11056.7	11115.8	9840.87	9347.12	11390.4	11714.2	11929.6	11387.5	11643.8	8030.69	10687.7	10171.3	11353.7	8185.73	7889.57	7670.85
M105T229			1.42679	0.000160237	1.27631	105.11	229.336	39369.5	37101.1	36669.3	37821.7	37529.9	36819.4	32520.9	28298.7	38669.9	27028.2	25803.8	27772.7	30960.9	30986	30696.1	25464.4	25098.6	27867	23999.3	27012.4	28367	22689.4	30400.2
M105T244			0.738865	0.177374	1.14786	105.11	244.22	40138.1	39918.4	37759.7	37684	42429.3	44928.3	32148.7	38772.1	40527	32570.6	30782.2	61198.8	33663.1	31260	34382.4	31102.3	30309	36544	22763.5	25035.3	34014.6	22976.9	34615.8
M105T317			0.722137	0.382687	1.05141	104.992	316.749	128326	128396	113303	124848	131545	127106	130495	100770	135563	98211.9	123018	126380	124610	133634	132905	82251.2	96499.1	119762	109030	110892	107221	93930.7	90036.2
M105T318			0.901295	0.585642	0.65807	105.028	318	4998.75	124839	112964	3812.66	2704.97	2686.49	3955.54	2230.39	1055.24	1433.56	123070	4095.53	123364	3266.86	131228	1376.79	2972.66	4028.37	1513.38	1212.54	4353.36	2905.72	4466.54
M1060T166			0.715843	0.0137124	0.656038	1059.73	165.883	6750.34	5385.23	3034.66	5248.5	4244.94	3828.48	4780.31	8880.96	2782.17	3791.27	9348.08	7925.26	8024.58	6093.66	12782.4	5205.04	6810.86	7116.68	4924.89	6042.98	6279.67	6204.58	5626.31
M1060T316			0.0146835	0.973982	0.997208	1059.78	315.933	2745.55	1414.61	1737.11	1669.33	1586.49	2191.51	2006.83	2225.49	1832.54	2504.01	2162.94	1673.94	1787.62	1712.26	2183.94	1802.46	2506	2137.81	2408.46	1593.78	1878.96	1305.16	1409.41
M1060T317_1			0.125732	0.422571	1.13073	1059.56	317.148	1399.03	1233.99	2880.67	1840.72	1581.52	2327.39	1766.16	1330.19	2060.61	1512.72	1378.91	2300.7	857.477	2020.92	1592	2205.81	726.609	1607.9	877.7	2291.59	1295.81	720.879	801.797
M1060T317_2			0.128691	0.437716	0.932313	1059.91	316.719	5865.18	4661.3	2839.47	4554.59	6283.74	4714.55	3938.76	3513.52	4679.87	3552.35	4638.63	5821.13	4560.11	5251.9	3945.33	4048.08	3975.15	5988.91	4503.46	5108.87	2339.96	4746.3	3795.86
M1061T166			0.404014	0.0331488	0.765263	1060.73	166.286	3263.57	2692.1	2586.51	4017.32	3574.74	2170.08	2427.53	3049.23	1910.75	1925.56	5797.48	3304.23	3471.25	2824.25	3753.76	3695.21	3738.74	2169.79	3640.83	3693.2	2173.44	2350.71	2541.88
M1061T315			0.0934989	0.563925	0.917315	1060.77	315.249	1968.63	1650.83	1463.58	1699.41	1352.71	437.667	1195.25	1838.15	1962.86	1568.37	1434.11	1215.06	1519.4	1924.65	1655.87	1255.32	3185.45	1512.51	1448.14	1351.37	1114.37	1989.02	1807.19
M1061T317_1			0.24862	0.0179905	1.17823	1060.8	316.593	2410.05	2518.03	1769.5	2149.97	1645.52	1915.66	2194.41	2259.71	2316.61	1861.69	1931.01	1321.23	1594.79	1898.66	2202.8	1794.4	1674.61	2035.1	1837.57	1568.12	1013.02	1554.32	1887.84
M1061T317_2			0.0116829	0.981135	1.00128	1060.89	316.81	9471.59	7177.98	9545.98	7902.62	8792.74	7138.8	9049.01	6884.41	7195.52	6746.64	7333.93	8923.16	8021.66	7151.1	7714.96	7368.88	8994.36	7496.68	7697.54	9101.26	6676.6	6383.88	5074.1
M1062T165			1.18722	0.00681253	0.598056	1061.75	165.187	7953.13	10480.6	8220.76	8171.78	6520.74	6014.84	4782.16	7379.38	20099.1	14491.7	21094.8	17348.6	17992.9	10856.7	14628.3	10689.6	19757.2	19904.7	7388.74	17705.3	7292.05	5732.69	10709.8
M1062T169			0.00781844	0.984775	1.00291	1061.65	168.946	27244.2	10868	19298.9	23998.3	17147.7	23843.9	26539.4	6725.65	29933.1	16936.9	25080.3	20402.6	4106.9	23263.1	23950.7	18686.8	23847.3	19483.7	20434.5	22692.6	13019.5	19874.4	19767.7
M1062T317_1			0.345641	0.175372	1.10525	1061.88	316.987	12617.7	11400.4	11646	9977.25	11469.3	10979.6	9794.04	8698.95	11007.7	8587.62	9460.89	11246.6	10166	10285	10633.4	9837.02	4595.33	10560.8	9488.26	9794.07	6985.01	6150.26	7098.46
M1062T317_2			0.0186608	0.887625	0.987383	1062.37	316.817	6213.65	4862.32	5019.08	4894.45	5682.78	4992.8	6060.99	4279.18	4023.01	3738.89	5522.81	7070.94	4364	5709.74	5482.93	4320.95	2886.32	4542.32	4699.07	5804	2966.42	3664.32	2987.06
M1063T165			0.0589921	0.829302	0.962054	1062.75	164.976	5644.48	9178.38	12339.8	15286	3744.13	3496.39	12835.4	11243.6	12089.1	2698.26	10972.7	6511.46	8877.46	12290.7	9339.56	8078.7	8684.46	12287.5	6101.01	8904.85	6304.64	12915.2	5641.98
M1063T169			0.851949	0.0143999	1.22383	1062.66	168.948	20518.4	21164.5	15790.7	18584.8	19213.2	19667.6	20497.9	24734.3	19886.9	12191.4	17243.9	15183.5	10207.1	15275.9	15592.6	17879.3	17359.9	13605.6	16501.7	18239.2	14990.1	13153.7	13092.8
M1063T317_1			0.0319058	0.834434	1.01243	1062.87	316.81	9808.75	9658.7	12414.1	9712.33	8941.42	10735.3	11128.4	9272.31	9029.08	8621.39	8981.45	11859.7	11838.3	8538.75	9952.54	9010.92	7777.99	9049.68	10977.7	10115.2	6756.62	7019.57	7699.36
M1063T317_2			0.264017	0.097162	1.15305	1063.36	316.647	3463.93	3345.14	2734.4	3116.8	3676.28	3166.59	2949.01	3864.98	4605.78	2597.58	2854.77	3042.83	2882.87	4240.46	2766.05	2414.93	2187.7	2669.27	3068.4	2943.72	2630.09	1828.11	2191.85
M1063T317_3			0.196683	0.183268	1.11656	1063.38	316.678	3480.66	2058.03	2580.09	2249.31	3697.08	3305.37	2357.99	3177.48	3629.92	3439.05	2686.78	2509.29	2725.5	3555.7	2557.26	2768.46	2187.97	2779.26	2447.36	2628.36	2401.95	1490.05	2100.94
M1064T165			3.975	9.13173e-05	2.67347	1063.75	165.118	104713	106274	108650	100542	104556	86943	80836.2	83774.3	79858.2	64762.3	4348.8	1784.58	4367.6	2827.18	66810.3	71944.3	69833	55774.2	2518.91	64254	1094.37	3010.79	57315
M1064T169			3.88822	0.000177621	1.44747	1063.67	168.944	199218	241435	199219	194739	212135	172729	170873	155051	170834	136032	77311.3	150292	148029	118556	136774	145987	145331	122097	100697	134582	122823	124776	124892
M1064T317_1			0.178756	0.289198	0.904879	1063.86	316.604	4552.35	3162.51	3852.33	4607.21	5320.84	4012.1	3906.67	3029.46	5438.48	2898.67	4174.84	4741.34	3755.03	6113.8	4238.95	4848.63	3346.16	4932.93	3586.28	5329.54	2906.48	3326.67	3468.71
M1064T317_2			0.069341	0.63235	1.07536	1064.18	316.786	2383.32	1961.52	2079.02	2424.53	2452.55	2254.95	2304.34	1823.83	1404.29	1325.34	1009.12	2319.84	1659.79	1151.6	3448.91	1450.23	1110.78	1473.91	2832.22	2526.67	2022.44	1771.56	1023.15
M1064T319			0.219998	0.309155	1.26732	1063.75	319.497	576.368	1906.56	3009.54	1543.18	3451.74	3371.49	2350.48	1974.9	1138.62	2074.87	1180.96	3288.21	1222.41	2927.42	1541.85	1606.4	589.485	929.839	2895.94	701.742	3062.29	2795.38	2802.5
M1065T169			2.2659	0.0254976	1.36719	1064.68	168.856	121029	154914	113402	120370	139712	109456	109824	24731.6	108841	92621.5	67195.8	100983	51374.4	76114.8	87884.9	96679.1	90062.9	74113.2	62613.3	93818.8	81113.2	81893.3	84778.6
M1065T284			0.0699886	0.360945	0.832298	1064.61	283.54	402.054	525.716	341.194	133.374	500.398	381.15	212.647	42.1259	373.114	198.674	397.143	600.647	401.729	436.905	446.183	164.332	468.627	342.932	349.343	129.338	212.685	360.917	8.77142
M1065T317_1			0.0317877	0.896857	1.01999	1064.51	317.229	1104.71	1148.13	1030.87	1455.02	1126.96	1509.38	2354.78	932.386	1570.14	1180.55	1146.7	1652.28	802.664	1623.44	1731.1	1807.74	770.619	1814.61	552.048	1248.88	700.059	1001.8	237.829
M1065T317_2			0.0764613	0.657374	0.97037	1064.85	317.061	5503.02	6081.32	6521.01	4891.88	5714.96	5604.8	5016.93	6662.75	5328.91	5306.39	5299.32	6955.17	6651.29	5724.26	4970.89	6538.42	3579.39	5698.32	7045.73	5898.43	4294.57	4294.68	5268.53
M1066T316			0.0191427	0.866507	0.984331	1065.84	316.256	2034.08	1899.34	2117.75	1647.81	1184.7	1594.07	1950.61	2574.58	1807.08	1579.31	1790.65	2008.55	1974.66	1929.83	1749.71	1295.62	1474.7	1722.22	2772.88	1963.22	1719.54	777.623	1926.4
M1066T320			0.00857515	0.923237	1.01829	1065.72	319.521	942	775.228	1685.13	2988.93	1019.85	1545.46	1736.94	1837.87	1047.6	1855.95	1787.11	1656.89	1583.52	1547.69	1360.06	557.535	2607.1	1457.17	553.392	2047.19	1864.16	1155.01	1846.87
M1067T166_1			1.68435	0.00247801	1.25116	1066.69	166.403	52995.6	57915	53219.5	48557.9	66724.8	49787.1	66999.7	73924.1	65720.4	47609	55637.9	52027.4	48131.4	47323.9	40206.6	44995.5	47769.5	40656.8	41832.1	47749.1	38872.3	41192.8	45319.5
M1067T166_2			0.171972	0.412836	1.13992	1067.19	165.752	3751.55	1250.71	2170.9	3299.66	4558.49	2618.67	2457.1	1738.76	3396.3	4124.07	2393.37	2616.7	1974.5	4352.06	2194.59	2198.84	1319.14	3509.6	2371.8	2830.96	4152.87	2810.49	2129.12
M1067T314			0.111579	0.318595	0.873093	1066.71	314.095	735.097	900.03	525.105	1317.19	604.249	899.349	1201.87	508.03	1189.18	868.965	1284.32	956.262	802.352	771.647	826.625	710.416	1569.72	947.3	1122.24	1029.9	1244.43	1002.97	1170.29
M1067T316			0.0695923	0.583139	1.06345	1066.82	315.89	2193.14	2295.48	1746.92	2928.41	2474.8	2146.58	2886.17	2043.9	2166.38	2049.24	1814.2	1903.59	2990.01	2577.33	2035.18	3191.56	2183.56	1345.68	2477.85	1043.84	2184.12	2406.42	2732.55
M1067T317_1			0.165367	0.495098	1.0704	1066.93	317.065	7156.32	7904.9	7769.38	8962.67	8836.67	7889.7	7471.84	5574.27	8688.24	6008.46	7694.53	10178.5	6516.7	7320.48	9270.76	7515.74	2710.62	6720.53	6957.43	6361.38	3107.05	3033.3	1492.54
M1067T317_2			0.323324	0.0946346	1.22303	1067.43	317.069	4368.85	4445.26	5204.67	4822.78	3928.49	4703.7	5087.94	3380.36	4878.06	2228.95	3092.04	4598.03	3512.53	3866.05	4208.12	4619.06	1247.17	2226.12	3989.99	3839.55	2399.82	1705.84	1986.03
M1068T166			1.2642	0.0954151	1.11129	1067.7	165.856	106009	101552	105070	103258	121235	80636	120189	143573	114673	114131	90140.5	89544.4	88096.9	101319	89921.3	117764	113742	91263.9	107014	110329	85213.3	86291.1	81815.9
M1068T317_1			0.0507595	0.756082	1.0372	1067.55	317.348	1835.96	2316.16	1890.16	1817.71	1821.19	2198.97	2410.98	1042.33	3174.78	2072.08	2107.22	2503.5	1556.1	1984.98	1653.69	2244.66	931.926	2555.64	2388.68	1915.83	984.437	1029.18	1014.34
M1068T317_2			0.0281639	0.964494	1.00552	1067.89	317.125	2284.3	3013.67	3401.22	2239.17	2633.53	3393.39	2085.6	2069.33	2920.27	2392.6	2612.15	3822.42	2289.35	3069.54	1431.47	2263.86	1114.47	3400.15	2786.94	3497.52	1313.02	1388.31	1262.93
M1068T317_3			0.0605396	0.770759	1.03299	1067.93	317.069	3186.85	3008.1	3406.38	3278.98	3284.43	3393.39	2799.02	1766.29	3164.13	2395.18	3545.01	3601.76	2006.61	3410.85	3503.61	2100.78	1114.47	3363.26	2610.93	3477.52	1349.08	1383.6	1495.88
M1069T166			1.01094	0.0922164	1.11567	1068.71	165.776	67621.6	60234.8	65755.7	62967.3	83051.1	50345.2	80446	80543.2	66427.6	75169.3	53043.3	57074	60626.2	60048.2	53610.1	71728.5	67136.7	56181.9	71723.2	69588.5	50303.2	50933.7	48719.2
M1069T284			0.0262413	0.833216	1.04553	1068.58	283.665	611.07	491.966	375.235	987.826	753.848	1218.42	262.221	692.275	481.712	100.602	773.223	686.71	426.047	603.373	537.459	440.057	240.678	485.771	913.918	607.75	275.789	519.447	536.518
M1069T316			0.149356	0.170433	1.14162	1069.29	316.224	1431.71	2091.96	1770.77	2323.09	1763.51	1633.61	1201.39	1495.07	1596.89	2030.72	1186.14	1226.54	1479.5	1323.96	1544.17	1479.23	1372.47	1369.74	2263.63	1942.43	1629.28	1743.47	1474.93
M1069T317			0.135548	0.46635	1.04157	1068.79	316.719	10043.5	7808.17	7213.01	7567.36	7991.32	9536.06	7415.96	8883.79	8859.28	6946.28	9355.88	8912.45	8136.12	8202.17	7363.13	8712.4	7483.12	7350.35	6387.01	7078.9	6632.89	6664.6	6174.78
M106T243			0.536851	2.08362e-06	1.38022	106.112	242.574	3664.38	3641.94	3669.16	4235.83	3606.98	3507.77	2785.12	3161.96	3618.24	3376.99	2708.59	2342.3	2585.39	2300.08	2851.8	2360.82	2719.2	2968.32	2353.43	2362.78	1818.91	2672.19	4373.79
M106T280	(M+H)+	Diethanolamine	0.602382	0.0514221	0.270213	106.086	279.6	814.319	1120.26	1027.09	1081.29	997.788	1069.64	1013.78	1111.53	1067.35	323.945	1980.68	1018.39	3773.07	534.655	3604.89	2208.5	3901.77	14100.2	734.442	3770.86	2557.54	2049.51	2285.83
M106T317			0.443288	0.0141622	1.30961	105.995	316.591	3503.98	3333.82	3838.33	5217.59	5524.76	5400.47	4072.67	4530.38	3657.63	4084.74	4001.35	2918.15	4380.39	3707.6	4119.33	3066.29	1982.5	1809.52	3695.29	3279.32	3461.84	773.226	2220.89
M106T357			0.169351	0.057061	1.25895	106.05	357.088	1179.54	964.32	1175.13	1540.67	1144.24	934.305	1073.75	723.864	787.647	865.422	1113.53	1057.81	762.982	475.02	1062.43	870.459	834.066	877.184	432.112	766.455	745.832	771.556	882.665
M1070T166	(2M+Na)+	LysoPC(18:0)	0.114715	0.896472	1.01291	1069.71	165.717	45708.6	35298.9	37892.6	42650.8	51859.6	39799.7	63519.2	81838.6	58180.2	52640.2	42418.3	43175.7	55875	46946.1	49329	50677.3	62942.5	48751.1	46172.3	56606.7	41083.6	45254.8	45596.5
M1070T317			0.315056	0.102079	0.833996	1069.79	316.592	3637.08	4062.87	4139.09	4807.48	1756.15	4191	5798.16	4884.34	5189.62	3216.46	4740.07	4308.99	3621.71	6208.43	4843.43	6028.28	3727.88	5174.27	4735.37	6590.53	4885.32	3809.38	3317.73
M1071T166			0.650948	0.138536	0.880436	1070.72	165.793	21147	21523.2	20190.8	23175.1	27823.2	14674.8	33872.9	36423.2	27983.5	29787.5	29819.4	28699.3	29516.4	26432.7	29197.2	33110.5	27329	26402.4	28021.6	32919.5	20608.4	23837.8	28393.9
M1071T284			0.085446	0.328176	1.15003	1070.55	283.681	517.881	681.174	450.403	447.544	649.442	885.009	560.529	328.626	741.784	351.037	556.819	649.369	417.779	598.7	707.664	243.051	446.642	536.186	385.324	339.576	547.487	298.587	433.21
M1071T317_1			0.158494	0.366243	0.961783	1070.77	316.593	8539.34	8626.92	9618.91	9256.79	6875.9	8745.9	8491.34	8354.76	10048.2	7286.96	8631.88	8597.43	9443.35	10259.3	8289.4	9064.35	8110.56	8864.98	8503.78	9491.03	7278.34	8386.77	6778.36
M1071T317_2			0.078216	0.64134	1.04684	1071.27	316.813	1678.12	1650.4	1953.27	1209.63	2086.2	1610.57	2523.94	2213.04	1897.07	1600	2143.87	1667.56	2028.98	2094.4	1707.7	1211.4	1126.54	2045.56	2199.99	1371.95	1772.39	1808.62	1028.43
M1072T164			0.235393	0.506663	0.924367	1071.65	164.483	11379.9	9140.59	11223.8	10505.5	10276.8	8633.75	15450.5	14716.7	14029.3	11556.8	16973.4	14104.8	15220.8	13767.2	3255.62	15191.1	11426.7	10305.1	13460.7	12774.2	3252.8	10046.7	1732.7
M1072T166			0.446554	0.291171	0.890983	1071.73	166.055	16225	15001	13590.5	12604.3	18624.2	13183.5	22742.5	21433.2	20344.8	15647.4	30326.1	18901.9	22175	14763.4	17203.3	21213.3	14524.7	14494.4	19422.8	17097.8	11727.3	11949.5	16024.8
M1072T268			0.31543	0.000173778	0.170772	1071.58	267.617		41.8315	30.3986	143.587	128.542		29.962	28.6468	65.5644	51.7719	622.551	409.708	427.413	44.7792	519.601	544.134	320.336	378.158	134.001	407.788	127.492	138.568	301.491
M1072T29			0.308173	0.0305841	0.701256	1072.31	29.024	1025.44	789.573	1764.34	1313.34	1249.03	626.689	1825.82	915.75	1153	1411.86	2411.28	1580.69	1856.94	1904.75	1076.38	2793.03	1086.91	1068.96	1762.72	1677.24	4807.57	5705.09	4047.34
M1072T316			0.223997	0.185773	0.873146	1071.77	315.911	2301.91	3064.41	2897.95	3756.38	2961.52	3211.33	2489	2659.52	3674.85	2644.78	4406.33	4173.23	3963.01	3530.77	2467.29	3807.78	3719.34	3690.96	1754.45	2457.83	3242.93	3619.67	3160.92
M1072T317_1			0.157751	0.41512	1.12916	1071.99	317.337	2693.13	3184.13	2753.71	1942.88	2534.5	2636.02	2805.66	2610.96	2896.03	1207.34	2432.09	2755.94	1476.74	2404.3	3738.53	2448.56	156.088	2691.41	2455.84	1814.97	1216.03	634.191	357.412
M1072T317_2			0.101342	0.5261	1.10383	1072.16	316.874	1875.22	751.148	1990.16	1780.2	1818.18	1927.13	2995.08	1445.69	1067.26	1394.77	705.813	1587.87	1103.14	1636.25	1976.62	1722.2	1706.49	1455.21	1086.07	2461.85	1960.06	1661.08	1803.7
M1072T317_3			0.19332	0.204046	1.16988	1072.5	317.026	2301.77	2065.72	2620.8	1971.43	3033.15	2690.79	1922.42	1301.6	2860.54	882.786	2009.76	1708.58	1911.17	1858.68	1839.09	2181.81	1194.54	2305.86	1564.69	1932.9	1321.01	2100.78	1135.42
M1073T166			0.438548	0.194053	0.834641	1072.74	165.824	7080.88	7147.52	8406.26	7104.04	3912.32	6046.12	10604.9	10227.5	9689.2	7385.85	12754.4	13782.5	8030.38	10769.1	9079.7	10194.4	10190.7	4314.32	8653.36	5210.75	7357.59	6356.29	7963.31
M1073T29			0.261976	0.0815264	0.76239	1073.31	29.0275	1608.53	950.153	1526.11	1231.32	1079.33	883.062	1407.48	1150.45	827.517	2347.73	2661.22	1519.99	2148.69	1551.76	1570.46	2404.29	1116.2	1192.04	1653.06	1249.23	4487.51	4646.82	4412.06
M1073T317			0.111431	0.62212	0.966656	1072.75	316.7	6533.76	6455.43	6338.76	5047.16	5137.76	7485.6	6918.89	7721.08	7283.28	7138.92	8192.64	8028.3	6769.79	6775.73	7620.69	8110.54	6284.96	5403.48	5535.41	5617.8	6022.3	7090.92	7510.99
M1074T165			0.365859	0.297285	0.861317	1073.75	164.871	8674.26	11087.9	8364.85	11700.5	10899	6560.25	9461.32	16463.1	10398.5	6633.31	18831.8	12310.6	12551.7	15107.3	14143.8	9668.01	7873.5	9476.09	10579.6	5840.94	7580.91	6673.69	8927.29
M1074T29			0.400234	0.00122819	0.63471	1074.3	29.098	1175.17	811.065	1455.83	918.194	1113.91	861.524	1312.27	934.629	1222.88	1096.26	2075.04	2070.58	1871.56	1319.03	1359.9	2440.85	858.057	1460.46	2074.68	1645.78	3812.18	4719.29	4237.91
M1074T315			0.217603	0.325933	0.784712	1073.75	314.841	3696.42	3377.18	1414.39	1114.74	1826.62	1119.57	4809.94	4230.67	2291.6	2007.59	6172.19	4244.18	1160.92	5332.85	938.884	1586.06	4539.33	2675.72	3139.03	3202.19	2434.38	4313.5	2409.68
M1074T317_1			0.501808	0.0228853	1.16501	1073.85	316.813	9562.79	8085.35	10840.2	8055.36	10489.1	9222.5	8570.03	8495.38	10088.3	6518.33	6070.05	8141.97	7400.3	8688.38	7536.75	8175.99	6224.85	8310.46	7761.56	8879.78	3530.46	6338.49	4167.9
M1074T317_2			0.204907	0.296809	1.10529	1074.35	316.817	4830.56	4573.91	5531.9	4331.33	5329.74	4868.35	5407.41	3642.67	4325.72	3678.12	3664.74	5047.06	5459.87	3797.23	4017.29	4018.64	1564.38	4728.58	5235.82	4554.65	2699.1	2422.88	2506.02
M1075T165			0.269163	0.330024	0.861839	1074.75	164.744	3699.44	6265.3	5403.1	6061.08	6034.47	1734.93	5089.91	9316.31	5769.07	4749.59	7439.69	7241.02	9011.37	7665.38	8648.73	5213.75	4556.35	4921.48	3529.43	4572.5	5610.59	5355.61	4524.62
M1075T29			0.34735	0.00572952	0.601761	1075.31	29.315	547.889	392.493	944.832	539.889	775.68	762.494	1306.38	1024.2	781.936	1462.16	1392.13	2066.59	857.195	1511.17	672.574	1913.14	1753.36	1068.96	1251.66	1701.49	2659.8	2843.1	3440.28
M1075T317_1			0.0666939	0.738477	0.9724	1074.84	316.689	5614.21	5036.05	6482.98	6806.73	4975.31	4533.69	4836.69	4386.01	5284.74	3353.15	4865.91	5368.83	4870.29	5673.43	6006.28	6207.7	3001.8	5895.84	5372.98	5502.88	4013.88	4290	3502.94
M1075T317_2			0.106984	0.581688	0.908326	1075.34	316.755	987.359	1979.38	2733.73	950.448	2711.11	1767.05	1041.3	887.216	2727.41	2071.47	1892.14	1919.21	3103.33	1583.8	2892.09	1324.46	1653.69	1111.77	2445.83	1732.33	1874.87	1413.49	1494.04
M1075T317_3			0.0185499	0.776387	0.974116	1075.36	317.077	2453.23	3215.58	2582.29	2451.33	2154.32	3200.77	2016.03	2846.84	2437.03	2063.12	2251.65	1924.05	3045.97	3897.28	2867.27	2367.26	1796.3	2564.25	2802.89	2579.08	2160.82	1633.17	1510.91
M1075T320			0.63133	0.00907803	0.602497	1074.74	319.67	2327.98	2399.92	3593.46	3643.55	5668.46	1914.19	2801.31	1512.92	2439.86	3106.95	6119.24	3893.96	3269.84	1555.8	6291.47	5235.3	4331.93	7015.06	4283.1	6815.52	6441.51	3880.58	5852.75
M1076T164_1			0.378552	0.259385	0.791978	1075.76	164.043	3700.08	6782.74	5016.16	6931.71	4353.52	6648.76	3260.01	4964.88	3663.97	4916.38	12917.3	6608.07	11217.5	5860.62	4698.5	6140.75	5574.81	4060.46	1927.17	4428.71	3888.53	6864.09	6308.28
M1076T164_2			0.260578	0.087617	1.48401	1076.17	164.335	2792.03	821.648	1291.43	1530.16	675.724	2068.9	1758.74	838.735	2521.56	1237.4	1064.77	879.733	1740.95	1347.86	1547.99	433.374	220.058	1525.81	628.311	1080.3	1517.02	2787.44	1269.29
M1076T165			0.267579	0.279002	1.1929	1075.68	164.826	4289.25	4760.43	3848.73	5458.43	6025.29	6626.13	5489.25	4353.14	9147.81	1220.13	4664.26	6798.23	4562.92	3476.08	3428.47	3691.64	4560.64	2576.63	4974.95	4202.47	5404.23	4595.01	3957.76
M1076T29			0.205127	0.0619073	0.740768	1076.3	29.11	1109.7	931.255	670.523	883.987	602.064	440.537	757.836	856.264	442.494	750.821	1793.08	899.422	1002.22	981.158	1111.47	1274.02	439.675	974.171	770.823	804.988	2093.53	2363.76	1695.54
M1076T315			0.0687596	0.738211	0.94951	1075.73	314.707	1263.59	1021.45	1618.92	1240.91	1792.07	1764.71	1435.23	1716.19	2070.31	1585.14	1472.42	1647.64	2262.81	1183.19	1278.15	2122.89	3105.16	628.117	1136.36	1496.45	2511.29	2708.34	1703.03
M1076T317_1			0.0927084	0.572	1.09036	1075.53	317.073	2284.3	2318.38	1653.94	2620.61	2726.33	2067.17	2898.06	1042.6	2428.09	1908.88	2071.12	1832.61	1604.64	2770.71	3391.1	2057.51	638.418	876.259	2472.54	2414.55	371.473	1048.08	1377.59
M1076T317_2			0.159777	0.287124	0.875821	1075.83	316.689	1677.48	2042.39	1818.13	2599.05	2514.42	2738.44	2559.29	3588.01	4702.73	1843.9	2558.49	2254.12	2405.89	3891.7	3150.23	2884.09	3237.73	3331.93	2609.45	3458.54	2255.26	3008.94	1390.81
M1077T165_1			0.00248079	0.943772	1.00934	1076.68	165.089	4061.19	2947.31	1933.58	3409.09	4474.86	4147.78	3708.57	1519.4	6146.16	4043.42	3818.76	5189.62	3474.51	3255.91	3092.3	3689.44	3474.56	4155.13	3326.79	2577.69	2604.74	2570.03	2540.22
M1077T165_2			0.169285	0.356569	1.19124	1077.17	165.054	2824.41	619.575	1940.65	1749.89	2465.81	3429.17	1544.93	914.776	2583.11	1515.42	849.002	1764.08	1957.35	2489.28	1549.14	1085.82	1102.93	2632.2	1494.13	1519.15	1516.87	2147.69	1950.09
M1077T316			0.0311399	0.886098	0.985453	1076.82	316.258	1696.18	1689.44	2196.68	2214.92	2545.87	2781.37	1744.63	1859.95	2158.24	1518.28	2179.3	2930.37	2935.91	1790.89	1828.91	1899.67	2299.54	1505.11	1663.44	1673.66	1709.49	965.411	2004.4
M1077T319			0.0622768	0.706259	0.954623	1076.71	318.647	1799.16	906.694	2641.7	2162.35	2316.42	1917.14	971.179	2143.19	2177.7	1833.59	1168.08	1909.66	2821.85	2116.87	1915.14	1706.96	2051.43	2181.75	2507.65	1386.66	2249.45	2306.2	2425.1
M1078T165			0.0219828	0.884679	0.987762	1077.69	165.304	7170.45	9259.57	5875.82	8046.76	11078	6026.89	7623.11	6062.14	10396.3	6723.95	8375.95	8016.83	8813.93	8879.2	6826.44	7075.52	8652.87	8090.04	6095.74	8406.11	7530.19	7217.37	7347.44
M1078T316			0.0909955	0.467697	0.910169	1077.81	316.181	1216.15	763.325	1025.14	896.221	1299.43	641.485	1123.57	733.92	2124.42	1360.1	869.907	1345.96	1157.22	1438.31	1266.25	1363.21	1400.93	1119.82	991.856	1334.1	1141.23	798.352	820.731
M1079T165			0.12641	0.622194	1.06325	1078.69	164.976	6864.58	5621.65	2815.59	4506.63	8769.82	7941.52	5141.15	5694.92	6983.58	5283.78	5795.45	7802.76	6002.61	5259.43	7630.06	5423.54	3906.65	5679.83	5383.98	3192.3	6867.13	5018.43	3660.88
M1079T317_1			0.192842	0.551834	1.03859	1078.91	316.788	22456	19301.4	21935.9	19212.7	20655.9	22343.6	22927.1	16754	23958.9	15964	21364.4	22645.9	22362.2	18696.2	21243.8	17487.2	12722	19756.6	20787.2	20808.6	13931.8	14124.9	10582.6
M1079T317_2			0.0920958	0.670954	1.04487	1079.41	317.026	4704.08	4698.47	5709.02	4414	5041.33	5668.99	6784.18	2932.71	5842.11	3516.02	4201.41	4345.16	5172.09	4753.39	6165.71	4946.42	3047.5	3829.01	4213.31	6519.33	2901.1	1896.99	2617.52
M1079T320			0.467887	0.00073974	1.5176	1078.69	319.671	2506.68	2707.61	2166.41	2125.96	2814.75	2263.49	2854	2021.62	2318.47	3351.24	1874.21	1799.62	988.343	1305.93	1077.53	1816.1	2279.44	2242.14	988.218	2187.64	2477.27	2159.7	2441.45
M107T139			0.354576	0.0193803	0.673955	107.06	139.178	1252.6	1424.74	1696.64	1758.9	1790.39	3030.51	915.886	756.96	483.812	1159.48	2478.42	2010.47	2531.48	2548.98	2647.12	1598.38	2193.82	1998.18	1956.8	1209.76	2799.68	2077.71	2673.88
M1080T317_1			0.0428578	0.891523	1.01368	1079.91	316.813	9754.21	7098.78	6249.57	7455.06	9253.86	6289.66	9058.81	6416.77	8959.34	4197.27	6759.63	6451.51	7987.34	8581.03	8844.5	8351.33	3896.16	7050.73	8580.08	7222.56	5702.82	4503.42	4363.92
M1080T317_2			0.0903348	0.468143	1.12552	1080.15	316.689	932.904	1240.44	1790.09	987.422	1315.15	653.677	1011.51	1471.29	1449.52	468.103	869.25	1248.27	1705.56	841.832	489.238	719.603	658.614	1102.92	1298.35	1123.99	1020.36	892.248	1016.98
M1080T317_3			0.0218576	0.91535	1.0134	1080.41	317.065	1804.96	1907.08	967.61	1922.24	3081.61	1958.87	1385.84	1420.62	2218.68	1361.57	2260.83	1746.35	1960.19	1506.12	1658.67	1977.34	882.891	2046.22	1729.07	2023.04	1414.38	1861.51	358.419
M1081T165			0.201932	0.25991	0.856044	1080.69	165.023	3036.22	1234.39	1706.17	1751.36	1798.59	1508.57	1068.16	2749.41	2456.99	2071.13	1294.95	2606.08	3481.89	2255.91	2657.83	2169.93	2381.57	1527.59	1938.59	2325.85	2793.5	1894.39	1081.6
M1081T317_1			0.0870763	0.514285	0.951652	1080.77	316.6	3735.47	3972.87	2992.37	3133.99	2929.91	3549.47	2782.45	3163.55	3059.08	3528.51	3909.23	4060.99	2525.27	4436.03	3682	2670.29	2766.85	3355.41	4160.64	2949.78	2879.12	3293.32	2740.46
M1081T317_2			0.37183	0.0678589	1.09704	1080.89	316.647	11245.4	10411.2	12144.1	10346	11566.8	10207	11455	9140.19	13039	10258.6	10984.9	11331.3	9536.11	10787.4	10717.4	10288.3	7614.79	8940.12	10096.9	9802.64	8153.17	9228.22	7688
M1082T165			0.095687	0.590303	0.942503	1081.71	165.089	5471.42	5971.33	4826.65	4466.98	7584.89	3211.99	4124.4	4779.68	4232.87	3809.2	5948.23	4371.53	5323.17	7526.01	4191.34	3695.79	6269.92	4532.57	5235.7	4342.61	2173.74	5132.2	5060.46
M1082T316			0.238623	0.160024	0.857809	1081.76	316.474	2928.09	1520.06	3157.66	3213.05	990.04	2573.88	2146.34	2674.39	2085.48	2416.54	2897.08	2218.42	2362.06	2457.9	2686	2822	3379.97	2227.42	3545.34	3038.77	2748.14	2883.13	1838.99
M1082T317_1			0.184313	0.233921	1.06784	1081.89	316.604	3748.37	3913.93	4520.5	3790.04	4090.78	4675.08	5008.01	4225.61	4581.42	3241.05	3965.81	4167.26	3709.49	4404.69	4142.52	3372.64	3542	3699.69	3456.54	4679.06	3443.06	2689.62	2995.67
M1082T317_2			0.109955	0.394603	1.12055	1082.27	317.009	2581.35	1149.07	2048.31	2315.69	1730.04	1993.73	1961.6	1127.12	1164.43	1080.93	1288.47	2056.61	1846.74	1212.4	1034.62	1468.8	1126.55	2108.37	1519.87	1644.55	1324.13	762.688	705.046
M1083T165			0.213931	0.245553	0.894077	1082.73	165.095	3662.42	3521.29	2340.43	2842.8	4250.76	2588.53	2380.92	2219.57	3733.34	3366.41	4033.43	3881.19	3477.54	2827.18	3976.65	4344.93	2636.37	2368.77	3342.78	3679.18	3029.81	2991.09	2539.48
M1083T316			0.134351	0.27808	1.11733	1082.76	315.906	2473.03	2417.28	2618.4	3292	1688.04	2021.55	2345.06	2645.09	2289.5	3171.57	2504.37	2923.65	2281.68	2531.64	1144.38	2700.59	2249.29	1343.7	2261.52	2399.58	2646.54	2409.64	1437.02
M1083T317			0.265492	0.172364	1.0854	1082.87	316.666	7646.04	7573.12	7955.3	6290.67	9126.99	6680.65	7054.17	7072.76	7080.1	6088.8	6177.45	6264.72	7853.59	7345.26	7538.33	7716.42	4923.29	6336.79	6152.05	6550.96	5250.44	7061.11	5106.92
M1083T319			0.129434	0.236948	1.13368	1082.63	319.182	1260.11	1642.12	1402.01	1436.93	1811.44	1692.21	1150.68	722.049	1587.45	1653.45	1268.83	759.226	1725.61	947.647	1212.24	1129.12	1399.09	1643.16	1169.92	1410.52	952.714	528.899	1530.01
M1084T317_1			0.0189652	0.947641	1.00968	1083.53	317.026	1381.78	1211.05	2881.21	1576.68	3253.35	2350.92	2274.88	1782.21	2073.78	843.388	1666.67	2225.7	2191.5	2143.02	2125.52	2555.63	1127.36	1206.01	1815.69	2383.92	1572.33	1345.61	1147.02
M1084T317_2			0.0304437	0.908348	1.01069	1083.87	316.556	3297.65	2420.22	4540.88	3443.14	3783.46	4822.67	4305.77	4219.34	3657.91	3190.13	3611.1	3848.99	3745.32	3828	3706.11	5558.05	2776.77	3894.8	2519.04	3794.6	2992.7	2486.12	1634.36
M1084T317_3			0.355846	0.057621	1.27979	1083.97	317.07	5228.71	4064.49	4515.26	4599.51	5149.81	3576.54	3923.04	2070.24	4030.91	1897.79	2911.12	4312.88	3070.97	3164.48	3618.48	2308.76	1886.52	2639.24	3077.32	3528.08	990.375	1719.32	1171.06
M1084T317_4			0.0915739	0.272339	0.891937	1084.19	317.077	1139.39	1283.75	684.309	979.821	769.715	767.474	1032.52	1178.36	779.73	932.16	1292.14	628.116	1000.96	1255.29	935.017	1197.56	1143.31	1444.34	749.638	1057.56	574.409	859.162	1018.61
M1084T317_5			0.200767	0.293996	1.20633	1084.47	317.192	3198.95	2152.08	2749.56	1687.77	4369.54	2278.7	2489.4	1222.41	3981.09	1064.42	2365.82	2625.88	2000.12	2446.61	3094.22	2001.12	822.601	2242.63	1643.69	1642.07	1322.26	892.248	799.92
M1085T317_1			0.00465389	0.975353	0.998591	1084.84	316.88	5060.84	4345.22	4954.71	4218.8	5126.08	4911.62	5266.31	4248.88	4990.26	5434.79	4773.83	6019.25	5152.01	5054.82	4089.39	4462.3	4966.02	4939.47	4249.49	4919.44	4952.44	3894.56	2889.8
M1085T317_2			0.150145	0.414791	0.930869	1084.85	316.556	5075.83	4730.25	5104.51	4253.78	5501.12	5705.85	4829.1	4590.76	2741.18	6045.22	4921.48	7266.27	5801.32	5112.4	3654.42	5067.88	5242.75	6042.36	4029.34	5046.96	4562.08	3716.7	2252.95
M1086T164			0.748243	0.0149307	1.18716	1085.65	163.964	17685	18504.5	12956.1	13716.8	22068.8	14203.2	18480.8	19483.8	19832.3	16616.2	15103.4	14847.9	13451	15098.6	16873.1	13514.5	16238.3	13902.9	12909.8	14247.9	15697.9	13473.1	13920.8
M1086T317_1			0.362686	0.0447127	1.14381	1085.83	316.749	6646.83	5382.01	6844.48	7630.31	6924.6	7669.15	6599.47	6977.85	7401.81	6221.27	6388.52	7273.08	6603.33	6895.85	6482.28	5917.65	4729.05	4914.46	6461.56	4045.2	4358.41	5569.85	3747.28
M1086T317_2			0.162222	0.308225	1.11932	1086.33	316.678	3787.42	3740.22	3787.36	4064.26	2713.77	3262.34	2752.85	2165.09	2484.16	2365.52	2295.22	3110.69	2945.72	3482.4	3923.5	2667.42	1265.22	2441.87	2971.32	2701.89	2195.81	2155.13	1488.19
M1087T164			0.890011	0.000182856	1.29275	1086.66	163.777	14531.3	13224.2	13935.9	11858.1	14491.3	13202.1	15436.7	11047.8	13454.9	9792.3	10415	11715.4	10585.2	8909.07	10243.5	11073.3	9440.89	10712	9792.85	8427.07	10808.5	11442.2	10325.8
M1087T317_1			0.101485	0.622856	0.964079	1086.83	316.756	6452.39	6575.26	5674.4	6981.49	4032.17	5944.05	7180.56	4547.28	5719.38	5283.79	5922.51	6851.82	5594.14	6487.28	7265.15	7021.24	4220.48	6282.11	5213.79	5707.83	5542.97	4764.55	4338.46
M1087T317_2			0.160475	0.306418	1.13502	1086.9	317.069	3227.78	2649.02	1894.58	1480.13	2516.24	2443.98	1947.16	1075.84	2193.69	1784.94	1472.77	1641.18	1910.33	2291.06	2036.42	1548.36	1383.54	2410.88	1439.72	2555.68	985.097	1084.58	1404.93
M1087T317_3			0.0422247	0.789393	1.03671	1087.32	316.553	1849.89	2756.56	1647.74	2231.92	2033.74	846.312	2104.08	1321.91	2205.15	1216.42	1730.24	2610.91	1344.9	2191.99	1277.44	1742.84	1099.96	1718.3	2357.14	1495.03	1080.82	1481.85	1345.74
M1088T166			3.10924	2.62115e-06	1.47254	1087.67	165.944	96600.2	117817	96478.1	96067.9	115250	86751.2	104041	95798.8	93353.4	79395.4	82005.2	70560.6	68112.8	59584.3	62831	69545.9	69032.4	57474.4	51363.5	76060.6	61213.3	65100.4	58227.6
M1088T317			0.0272014	0.86336	1.01449	1087.82	316.556	3324.97	2871.12	3834.52	3578.03	2526.93	2883.32	2643.3	2101.01	2645.37	2024.13	3240.37	2937.25	2474.1	2881.76	2642.97	2174.86	2531.54	3730.97	2623.46	2789.34	2783.21	2771.95	1584.8
M1088T474_1			0.144898	0.0922785	0.846382	1088.28	473.898	822.489	748.63	926.545	878.65	1037.92	781.764	1008.62	504.847	497.477	989.554	1094.25	1289.95	1103.27	990.747	915.215	969.645	665.638	981.254	722.23	951.955	780.599	701.756	872.965
M1088T474_2			0.180048	0.0655665	0.82821	1088.41	473.935	939.168	781.983	1120.68	1227.86	1346.4	1149.28	1216.55	660.278	638.046	1215.85	1375.63	1452.32	1456.3	1339.04	1297.43	1413.5	990.57	1329.06	831.754	946.12	1049.21	839.397	1090.24
M1089T166			2.37202	2.01781e-05	1.42717	1088.68	165.864	62281.1	76693.9	58106.4	63428.6	71296	58807.4	69458.3	65646.3	58635.4	52972.2	55173	29831.7	43806.3	42972.7	47780.4	50975.2	51110.8	37806.2	37831	49277.3	41267.3	43766.5	43191.8
M1089T316			0.0742997	0.529007	1.04962	1088.8	316.256	3664.46	4232.58	3421.4	3454.13	2652.04	2258.43	3268.4	3118.57	2623.48	3074.3	3402.29	3515.48	3345.07	2855.56	2856.56	2858.25	2447.89	2252.56	3007.85	3724.47	2254.67	2831.06	2533.27
M1089T317			0.0912601	0.716147	1.0364	1089.03	317.065	7057.93	5768.02	7726.2	6747.33	7589.33	8271.78	6581.6	4550.71	7890.31	5948.01	6096.56	8779.56	6662.63	8107.21	7920.11	6477.99	2522.69	6330.55	6128.17	6712.99	3702.6	3793.11	2157.7
M1089T474			0.0547256	0.644002	0.940685	1088.53	474.249	1182.55	1126.91	1873.85	1441.28	1572.43	1449.37	1521.25	874.942	833.668	1482.22	835.487	1995.66	1606.66	1419.36	848.151	1725.46	1163.91	1540.88	941.016	2124.22	1435.08	1609.03	1712.95
M1089T475			0.00256543	0.978739	0.997042	1088.66	475.387	1487.56	1795.42	2484.9	2227.72	1868.79	1772.03	2462.66	1093.88	1095.53	2155.23	1893.53	2292.86	2099.77	2098.1	1745.69	2208.1	1533.77	2023.31	984.242	1619.06	1471.16	1178.65	1875.92
M1089T476_1			0.157028	0.318455	0.853487	1088.79	475.889	1709.1	1878.91	2940.31	1586.91	3037.63	1461.9	2351.37	818.015	1137.32	1277.95	3051.73	2819.69	2321.46	2015.62	1981.35	2202.54	1694.34	2434.02	846.686	1956.17	1954.7	1913.24	2057.2
M1089T476_2			0.103154	0.488827	1.10728	1088.91	476.038	2110.91	1847.62	3293.24	3228.41	3026.06	2242.49	2631.65	1008.39	1234.28	2571.01	1242.78	3203.71	2495.8	2669.39	2079.61	2455.8	1835.19	1280.54	1664.92	2019.17	2438.9	1265.77	2335.9
M1089T476_3			0.0636901	0.704152	0.95431	1089.04	476.176	2667.33	2766.5	3533.44	3571.96	3747.07	2794.86	3603.94	1444.5	1729.15	2167.25	4507.73	3451.89	3055.92	2874.8	2805.78	2967.68	2105.12	3166.78	1860.62	2571.48	2829.62	2414.9	2407.06
M108T277			0.663179	0.0067369	1.28247	108.011	277.347	11524	10703.7	11968.3	12084.9	12160.2	11490.4	6562.54	9006.23	8989.55	8242.89	8428.47	10385.6	9420.4	5844.01	8458.23	6919.5	7680.34	8326.18	7491.84	7150.69	7036.53	7365.26	6812.36
M1090T165			2.50601	6.6928e-05	1.41956	1089.68	165.124	64609.5	84206.1	67385.1	70243.9	80640.6	64244.4	82473	95367.2	83027.8	57375.8	64230.1	60619.1	52399.6	47345.1	53214.8	55692.5	52458.5	43690.7	43786.9	54595.7	49787.7	42712.2	49326.1
M1090T316			0.0901108	0.519561	0.922325	1089.8	316.037	1803.67	1948.68	1222.59	1388.81	1417.45	1479.92	932.983	919.775	699.83	2184.43	1446.55	1875.04	1329.99	1801.56	1292.26	1363.04	1946.42	1156.28	1800.63	1165.23	1334.65	1683.77	1346.3
M1090T317_1			0.136453	0.404198	1.10025	1090.02	317.176	2755.8	1562.8	3550.13	2343.46	3379.34	2200.75	2730.42	2168.79	2406.78	1935.85	2107.28	2751.18	2188.2	2759.41	1991.33	2453.11	979.256	2294.13	2127.34	3101.82	1407.77	1663.37	1125.19
M1090T317_2			0.152563	0.40495	1.10441	1090.03	317.193	3203.11	1759.8	3526.06	2049.07	3999.23	2847.92	2569.33	2226.28	3422.92	2690.03	3216.28	2669.16	2324.15	2964.46	1983.9	2432.31	1201.84	3203.32	2137.93	3485.54	1407.18	1719.32	1379.33
M1090T475			0.14058	0.295178	0.885702	1090.41	474.687	1809.72	1153.39	2701.55	2268.52	1897.68	1687.35	2485.28	1104.36	1178.49	1043.18	1797.21	1887.02	2367.7	1957.92	1749.86	2220.58	1612.45	2163.06	1741.69	2068.37	1410.77	1721.35	1760.26
M1091T165			1.71868	0.000242235	1.32928	1090.69	165.129	40357.9	47022.4	38282.3	45069.1	48253.3	34923.2	48749.1	55310.3	53204.5	34358	35526.4	34418.5	35186.3	30483.3	31767.3	36016.8	36251.1	32622.9	30404.9	32488.6	32531.4	32807.6	29926.6
M1091T317_1			0.0995557	0.766316	1.02879	1090.89	316.987	8763.3	7984.11	9634.51	9485.41	9783.33	8764.14	9242.18	6575.32	8855.34	6787.01	7390.81	9895.51	7365.33	8768.98	10001.3	8525.26	2737.56	10412.2	8420.5	9954	5189.24	4956.6	3994.98
M1091T317_2			0.0593959	0.882937	1.01446	1091.39	317.057	6467.5	5561.65	5695.99	4676.67	5604	5910.33	6019.69	4242.81	4779.82	3551.94	4900.64	5767.04	4249.33	5705.75	6348.73	5633.95	2520.95	7288.15	4494.24	4853.06	2638.23	3424.34	2291.71
M1091T475_1			0.0972486	0.523587	1.07455	1090.54	475.056	2086.53	2388.59	2920.85	2499.74	3752.74	1969.93	2581.71	1397.44	1318.21	2385.07	2613.97	2621.45	2193.02	2233.54	2033.93	2362.55	1575.74	1978.62	1793.4	2277.95	1905.42	2305.14	2020.49
M1091T475_2			0.0367647	0.843202	0.977711	1090.66	475.253	2127.41	2081.38	1594.14	3288.93	2852.04	2272.68	3572.93	1696	1722.72	2012.87	2778.95	2858.87	2393.11	2399.3	2286.02	3151.98	2076.6	1490.35	2031.72	2283.58	2245.82	2049.08	2695.7
M1091T476_1			0.182117	0.261796	0.894596	1090.79	475.783	2275.93	2615.46	3660.74	3426.09	1647.28	2845.13	3460.1	2121.37	1742.87	3249.42	3739.52	3455.15	3040.07	2916.52	2708.12	3605.36	2285.04	3087.73	2697.32	2696.03	2416.05	3594.02	2897.22
M1091T476_2			0.0901152	0.62693	1.06935	1090.91	476.307	1016.05	2994.23	5159.77	4107.8	3686.42	4004.92	3458.03	2047.44	2329.7	3841.42	3118.83	3838.17	3146.5	3223.45	2703.33	4014.8	2587.79	1957.83	2480.62	3457.36	2390.87	4166.1	3144.4
M1091T476_3			0.0687362	0.644501	0.960316	1091.16	476.361	3417.03	2959.04	2800.34	3564.29	4117.72	3948.63	4103.01	2179.45	2785.93	4384.96	3751.97	4783.26	3164.64	3929.13	3675.87	3636.33	2686.33	3837.27	2674.28	3537.1	2474.16	4211.43	2533.42
M1091T477			0.160856	0.454814	0.922742	1091.04	476.513	3890.68	2977.02	4458.58	4387.27	3858.55	3616.17	3996.33	2157.66	2626.07	3929.08	5201.04	5389.97	4344.24	3070.35	3268.7	4794.5	2851.11	3896.87	2745.68	3340.5	2716.99	2013.04	3259.31
M1092T165			0.748898	0.356837	1.0821	1091.7	164.875	85123.4	99217.7	89643.2	96342.4	99425.8	69991.6	101678	145003	86289.1	84720.1	100933	88631.4	90757.6	63864.7	91798.3	101826	96680	83088.8	64897.2	102312	69921.5	73049.7	69892.5
M1092T317_1			0.188445	0.270454	0.852564	1091.51	316.715	3537.56	1457.66	2164.74	1696.94	1498.85	1538.48	1546.15	1618.02	1239.97	1706.76	2698.19	3063.4	2279.25	2627.61	1991.99	2056.27	1230.04	1534.57	1972.55	1664.95	1743.06	1107.45	466.28
M1092T317_2			0.283983	0.147835	1.13285	1091.88	316.755	5565.6	5871.98	4844.32	4398.94	6242.32	4500.24	5382.77	3847.8	4579.02	4064.48	4053.4	5177.97	4009.91	4887.76	3911.18	5158.84	2159.1	4788.11	4387.92	4982	3283.19	2157.82	2433.09
M1092T317_3			0.156322	0.253119	1.11416	1092.39	317.062	2405.62	2098.78	2236.81	2294	2501.66	2446.27	2182.62	1929.97	2410.16	2060.72	1723.22	1922.3	2504.83	2109.48	2633.1	2209.31	608.257	2567.93	1781.1	2194.86	1356.85	1283.56	1344.42
M1093T165			0.390338	0.469398	1.05103	1092.71	164.941	53795.7	70032.9	57832.7	60534.6	56983.2	46072	62791.1	77313.6	57294.3	59417.7	58001.6	57564.4	62738.4	39752.6	57873.5	66605.2	63340.7	54942.3	44271	67747	46851.8	47474.8	48354.4
M1093T317_1			0.311862	0.127806	1.07668	1092.75	316.749	10773.2	10879.6	11748.6	11353	8971.6	10928.3	11592.3	10243.6	12577	8927.52	10392.3	10915.6	8972.59	9080.94	11195.1	8939.86	8796.86	11232.9	10313	10464.5	8329.61	9466.92	6752.55
M1093T317_2			0.14356	0.402293	1.11828	1092.88	316.82	1554.61	1164.9	2050.36	2490.58	2970.23	2443.22	2861.34	2413.3	2798.5	1882.12	1825.13	2911.2	1960.49	1834.41	2227.61	2386.08	671.124	2890.6	1990.59	1538.51	933.581	1777.56	1941.17
M1093T476_1			0.0386005	0.770712	1.02571	1092.66	476.071	2582.31	2869.89	3422.43	3894.87	3092.66	2379.37	3035.96	1955.94	2093.39	2994.97	3632.68	2937.66	2586.2	2570.41	2517.56	2442.69	2025.59	2970.68	2577.23	3351.16	2315.7	2517.33	2339.1
M1093T476_2			0.150355	0.277546	0.92056	1092.79	475.692	2497.68	2269.5	3260.86	3062.48	3363.09	2615.56	3137.46	1775.81	2340.1	2690.77	2517.57	3354.89	3142.33	2773.74	2569.54	3601.6	2372.64	2860.57	2723.86	3427.71	2285.73	2584.53	2197.76
M1093T476_3			0.121989	0.386341	1.07161	1092.91	476.404	2200.91	2595.9	3031.47	3211.85	2615.19	2693.7	3220.15	1946.68	2006.9	3487.43	2579.7	1821.17	2627.25	2793.88	2565.25	2647.44	1907.81	2814.82	2709.41	2738.52	2367.8	3174.68	2959.14
M1093T477_1			0.0199428	0.902939	1.01248	1092.54	476.665	2682.73	2680.54	3578.25	3509.3	3298.27	3043.29	3209.74	2053.51	2052.33	2966.41	4292.04	2658.4	3016.07	2912.96	1937.59	3785.7	1916.99	2953.83	2418.21	2824.1	2499.46	2673.59	2542.31
M1093T477_2			0.0662213	0.690075	1.03434	1093.04	477.096	2077.78	3450.93	3078.02	3617.16	2977.7	2525.64	3266.73	2050.89	2069.85	2842.16	2603.52	3111.9	2442.95	2975.63	3165.61	2813.76	1836.36	3123.98	2611.28	2343.64	2302.85	2673.94	2315.07
M1093T477_3			0.04427	0.739709	0.968185	1093.16	476.97	2725.54	3055.2	3008.61	2775.9	2784.98	1338.78	3068.44	1950.59	2366.03	1552.88	2449.59	2727.97	2682.28	2391.21	2543.99	2559.73	1566.49	2881.15	2482.29	3151.51	2084.6	2848.54	2202.02
M1094T165			0.256207	0.513437	1.04683	1093.71	164.708	29907.8	29577.4	32880.6	34637.4	33378.7	23531.7	36692.6	38778.7	31726	28502.9	42228.6	33784	31261.9	23849.8	27974	32153.5	28141.9	28170.2	25442	32309.9	22493.7	23317.7	21166.3
M1094T317			0.134666	0.522479	1.06563	1093.75	316.625	3321.78	1899.44	3630.05	3619.89	4437.26	5166.92	4939.14	3535.19	4596.51	4211.59	3957.24	3881.84	3666.31	4491.46	1990.87	4181.75	3194.51	4035.65	3694.45	3839.56	3350.08	2969.63	3084.61
M1095T165			0.327157	0.335216	1.09377	1094.71	164.7	11268.8	16500.3	14166.4	10466.9	14336.5	8807.13	14525.2	19862.7	15538.1	10146.5	11601.5	12540	11232.9	12535.7	11936	14242.3	15609.4	10275.1	11822.1	12197.3	8301.95	11982.7	10526.2
M1095T317_1			0.150043	0.523382	0.964444	1094.73	316.813	6028.89	9466.56	9085.09	10815.8	9736.13	8056.3	9791.86	9025.86	9145.22	9034.51	8104.83	10431.1	9420.52	8589.77	10555.4	10266.2	10248.6	7793.27	9218.39	8883.03	10060.9	10641.8	8016
M1095T317_2			0.0886662	0.642751	1.05693	1094.88	317.192	2762.43	2752.92	2253.29	2081.45	2890.06	4383.72	3253.42	2031.81	2915.7	1917.79	2260.9	3287.32	2104.43	2529.18	3408.2	2601.39	1254.91	2303.41	3256.01	2769.37	1523.5	2097.46	1625.36
M1095T317_3			0.0887767	0.538095	1.11699	1095.22	317.423	1367.91	2035.84	3403.46	1777.95	1399.21	1293.75	1806.08	1502.82	1978.26	1672.3	1016.2	2409.35	1765.02	811.625	2055	1331.89	879.46	1377.71	1505.56	3175.65	793.148	1109.47	527.37
M1096T165			0.0702297	0.831825	1.03027	1095.73	164.651	6293.38	6496.69	6003.02	6927.77	4992.72	5807.33	8296.01	14656.5	6473.32	6036.14	8298.1	9347.28	8643.39	6897.17	6239.19	5137.28	6698.89	5651.12	5477.75	7477.58	4972.88	4711.09	5747.93
M1096T317_1			0.203905	0.149745	1.16867	1095.73	316.861	1579.53	2632.73	2661.62	3136.83	3790.94	2399.58	2050.04	3046.2	2228.89	2659.38	2893.59	2776.96	2329.43	1996.5	2668.35	2149.53	2292.7	1157.09	2209.78	1932.48	2262.25	1983.37	3170.56
M1096T317_2			0.391079	0.0947939	1.20458	1095.95	317.07	6722.39	5819.4	5898.6	4806.99	6541.09	5607.36	6391.62	4578.54	7178.22	4196	4252	6714.05	4049.85	6012.19	4184.18	5137.01	1651.83	5696.56	4200.66	6035.75	3023.47	3033.34	1860.06
M1096T317_3			0.0735499	0.765687	1.04347	1096.45	317.077	4365.43	3527.61	4486.16	2643.19	3793.59	5065.43	1708.83	2425.34	4497.23	2705.12	3412.42	3632.49	3699.74	5027.75	4066.13	2817.69	877.93	3762.62	3399.07	3055.01	1341.12	2118.93	1730.24
M1096T475			0.11254	0.406018	0.893371	1096.29	474.651	1653.47	1598.08	1702.43	1621.52	1670.57	2036.92	1880.96	1364.51	1544.22	1666.4	1047.99	2063.21	1640.06	1597.49	1604.27	2426.54	1170	1906.49	1700.74	3580.19	1424.25	1610.61	1370.07
M1097T165			0.298336	0.0587462	1.21295	1096.74	164.608	2756.72	3630.29	3320.91	2628.25	3044.27	1952.21	2839.64	3977.41	3135.11	2859.91	2975.41	2842.48	2522.8	3697.06	2351.58	2388.38	2420.56	2181.73	1354.04	2118.36	1927.26	3074.43	2932.21
M1097T317			0.0795699	0.615237	1.08095	1096.95	317.389	2103.47	1871.91	1462.28	2015.24	1398.3	1834.64	2405.31	1108.8	2601.73	1399.44	2139.54	1506.93	1419.56	1651.98	2662.7	889.616	319.483	1905.11	2023.6	2319.5	927.6	712.961	456.953
M1097T318			0.133594	0.414817	1.06077	1096.71	317.712	9215.69	7712.36	7246.11	9727.22	6751.23	6044.52	6788.04	6016.46	7067.85	7120.35	6840.73	7359.77	6459.56	7276.92	8981.51	6752.91	7335.74	6383.65	7187	4890.46	7176.09	8581.02	6898.98
M1098T317_1			0.321893	0.0345569	1.12855	1097.81	316.715	4836.13	4629.91	6151.29	5665.96	6343.79	5161.61	4727.45	5201.98	4641.66	5114.51	4013.5	5221.09	4330.8	4485.91	5061.31	4877.72	3543.31	4739.34	5130.88	5093.08	4417.9	4931.57	2814.05
M1098T317_2			0.1231	0.471934	1.0496	1097.82	316.608	5039.85	4082.18	5248.23	5466.04	5565.71	4286.57	6959.06	4227.98	5479.98	4723.47	4878.45	4720.21	4086.7	4888.35	4291.05	6241.43	4529.33	4832.76	5274.89	4922.07	4400.35	4098.76	2902.19
M1098T317_3			0.146434	0.38108	0.910224	1098.31	316.655	2772.84	2332.48	3170.7	2411.53	3080.67	2031.02	3329.35	2319.26	3405	2312.57	2614.64	3491.99	3793.35	2762.59	3507.19	2432.97	1236.37	2740.17	3914.84	3350.67	1713.6	2155.38	1751.65
M1098T319			0.264341	0.0553377	0.780148	1097.72	319.004	2227.09	1306.53	679.504	873.015	1613.46	1985.01	1445.91	1520.64	1897.01	1572.3	1427.72	2518.09	1803.91	1556.67	2151.2	1924.52	2557.07	2170.39	2095.17	1176.8	2220.91	745.5	1752.48
M1099T316			0.0976663	0.436056	0.909965	1099.3	316.364	1489.35	1214.09	1122.58	1499.58	1806.29	901.635	1914.45	975.74	818.154	1357.78	1225.41	1825.83	2060.94	1419.83	1314.04	1357.24	1722.23	1355.99	781.206	1333.05	1678.93	1150.02	795.472
M1099T317_1			0.161245	0.255563	1.08528	1098.81	316.667	3568.57	3178.56	3941.79	3844.59	3815.79	4826.64	2744.91	3327.24	3681.16	4304.62	4204.62	2980.53	3045.46	3477.53	4370.12	3402.77	3052.25	3405.81	3644.35	2724.68	2516.56	2905.43	1906.74
M1099T317_2			0.0698991	0.664156	1.05336	1099.5	316.734	1616.71	1605.35	1758.04	1811.64	961.998	2053.92	2335.74	1583.01	1294.9	1681.41	1119.62	1646.97	1802.29	1469.55	1108.85	1537.54	890.862	2470.01	2065.38	1745.5	1422.35	1083.73	1144.57
M1099T318			0.041221	0.864423	0.986727	1098.69	317.862	4237.66	3270.31	3780.38	3866.08	3174.75	3019.57	4260.87	3069.86	3639.21	3219.99	3884.37	2309.5	3946.02	2427.2	3610.59	3440.22	4421.47	3968.46	3518.53	4490.37	3371.57	4600.78	4983.62
M109T159			0.303693	0.117431	0.797314	109.075	158.537	2717.88	2239.83	2730.09	2434.2	2765.42	2025.01	2315.8	823.687	2343.4	2647.64	2681.46	3887.47	3878.72	1818.5	1755.62	2401.57	4741.64	2701.67	2439.08	2594.97	2544.39	1668.45	1518.45
M109T306			0.864576	0.00290788	0.726343	109.076	305.92	9076.95	10774.9	10159.2	9795.96	11884.4	9288.41	7498.52	5964.75	7527.07	6843.06	13718	14604.8	14194.7	16005.4	11351.9	9734.13	9517.11	10221.7	13442.5	9484.05	10276.1	9780.91	10603
M1100T164			0.103637	0.500762	1.1093	1099.66	163.539	3558.23	3225.71	1298.43	3492.91	2830.08	2662.46	3056.74	2295.34	4505.67	2439.15	2762.44	3935.18	1250.32	1519.59	3096.62	2392.47	3523.9	1305.18	2807.07	3878.6	2749.43	1716.39	2565.52
M1100T317			0.200409	0.148613	1.13017	1099.8	316.553	2235.05	3132.45	3083.1	3351.34	2722.93	3192.16	2923.68	3167.86	1845.04	2752.78	2360.84	2356.14	2492.17	2440.89	2933.4	3530.64	1692.08	2117.27	2823.17	2388.08	2324.72	2625.75	1379.93
M1101T319			0.109434	0.416408	1.0858	1100.67	319.076	4057.92	3038.87	2398.33	2768.79	1745.18	2819.53	3182.86	2914.45	2803.25	2646.68	2152.71	3163.13	3268.48	2686.93	1680.26	2852.4	3222.63	2513.15	3003.17	1590.71	3337.66	2878.08	2407.47
M1103T317_1			0.110812	0.654704	1.03152	1102.87	316.813	16737.7	11734.1	14765.3	13426	14180.8	13794.3	13168.3	10152	15127.9	11017.7	12375.7	14942.7	14102.5	14740.7	15854.3	11310.7	8860.94	12470.9	13025.6	12321.7	10643	8930.67	6534.65
M1103T317_2			0.234221	0.0757829	1.2739	1103.21	317.043	1386.7	1083.7	1955.42	960.789	2042.26	2107.93	1886.28	1677.12	1582.06	1608.42	1625.15	1664.14	1792.17	1416.77	1368.04	1263.62	319.541	1042.65	865.121	1430.87	125.209	578.137	337.651
M1103T317_3			0.174344	0.433701	1.07829	1103.37	316.788	4216.42	4740.69	5860.91	5299.33	5189.36	4815.36	6055.02	4085.76	4772.68	3972.05	3373.57	5964.71	4366.96	5304.7	5515.51	3363.91	2212.98	4972.7	4712.35	5661.85	3097.55	2661.26	1806.35
M1104T317_1			0.273228	0.182385	1.11634	1103.87	316.749	5469.4	4219.78	7260.5	6738	8054.06	7869.2	6334.45	4366.54	6472.79	5821.02	6258	5262.86	6418.78	5194.47	6385.5	5150.32	4401.65	6296.3	5247.78	5465.33	3912.4	3977.16	4851
M1104T317_2			0.0753267	0.727919	1.063	1104.36	316.749	1167.04	1909.65	4148.21	1755.71	2648.78	2191.58	2331.12	1678.59	2424.81	682.333	2794.35	1856.01	2181.07	2685.95	1213.34	2596.51	1025.03	1709.5	1783.73	1851.35	1390.62	646.342	571.04
M1105T315			0.23402	0.225994	1.21032	1104.75	315.172	1174.51	2352.78	3152.3	3499.9	3458.4	4531.12	3822.82	3224.47	3473.97	3112.71	1291.57	3219.2	3837.55	1384.71	1665.42	3352.5	2166.11	1908.93	4242.71	3207.87	2399.12	3580.57	532.134
M1105T317			0.0892017	0.591072	1.039	1104.85	316.752	4620.2	4984.5	6466.39	5548.67	7304.22	5553.65	6116.61	4402.89	5542.88	5474.37	4719.93	6171.44	5549.18	4711.52	6505.69	5094.17	4503.01	4186.27	6363.63	6107.17	3979.57	5552.12	4345
M1106T164			0.416838	0.0846317	0.807031	1105.72	164.375	6668.58	4540.24	4955.43	5738.66	3455.19	3517.07	2384.04	4997.46	3719	3771.86	7758.32	6166.53	5994.34	5189.23	6010.52	4556.53	4341.4	4367.38	3320.75	6503	3690.42	3942.2	3253.54
M1106T314			0.0708497	0.562377	0.935418	1105.73	314.075	1273.37	1528.29	1251.57	1558.82	1583.2	763.56	847.114	1112.25	1720.41	1263.43	1835.04	1492.08	755.21	1788.96	1273.62	1725.53	1325.57	1001.45	1104.57	1490.75	1088.72	1219.26	1505.17
M1106T316			0.17172	0.224162	1.13871	1105.85	316.378	2072.99	2398.63	2855.3	1901.19	2603.14	2018.44	2996	2035.45	1968.67	1804.11	2413.01	2235.27	2157.32	2425.91	1991.11	2892.57	1107.77	1319.59	1798.06	1553.81	2503.27	2134.91	2384.97
M1106T317			0.0583408	0.757584	0.950024	1105.84	316.813	1208.47	1134.9	1725.6	2283.74	991.417	1812.5	1670.99	771.103	1809.59	1784.3	2519.48	2526.28	1264.23	2145.88	1195.86	1812.18	649.218	833.354	1686.51	1358.84	1724.4	1541.47	1557.68
M1106T318			0.109622	0.49523	1.12945	1106.24	317.528	2354.98	1550.94	2637.32	2085.98	2512.25	2897.89	968.703	1335.9	2540.66	821.026	1445.78	2604.8	893.002	2557.46	1869.71	2311.12	1197.93	537.499	1890.54	2139.3	641.717	824.214	1137.24
M1107T164			0.532689	0.0106458	0.634351	1106.72	164.335	2831	4533.9	2383.79	2843.94	1566.63	1940.51	1544.27	1932.44	1912.87	1497.3	5358.08	3746.06	3470.81	2710.96	5745.69	3910.22	2819.96	3283.07	2160.69	3030.97	1953.78	2140.49	1482.49
M1107T317_1			0.25133	0.0481105	1.39324	1106.58	317.425	1083.69	775.867	1647.97	1633.24	1735.1	1087.63	1730.54	680.211	1702.78	826.246	836.724	1065.08	695.388	1163.09	1171.21	315.297	555.289	1333.6	1079.58	1046.1	565.882	687.428	240.524
M1107T317_2			0.185165	0.223801	1.12897	1106.82	316.522	2721.59	2578.42	2178.06	2558.6	3725.46	2866.58	2085.41	2090.09	2349.66	2280.77	2639.09	1617.95	2607.27	2339.83	2981.74	1729.54	1804.93	2769.26	1504.95	2534.53	1847.2	2031.19	1881.37
M1107T317_3			0.138756	0.35609	1.1057	1106.83	316.553	4408.2	2934.1	2327.96	3039.17	4142.84	1923.24	2431.81	2076.23	2609.64	2470.02	2817.22	2174.93	2917.66	2945.17	2979.04	2341.55	2494.2	2730.62	2166.24	2085.12	2386.42	2032.81	1778.06
M1108T317_1			0.101255	0.420878	1.10776	1107.83	316.808	1414.42	2058.14	694.107	1632.16	1574.37	1373.91	2242.68	1491.03	1664.36	1743.98	1335.95	1380.61	1274.73	1809.01	1659.04	2067.03	1334.03	584.398	1796.06	1102.64	1502.24	1805.18	1356.96
M1108T317_2			0.312581	0.184264	1.15157	1107.93	316.911	7061.72	6809.5	7177.46	5274.78	7778.94	6516.57	7555.84	4624.37	7127.02	4572.94	5574.84	7284.12	5338.66	6824.41	8258.88	5390.52	2851.01	4285.66	5127.33	5074.17	3948.71	2051.19	2186.81
M1108T317_3			0.155436	0.366774	1.1187	1108.44	317.026	3900.3	3893.26	5074.45	3913.97	4818.53	3606.24	3528.85	1838.45	4532.6	2956.25	4525.91	4907.67	3660.58	3724.04	3162.74	3802.23	2290.2	1545.93	2679.47	3725.37	1981.41	1438.5	1236.84
M1108T319			0.110882	0.344324	0.860311	1107.7	318.512	514.267	1209.53	1495.1	819.677	1187.74	1254.5	1218.31	887.853	854.851	765.05	955.295	1462.71	1054.68	684.08	344.424	1519.65	1862.62	1230.96	1173.2	1576.56	1603.98	1388.62	1583.71
M1109T316			0.127388	0.270268	1.17087	1108.81	315.757	1411.3	1458.91	2074.02	1859.73	1111.93	2418.95	1203.38	1428.11	1790.83	1509.51	1575.81	1468.98	1311.86	881.088	1482.74	2578.1	1392.73	821.499	1583.67	796.319	1173.32	1219.31	782.04
M1109T317			0.277601	0.0714155	1.24946	1108.93	317.204	3022.32	2686.38	3850.48	1787.59	3479.04	3248.07	2360.98	1324.3	3347.43	2624.15	2279.16	1970.27	2358.95	1672.44	2620.68	2476.32	1500.05	1831	2475.21	3010.11	546.323	1440.45	476.995
M110T277			0.170176	0.0635012	1.31104	110.006	277.468	804.911	635.935	687.701	663.32	981.31	1071.69	507.918	1122.62	629.712	453.144	775.429	504	712.817	602.003	863.569	449.601	393.137	525.872	600.048	338.618	446.82	708.216	335.78
M110T302			0.0242215	0.934663	1.01184	110.072	301.663	2947.53	721.256	1876.54	1561.84	2615.03	3226.01	1929.9	1828.03	2250.19	1876.16	1584.13	817.071	2250.66	2310.27	2282.38	2136.83	1516.79	2595.21	2753.47	2341.97	2128.25	1908.25	1749.03
M1110T163			1.19125	0.000151067	1.70491	1109.65	162.718	10925.4	12447.5	9031.54	9540.97	13971.1	13403.2	17619.2	13677.2	16638.9	11215.1	9774.65	6440.41	8907.44	4436.14	9290.76	9159.83	7839.17	3694.64	7080.09	8729.74	7411.04	10401	10354.2
M1110T317_1			0.0282998	0.968901	1.00313	1109.79	316.715	4020.32	4087.62	3393.41	3962.1	3805.68	4144.52	5543.59	4228.26	4010.82	2477.94	4019.25	4782.13	3056.19	3487.5	3818.72	4271.65	2996.34	4853.88	4266.08	3998.66	3646.73	3606.96	2838.81
M1110T317_2			0.142286	0.229943	1.13512	1110.29	316.667	2308.04	1817.91	1968.51	1742.42	1426.36	2055.9	2367.19	2542.92	2372.75	1710.18	1941.76	2151.6	1537.31	1668.73	1972.63	2064.75	1838.49	978.488	2651.92	1088.67	1289.21	1176.96	679.936
M1111T163			0.718853	0.00902661	1.44049	1110.66	163.14	7293.7	11585.6	6098.97	7622.09	10827.3	6302.93	8576.78	9926.92	8328.63	8786.07	6026.68	7108.41	7058.5	4857.07	5388.17	5427.34	9774.64	2116.33	3752.28	7740.71	6269.67	4971.46	6290.08
M1111T316			0.107434	0.389131	0.868376	1111.29	316.096	562.319	1103.01	1721.29	865.501	1324.97	865.412	988.77	2353.8	1279.19	579.3	1550.47	1642.25	793.487	914.14	1778.36	1209.97	1280.47	1194.29	1497.17	1547.82	1906.14	1481.04	227.238
M1111T317_1			0.14415	0.398886	1.07009	1110.78	316.622	3714.74	3876.87	4624.06	3435.16	4656.21	3919.95	4423	4163.9	4413.78	2139.33	2954.01	4247.37	3708.39	3503.33	3866.21	3864.46	3059.66	2945.19	3946.11	4693.67	3297.28	3944.82	2741.72
M1111T317_2			0.118065	0.414763	1.08153	1110.86	316.981	3631.1	2640	3373.28	2863.13	2675.42	2860.44	3180.54	1706.39	3149.89	3331.48	3108.94	2131.46	2694.64	3366.26	2829.07	3385.59	1589.28	2363.17	2186.02	3540	2117.64	3617.43	3100.91
M1111T317_3			0.238852	0.0867384	1.23908	1111.19	317.205	1916.99	1657.33	1243.93	1393.58	2231.18	1546.89	2506.68	1991.34	1856.43	1378.27	1491.06	1536.49	1260.87	2056.9	735.503	1915.57	770.591	1222	1622.77	1691.3	1078.79	1129.55	656.207
M1112T164			2.49936	8.21854e-07	1.57771	1111.67	164.429	57559.8	57880.1	53146.6	48970.6	57691	38784.6	61669.4	65730.8	53649.3	48116.9	35092.2	34852.6	38484.5	31624.4	28875.1	37424	35088.3	32166.2	29843.5	40844	32327.7	31610.8	30506
M1112T316			0.135403	0.373825	1.11059	1111.78	316.494	1648.91	1966.96	2459.65	1449.17	3057.18	2190.63	3201.16	2267.1	1555.55	2068.07	2302.91	2381.73	2131.41	1733.15	2921.63	1632.1	1973.48	1493	1460.01	1657.82	3952.92	1277.75	1589.28
M1113T165			2.12063	3.67406e-07	1.57515	1112.67	164.5	36199.4	44866.9	35094.3	33558.1	44149.7	30327.6	39961.2	43592.3	40052.1	32777.8	24369.7	25256.7	26283.1	26016.8	21202.4	27010.3	25953	22291.5	21607.6	21624.1	19870.1	23108.6	23319
M1113T316			0.199647	0.143449	0.829616	1112.76	315.933	1907.32	1544.68	1331.65	1678.29	952.041	1119.73	1577.31	1604.23	811.176	1878	1421.96	1349.8	1139.41	1408.28	1948.92	2118.71	1727.19	1653.45	2823.63	1771.39	2032.95	990.038	1682.33
M1113T317			0.04988	0.870996	0.983312	1112.99	316.95	12419.2	8833.18	10803.4	10039.6	10104	11838.5	7500.31	7275.19	12364.9	4964.52	10359.6	10446.9	9404.67	11578.6	13032.1	9495.14	5817.81	9451.14	8008.65	10180	4994.1	4869.93	3349.92
M1114T164			1.53513	0.000182693	1.39145	1113.68	164.075	29010.8	36906.6	25942.5	28759.8	35717.7	20287.9	37259.8	32086.2	34816.7	34934	25798.2	22154.4	22768.3	20068.4	21295.3	26385.7	23685.6	20124.2	20187.6	24434	18274.1	20280.4	24037.1
M1114T185			0.121301	0.262401	0.846332	1113.6	184.84	348.875	978.233	632.711	740.827	728.268	1050.69	812.491	927.421	761.67	883.199	1420.74	971.478	1476.98	743.519	848.76	1194.92	660.08	627.021	854.124	494.7	670.72	715.016	610.259
M1114T317_1			0.0922982	0.583195	1.07334	1113.99	317.062	5753.57	3633.66	4908.43	3712.34	4229.13	3130.19	4664.8	2561.23	3604.47	2024	3801.81	5361.78	4106.62	3092.55	4379.69	3496.82	1763.33	3269.58	3594.19	2743.76	2383.92	1686.72	2086.14
M1114T317_2			0.110848	0.508316	1.11087	1114.23	317.113	2221.88	2420	1460.07	1612.62	2173.67	3001.77	2730.62	2141.42	1631.05	1329.24	1850.56	1257.76	2074.54	1589.12	3037.6	2081.63	830.432	791.051	3086.82	2054.61	1671.45	791.412	974.507
M1115T164			0.922515	0.00282595	1.2681	1114.69	164.442	16893.1	17131.7	16478.6	15007.1	18848.6	14166.8	23204.8	18000.1	20818.4	15693.4	11381.8	17134.6	13863.2	12632.8	13325	16507.6	13620.3	12148.1	12155.4	16212.6	15638.3	10667.8	14377.2
M1115T316			0.01365	0.95946	1.01156	1114.75	316.087	4067.95	4179.79	5826.84	2298.06	4983.69	5744.58	920.738	4555.2	1098.5	972.23	5330.25	6209.38	3531.91	2001.06	3404.37	2777.09	2416.1	2715.04	1817.45	4048.89	1907.13	1751.03	3629.92
M1115T317_1			0.194271	0.204128	1.30297	1114.56	317.05	571.099	1380.8	718.951	1305.36	2104.57	2312.24	1568.1	641.435	1315.06	845.391	1771.66	1063.08	965.053	1350.36	873.959	983.253	391.302	571.86	856.978	967.825	618.902	823.862	234.526
M1115T317_2			0.337794	0.124774	1.14181	1114.85	316.847	8225.33	6976.44	7324.14	7949.97	9145.95	6804.7	8879.38	6621.45	8377.83	6257.96	6481.19	6880.99	6292.78	5140.08	8426.22	7416.8	4006.8	6547.54	9654.34	6207.65	5067.17	5477.89	4191.21
M1115T317_3			0.172787	0.325665	1.17668	1114.99	317.07	2712.94	2698.05	1810.37	1457.16	2128.07	2409.74	2831.31	2033.79	3759.93	690.361	2304.84	2671.65	1666.98	2192.88	2468.58	2407.4	656.355	1666.9	2003.49	1109.54	1165.47	1387.75	695.714
M1115T317_4			0.0831995	0.667305	1.04865	1115.36	316.874	6989.54	3961.8	3999.64	5112.67	5044.17	5948.73	4829.92	3770.29	4015.38	2820.15	4370.41	5608.81	4670.12	4926.22	3257.84	6034.4	2776.37	3902.78	4767.23	4021.33	3245.4	3481.5	2084.93
M1116T164			0.639386	0.0461682	1.33387	1115.7	163.881	5216.21	8077.63	6953.04	8043.27	12126.2	9822.9	13649.4	10409.6	14568.6	9411.29	10487.9	6713.46	8819.81	5150.2	6842.39	9042.39	9271.07	7622.66	6208.81	3520.48	4285.67	7530.69	5420.7
M1116T317_1			0.229733	0.198115	1.08569	1115.85	316.577	4367.82	5867.53	6547.54	5439.39	5015.36	6606.1	4984.39	4723.67	4620.89	4883.02	4708.3	3922.66	5499.28	5950.77	5044.6	4626.48	4352.79	4656.82	5416.14	4690.4	3427.56	3211.56	3210.07
M1116T317_2			0.0408716	0.857508	0.979196	1116.34	316.764	2535.66	1602.48	2900.68	2890.67	2726.93	2714.52	2539.68	1442.26	2383.36	1680.64	1655.74	2874.61	2318.35	2289.95	3802.98	2249.25	1671.6	1933.58	2981.07	2137.28	967.803	1700.59	1818.3
M1117T165			0.394417	0.100677	1.41997	1116.7	164.598	3378.43	3300.05	3216.03	2848.18	2694.32	1077.1	4534.44	7364.13	7002.88	3951.86	3225.6	3867.6	1520.16	2496.1	1956.63	3257.75	3301.54	1959.94	2060.86	4078.03	1709.85	1727.1	2543
M1117T186			0.126528	0.186506	0.820857	1116.58	185.519	536.506	756.432	868.019	658.85	890.4	519.311	698.569	316.2	624.137	269.785	893.921	619.214	1184.41	578.767	698.406	763.593	673.386	522.109	501.58	1042.43	743.527	280.237	290.833
M1117T317_1			0.266387	0.228971	1.09558	1116.72	317.026	7025.49	7454.03	6397.57	7698.26	6987.26	7565.05	7019.84	8654.38	9223.05	5853.1	4312.24	8280.58	5884.97	7135.48	8876.67	6538.74	6170.44	7203.41	5867.8	7162.48	7065.16	8007.98	6617.51
M1117T317_2			0.325737	0.0110444	1.20689	1116.84	316.658	2556.61	3317.73	3792.3	3464.3	2818.18	3171.35	3408.45	3694.1	3922.84	3479.12	3194.64	3128.1	3642.6	2742.82	2371.25	2481.18	2901.03	1886.89	2738.56	2773.81	4498.82	2398.61	2332.44
M1118T164			0.171579	0.457871	1.08121	1117.71	164.46	5635.35	5573.1	4771.97	4899.53	5813.03	3858.29	6710.17	5704.44	6981.58	2817.9	5524.13	5469.6	5351.5	6705.22	4667.87	4555.31	5504.75	4149.81	2766.1	4108.05	6685.74	3336.83	3389.22
M1118T316			0.102412	0.395537	1.07899	1117.71	316.357	2936.81	2625.49	2804.15	3193.97	2024.71	2537.1	2643.52	1952.15	2600.37	1408.97	1880.5	2099.68	2289.93	2488.52	2727.62	1946.94	2758.54	1801.18	2849.94	2074.16	2007.62	1823.72	2035.78
M1118T317			0.000317927	0.97678	1.00385	1117.82	316.637	1672.15	1042.4	1712.52	2048.96	2234.71	1867.24	1575.24	963.437	2440.17	1315.93	646.14	1842.9	2149.59	1982.12	1753.71	2389.24	1151.39	1706.84	1565.72	1620.35	1791.47	1612.99	1017.74
M1119T164			0.0164506	0.988088	0.997701	1118.72	164.038	2158.95	2470.38	2369.1	3068.81	3148.31	2108.81	3181.95	4116.99	2963.84	3182.5	5162.93	4343.68	4079.19	2425.46	2171.27	3047.25	2203.4	1961.37	1286.69	2154.71	1301.31	2303.21	2106.5
M1119T317_1			0.0828202	0.599376	1.04879	1118.85	316.592	3195.6	2148.91	3085.34	2701.33	4033.33	3094.85	2904.34	2626.17	3222.66	2323.01	2453.11	3035.48	1876.55	2915.81	3094.28	3011.73	2158.17	2477.15	4072.4	2876.05	1826.66	2035.9	1839.76
M1119T317_2			0.0842456	0.535646	1.07459	1118.91	316.644	1670.94	2421.94	2649.3	2023.01	1030.43	2546.71	2922.48	1688.94	2298.59	1408.82	1216.34	2169.69	2285.29	1234.38	1970.68	2031.14	2131.11	2169.18	2172.02	1847.22	1826.66	1640.56	1247.14
M1119T317_3			0.155027	0.265165	1.18109	1119.18	317.26	1511.98	988.715	1856.82	2164.12	2759.09	1881.33	1164.66	1532.94	1407.64	1415.04	2003.7	1653.29	1196.4	1857.27	1963.37	1656.73	602.75	992.229	1072.54	1126.19	635.34	1339.66	1345.88
M1119T318			0.0551056	0.835349	1.01577	1118.7	318.069	5534.2	5338.32	4646.52	5251.6	5886.89	5785.6	4833.88	5192.57	3031.2	6586.98	4730.26	4539.72	4192.43	5655.98	6043.75	3814.67	5665.57	5711.2	5730.49	5195.05	6616.2	5450.16	6311.9
M1120T163			0.0308877	0.964861	0.991083	1119.73	163.201	2525.79	4078.24	3092.16	4897.72	3020.16	2473.49	4429.35	3742.65	2871.04	2797.74	7829.04	5191.09	4433.48	3024.51	3870.39	2818.3	2197.52	1523.53	1424.61	1921.12	1298.12	2994.39	1515.74
M1120T316			0.155846	0.253898	0.7902	1119.82	315.865	551.664	307.942	1613.71	1251.58	971.327	1256.48	567.594	246.623	585.23	687.921	886.201	1315.8	1017.91	309.842	1307.79	693.672	1335.97	1339.2	1231.82	736.522	503.702	961.876	954.266
M1120T317_2			0.296083	0.220977	1.11586	1119.91	316.874	9777.17	7378	7988.61	8617.33	9446	8499.42	8516.63	5821.96	8515.84	4848.98	7189.14	8379.68	6930.67	7945.89	8391.58	7839.97	3704.05	7413.24	6828.16	6542.67	3601.71	3829.78	2797.95
M1120T317_3			0.104281	0.645378	1.03534	1119.92	317.182	8970.22	7135.63	6747.05	7969.95	7178.91	7545.3	7229.26	5802.16	6838.14	5338.12	6740.48	8200	6371.53	7816.81	6872.13	7847.91	3709.6	7493.08	6364.24	6923.96	4153.13	3811.01	2343.26
M1120T317_4			0.207773	0.259677	1.09596	1120.41	317.073	4775.34	5149.74	4644.57	4816	4850.93	4938.12	4907.41	3902.12	5582.37	4107.13	5052.36	6159.93	4147.22	4936.89	4491.6	3866.63	2188.53	4710.76	3892.9	4052.86	2110.06	1869.94	1726.23
M1120T317_5			0.207475	0.238862	0.885377	1120.42	316.813	4323.84	4179.72	3964.77	4042.9	3859.22	4243.45	3761.47	3432.27	3776.15	2837.33	4828.65	6167.08	4599.79	4270.9	4248.4	3223.26	2194.27	6133.89	3672.76	4056.19	2098.86	2039.67	2046.54
M1121T317_1			0.252982	0.247754	1.12697	1120.91	316.808	5136.67	3741.06	4949.48	4371.04	6927.31	5011.95	6384.66	4769.55	4949.99	4018.66	4687.66	6565.42	4303.91	5538.55	4911.72	4199.83	2463.62	4448.23	4290.85	3188.19	4062.51	3399.52	2003.76
M1121T317_2			0.154206	0.181477	1.19512	1121.41	317.371	1583.89	1426.92	1930.97	1940.56	1893.03	882.922	1322.64	1129.08	1408.99	1556.18	1281.16	2382.79	1167.12	1185.44	1081.2	1372.76	671.28	1259.43	1088.08	1124.65	918.456	976.38	454.352
M1122T317_1			0.145189	0.433188	0.906916	1121.77	316.749	3914.89	2918.35	2202.4	2967.71	1528.75	4003.34	3662.45	2064.82	3841.38	2608.98	3511.02	3830.2	4125.61	3769.33	3122.65	3047.38	1240.89	3098	2998.7	4018.96	3210.01	2544.79	2337.89
M1122T317_2			0.138425	0.271927	1.19379	1121.89	316.82	1163.64	1545.11	1577.78	1647.3	1396.4	1683.33	611.437	1320.71	1250.43	864.958	1057.56	608.686	1705.46	1183.89	1338.24	1201.91	163.424	692.427	1415.49	1573.82	615.185	568.834	786.84
M1122T317_3			0.0841869	0.618224	1.0711	1122.22	317.292	2101.56	3026.76	2159.55	2683.34	2088.25	2781.59	2115.99	774.762	2917.01	1352.22	1650.47	2695.52	2465	2832.13	2275.63	1868.77	918.348	2034.11	1631.69	2168.93	818.165	862.317	577.864
M1123T316			0.306817	0.0145164	1.20945	1122.76	316.382	3055.51	2951.31	1918.33	2574.71	2360.07	2898.93	3534.54	2940.06	3098.75	3282.3	1750.95	2309	2434.87	2148.96	2508.71	2722.98	2557.28	2424.43	2867.49	1934.49	2773.45	1873.25	2592.43
M1123T317_1			0.0180911	0.871607	0.980256	1122.56	317.108	1798.3	1959.12	1311.74	1547.45	1143.33	1764.18	958.371	1112.45	1912.6	1117.84	1289.71	1636.95	1683.24	1862.29	1286.64	1321.08	649.047	1367.32	1565.36	2258.35	421.619	778.888	974.937
M1123T317_2			0.344869	0.0404013	1.1903	1122.89	316.936	4391.49	4267.87	2910.46	4760.88	3881.92	5888.56	4572.56	4293.09	4251.22	2783.01	3575.46	3348.53	3524.86	3780.66	4167.83	3177.16	3030.93	3108.14	3817.22	3755.36	2888.61	2361.18	3000.77
M1124T316_1			0.179511	0.15246	0.850861	1123.75	315.93	2190.6	1369.92	887.08	2130.73	1333.23	1205.5	1881.35	1827.83	1576.6	1462.73	1728.97	1202.25	1414.93	2580.45	2266.6	1901.76	2249.19	1866.46	1829.47	1606.4	1782.97	1878.39	2115.81
M1124T316_2			0.0562417	0.681348	0.941058	1123.77	315.749	2436.93	790.075	2011.7	1886.08	1127.61	1224.96	1571.84	1255.62	1655.68	1410.98	1333.76	1396.08	1261.46	2566.13	2265.46	1565.4	1322.2	2146.01	754.375	1723.39	1631.38	1241.1	1861.51
M1125T315			0.00691962	0.977432	0.996546	1124.75	314.674	1495.07	2136.26	2603.3	1215.22	2167.38	2085.95	2506.05	1958.81	848.636	2114.38	2167.71	1760.54	1932.92	1274.82	1835.35	2107.44	2278.77	1018.87	2535.95	2284.99	1425.74	2813.43	478.649
M1125T317_1			0.100512	0.505176	1.09632	1124.87	316.555	2488.68	3226.61	2947.47	2668.66	2790.68	1678.65	2188.62	2989.53	1217.58	2563.65	2980.91	3537.71	1707.83	1223.4	2079.59	1703.9	2258.32	2184.43	3392.83	1515.83	1722.01	2613.19	2973.96
M1125T317_2			0.2459	0.212576	1.18443	1124.97	317.122	3845.18	3147.51	3853.01	3524.22	4669.09	3442.07	4010.04	1575.76	3764.94	1657.39	3426.94	2910.42	2636.06	3951.29	3302.06	2600.31	942.68	2608.75	3214.73	2681.28	1093.97	1412.73	833.869
M1125T317_3			0.411161	0.00809563	1.51091	1125.47	317.19	2343.74	2447.26	1925.41	2574.77	3213.68	2494.8	2717.15	1070.57	2493.67	1387.62	1213.09	1233.7	1825.38	2044.25	1604.01	1855.57	311.569	1618.78	1373.78	1923.14	793.752	556.628	685.818
M1127T317_1			0.316328	0.182539	1.10669	1126.83	316.711	10268.3	8004.91	9325.01	11057	9995.8	8430.18	10854.9	10241.5	10745.2	7649.61	8858.54	10118.4	11089.8	10905.6	6478.05	9213.16	6910.56	6516.45	7880.01	9291.67	6595.69	7352.39	6054.82
M1127T317_2			0.0915539	0.592108	1.12055	1127.17	316.813	614.013	2166.63	2435.45	628.144	951.512	538.399	1736.46	1507.48	807.953	1057.04	1014.23	1238.99	951.797	873.55	1652.08	1175.42	319.541	1492.19	1015.98	1370.64	475.063	932.36	567.271
M1127T317_3			0.0813758	0.600477	0.94291	1127.33	316.755	2867.79	2477.61	1749.56	3036.76	3226.12	1960.9	3373.24	1729.03	2946.33	2436.05	2787.76	3299.25	3385.39	3195.07	2883.76	1765.29	1236.21	2655.23	3181.48	2976.26	1414.98	1510.7	1106.62
M1127T317_4			0.204868	0.289107	1.14495	1127.34	316.813	4050.98	4004.46	1749.56	3388.36	3459.35	2666.25	4326.19	3439.38	3230.14	2453	2519.06	2973.06	4487.66	3900.8	2907.38	1945.02	1307.27	2600.7	3190.09	2788.21	1621.36	1450.83	1106.62
M1127T317_5			0.027068	0.835673	1.03137	1127.5	316.765	998.267	1379.7	1164.11	1083.78	1760.91	1617.74	901.247	1078.17	1589.26	867.195	1165.2	1506.28	2184.4	1295.16	1144.41	922.261	546.077	798.597	903.837	1595.72	836.714	978.336	1004.41
M1128T317_1			0.30035	0.101842	0.881253	1127.83	316.613	6459.38	5551.91	4829.46	3845.46	4362.82	5844.07	4794.39	3104.89	4907.4	4931.76	6196.01	6152.18	5668.2	5879.72	6038.41	4497.23	4211.51	5804.01	5852.01	4885.26	3986.17	4833.16	3134.95
M1128T317_2			0.0383623	0.820712	0.969595	1128.32	316.698	1794.05	3403.49	1973.77	2336.15	1911.01	3052.97	1768.74	1874.2	1905.13	2096.62	2850.09	3742.3	1902.3	2450.59	2155.93	2240.13	1136.46	1446.23	2988.34	1897.29	1297.45	1522.5	1812.36
M1129T316			0.0499826	0.801696	0.980209	1128.82	316.494	6929.21	4614.99	4607.46	5667.14	5229.63	5578.88	6814.8	4538.26	6945.35	4065.92	4909.29	5696.24	6579.71	6687.7	5712.92	4617.54	4417.29	4875.67	6179.85	6425.72	4342.9	4804.67	3967.03
M112T192	(M+H)+	Cytosine	0.44403	0.195755	0.927466	112.051	192.145	22858.9	29953.6	27191.2	24344.3	30228.2	26505.8	28101	29695.6	30798.1	22641.4	29765.5	37954.9	31255.1	31204.6	27346.5	26386.6	29587.8	30581.9	23456.5	26075.6	22541.3	19974.7	20750.1
M112T224	(M+H)+	Cytosine	0.703961	0.00224323	1.20457	112.05	223.527	14424.6	12216.9	12196.6	13269.2	13111.2	15685.1	11681	12622.3	13406.4	11061.4	10353.7	13189.3	10495.5	11057.5	11590.6	10727.2	10340.8	10342.3	11885.9	7669.78	9576.46	10062.3	9097.82
M112T338	(M+H)+	Histamine	0.0574339	0.839315	1.02188	112.087	337.626	20821.3	26079.4	30276.9	28601.4	29633.7	28496.4	24031.2	7900.4	23706.4	18428.3	22724.7	22087.6	29697.6	22500.6	23806.6	28880.9	20286	16640.1	21237.7	25017.4	16377	18952.4	22322.7
M112T387			0.227527	0.015465	1.91289	112.038	386.772	798.978	662.258	1061.06	557.235	696.571	741.161	209.655	281.693	577.472	251.629	356.91	236.679	238.283	361.422	804.047	201.12	188.608	289.317	200.722	174.668	409.573	406.113	280.005
M112T687			0.0788837	0.538658	1.08396	112.076	687.118	1420.52	1353.09	207.656	1983.07	1610.76	1413.17	893.189	1384.37	1440.05	1298.98	1286.99	1302.96	862.16	1511.66	1234.76	1123.84	993.854	1431.78	1097.66	1151.94	1524.3	1261.31	1418.56
M1130T316			0.057802	0.659521	0.950599	1129.81	316.087	1837.75	1639.51	1811.27	1702.72	2232.38	1614.51	2229.52	2752.7	1619.31	911.466	2125.7	1594.95	2108.61	1823.84	2134.61	1754.9	1766.97	1066.89	2858.13	2070.21	1775.15	1994.3	1422.93
M1130T317			0.183481	0.268354	1.15552	1130.21	317.205	2157.03	2136.83	2312.45	3049.72	3371.06	3618.14	2887.78	1945.4	2717.47	1815.48	2603.69	3011.59	1576.65	2502.74	3680.33	1849.73	1363.88	1370.89	2275.41	2275.66	1151.43	1345.61	934.209
M1130T319			0.0715162	0.48463	0.917259	1129.68	319.002	1010.04	1219.5	844.585	1157.22	473.185	1350.87	701.31	1147.63	699.149	810.372	975.297	743.392	738.254	670.118	1021.97	1377.81	1268.69	1321.26	1133.85	1012.4	1120.65	741.562	1448.28
M1131T316			0.0339139	0.741066	0.970553	1130.8	315.962	2159.25	2404.65	2165.73	2380.23	3055.06	1617.92	2508.78	2112.16	2155.64	1819.59	1813.34	2925.82	2218.76	2513.28	1671.59	1873.08	1952.35	2214.43	3164.74	2710.62	2238.06	1068.63	2027.96
M1131T317			0.052817	0.737458	1.0464	1130.54	317.262	2527.47	1294.1	1522.28	1672.56	1749.45	1281.52	2601.06	1616.73	2250.06	1527.85	1543.1	1709.24	2348.11	1844.04	1445.81	1720.69	539.957	2502.81	2204.56	1384.69	641.336	1579.94	477.069
M1132T316			0.00736756	0.950903	1.00975	1131.79	315.931	581.1	1119.19	1184.38	968.704	653.512	1324.47	1237.95	774.264	1845.12	1454.36	1378.93	815.301	1104.4	299.218	1138.96	1560.28	1608.07	1129.38	1127.76	873.14	872.849	1625.16	274.861
M1132T317_1			0.125381	0.599657	1.04171	1131.89	317.052	7980.56	8351.35	8104.89	9062.53	7878.26	7988.64	6728.13	6128.79	9380.14	5629.37	7452.38	8395.45	7351.03	9319.02	7970.02	6991.38	3987.09	7311.58	7637.79	7724.67	3691.77	5497.8	3091.31
M1132T317_2			0.12266	0.586714	1.06091	1132.4	316.874	5463.86	4869.53	3862.57	4799.97	5450.45	5565.12	4581.06	3535.8	5640.56	2883.66	3623.61	5925.4	3749.78	4897.51	5506.2	3241.97	2328.48	4211.36	4545.87	5944	2405.25	2905.32	2150.42
M1133T317_1			0.247053	0.091412	0.833767	1132.78	317.14	2172.83	1790.66	1695.14	2070.5	1865.41	725.853	2143.36	1622.82	1959.43	1949.43	2231.56	2991.92	1981.19	1868.72	1781.81	2108.01	2972.14	1571.58	2224.6	1851.74	1043.12	1370.25	1741.8
M1133T317_2			0.133939	0.48881	1.07336	1132.89	316.981	3944.72	4228.52	4611.14	3960.46	4809.33	4194.75	5016.52	3083.2	4653.04	2592.87	4735.43	5374.17	4397.04	4070.28	3599.32	3654.17	1582.71	3393.78	3795.16	3684	2992.3	2413.27	1855.46
M1133T317_3			0.111989	0.354992	1.10618	1133.38	316.968	3267.71	2038.74	1880.63	1958.42	1795.56	1954.83	2376.44	2213.05	1516.33	1909.86	2223.7	2731.1	2093.51	1518.01	1915.83	2016.8	936.701	1630.81	1830	2007.79	1407.18	1357.71	1163.02
M1133T317_4			0.0758709	0.573892	1.05961	1133.4	317.375	2835.7	1587.27	1498.75	1675.22	1897.79	2654.62	2156.34	2748.24	2299.77	2562.15	2228.34	2632.99	2093.51	2010.3	2467.15	2016.8	934.25	2161.43	2266.03	1872.16	1269.18	1342.67	1162.42
M1134T158			0.923192	0.000163882	1.83003	1133.65	158.46	5053.93	6709.46	5686.57	5972.81	10070.2	7152.91	6866.47	4895.87	8622.68	5558.3	3037.9	5405.16	1838.44	3333.67	2567.33	3824.9	4716.37	5303.99	2947.18	3411.97	4358.7	3498.86	4118.6
M1134T316			0.0521466	0.716075	0.976144	1133.76	315.906	1933.48	2479.68	2514.24	1965.34	2036.84	3114.86	2158.41	1891.13	2585.45	2367.75	2727.01	2470.74	2343.66	1774.78	2438.41	2385.01	2726.87	2123.47	2495.38	2125.09	1874.77	2093.35	2327.9
M1134T317_2			0.070081	0.594846	0.94442	1133.89	317.209	2819.46	2547.94	2184.79	2283.12	1913.74	2723.82	2728.41	1427.99	1978.76	1177.27	1926.96	2563.13	2447.33	2534.84	2685.93	2596.78	1824.17	2469.32	1213.57	2805.32	2315.7	906.639	1367.99
M1134T317_3			0.220249	0.178469	1.19277	1133.9	317.052	3475.96	2510.94	2184.79	2283.12	1754.43	2566.24	3357.42	2137.08	2408.75	1183.48	1923.61	2264.4	1735.9	2679.07	2659.53	2156.68	1049.92	2319.54	1213.57	2003.52	1935.88	906.639	1365.06
M1134T317_4			0.248855	0.0206592	0.777643	1134.25	317.092	1086.29	875.309	1371.09	1486.7	1103.32	1127.48	1046.62	1444.49	1134.43	861.376	1630.71	1796.24	1592.59	1909.21	1905.96	1320.39	862.304	1162.7	1472.41	1183.47	1590.27	1082.54	488.192
M1135T159			0.818441	0.000383593	1.90453	1134.66	159.08	5136.98	8971.56	4621.11	3947.99	7136.68	4311.32	5139.43	3233.84	4813.49	4766.36	3410.74	3106.18	2108.79	3285.31	1800.6	2892.2	1637.4	2722.55	2756.7	3624.26	3921.55	3209.76	1952.43
M1135T317			0.246386	0.113919	1.18633	1134.82	316.688	3055.53	2546.43	2264.25	2441.32	2516.91	3276.59	2822.77	3215.97	2789.5	1130.47	2078.66	2852.02	2036.22	2379.38	2941.33	1982.84	1560.82	2493.31	1549.68	2092.34	2043.39	3402.68	1294.69
M1135T318			0.0573395	0.763197	0.965576	1134.75	317.875	4065.2	3305.56	4181.14	1669.22	2665.61	3723.14	4080.89	3535.11	4301.83	3126.93	4137.25	4292.46	3850.36	3396.03	2743.57	5105.39	3936.98	4136.5	1869.83	2421.74	4029.39	3004.99	3335.76
M1136T164			1.6727	5.44602e-05	1.4493	1135.67	163.855	33333	29969.5	39017.7	35875.2	34214.6	29666.9	36236.6	39594.8	27718	28159.7	26299.9	26169.5	23419.3	18294.5	22306.9	27911.5	26097	16622.8	16224.9	26961.2	19499.8	21248.7	20226.5
M1136T315			0.0159121	0.93919	1.00874	1135.74	315.172	2592.29	1732.64	2602.8	1779.48	2026.66	2230.36	1212.37	2146.26	2266.72	2349.3	2570.36	1950.49	2737.92	1006.2	2003.92	2610.27	2593.96	2326.71	1742.48	1215.09	1578.97	2266.13	868.56
M1137T164			1.46928	0.000101165	1.48402	1136.67	163.964	24401.8	28096.2	25105.3	24993.9	25655.2	17534.2	26746.2	30130.3	24799.9	21956.8	21506.9	20959.3	16205.8	10444.7	14419.5	19262.8	19046.3	14374.3	11868.9	19982.1	16274.2	17472.9	14248.7
M1137T317_1			0.0955898	0.767768	1.02504	1136.95	316.948	15815	12976.9	14463.4	13432.7	14151	14250.2	15166.7	9249.23	16409.7	9962.58	13910.8	16316.5	13330.7	15315.4	15463.4	12291.1	6862.38	13302.3	12842.6	12923.4	7414.03	8132.82	6530.84
M1137T317_2			0.00133919	0.940673	0.988844	1137.46	317.077	3463.9	2322.75	1825.03	3292.86	3134	2740.98	3660.58	1244.45	2552.46	1357.22	2818.41	3252.67	2112.53	2445.29	2781.36	2796.03	819.78	3789.3	1800.95	3266.67	1590.67	1565.28	1035.55
M1137T320			0.240415	0.192447	0.835395	1136.74	320.26	1348.75	1416.47	2053.26	3023.36	1649.7	2873.25	3311.65	2183.42	2292.2	3644.73	2848.58	2784.01	3590.12	3099.36	3044.1	3037.78	2659.29	1234.05	2218.52	3969.85	3071.64	4112.65	3603.64
M1138T164			1.0265	0.00201973	1.53114	1137.68	163.958	13855.7	18068.4	16707	19304.4	12559.5	11660.1	8910.3	17346.6	12169.7	9735.54	11058.8	10310.9	12860.2	6351.44	9673.39	9476.94	8222.49	6116.21	6729.03	10842.9	8010.61	11437.5	9347.95
M1138T317_1			0.221528	0.313159	1.11261	1137.95	316.911	6135.57	4828.09	4257.75	5351.34	6597.07	5601.87	4963.62	3431.6	5894.16	3726.58	4742.03	6013.85	4142.67	5776	5151.09	3839.62	2017.36	4541.08	3944.07	5479.59	3189.44	2855.02	1437.48
M1138T317_2			0.242623	0.146824	1.21767	1138.2	317.062	3080.84	2885.72	2327.07	3460.44	3088.99	2510.86	3045.8	998.194	2176.44	1974.75	2109.19	1362.09	1779.51	2431.53	2266.88	3018.14	888.166	2685.54	2158.1	2282.89	1552.68	987.314	1098.71
M1139T164_1			0.617028	0.016132	1.55109	1138.68	163.869	5186.05	5988.22	5851.7	6552.75	6045.15	4475.54	3264.59	10504	5451.6	3936.76	4942.72	5869.44	4782.44	2415.4	4381.95	3259.1	1737.6	3060.56	1902.76	4561.58	3908.56	4048.12	4515.1
M1139T164_2			0.71817	0.000556036	1.54284	1138.69	163.706	5733.4	7332.55	5341.85	7196.76	7176.58	4983.5	6044.73	6191.28	5489.46	4037.79	4673.45	5275.15	5470.32	2420.92	4380.28	2818.55	3954.28	3448.35	2028.34	4113.7	4111.02	4523.86	4205.49
M1139T317_1			0.0961378	0.487207	1.11194	1138.53	317.122	2705.9	1152.08	1776.73	1812.07	1421.3	1620.74	1286.19	1892.4	2165.94	677.392	1685.78	1040.01	1924.51	1923.61	1565.17	1817.28	484.628	1439.35	1073.97	1894.34	891.038	929.754	1240.8
M1139T317_2			0.159116	0.261773	0.942473	1138.81	316.813	4630.18	4990.55	5146.96	4646.74	4330.31	4959	5113.24	4134.04	4913.54	5556.74	5396.69	5353.17	3768.06	5770.99	5350.31	5089.34	4146.89	4939.82	5838.57	5722.99	3751.09	2976.6	3579.63
M1139T317_3			0.261533	0.105613	0.911797	1138.83	316.737	5349.95	4714.03	4796.87	5417.76	4389.03	4536.13	4497.04	4128.51	4900.12	4742.64	5622.96	5173.94	3771.72	5016.87	6364	5126.8	4429.46	4960.18	6019.88	5578.47	3654.24	3149.08	3062.19
M1139T317_4			0.139156	0.454092	1.06096	1138.93	316.734	7717.01	5679.91	8553.69	6762.6	6963.98	7068.84	6461.36	5818.29	7220	4503.76	7628.78	7008.96	7443.88	5946.18	6475.88	4275.58	5218.51	5211.48	7147.43	6557.44	4649.74	3298.21	2561.71
M1139T317_5			0.0605834	0.674227	0.96277	1139.31	316.76	3249.67	2119.83	2558.35	1976.99	2662.09	2346.3	2476.9	2076.8	3179.7	1655.61	3033.29	3166.62	2163.24	3005.31	2978.3	1976.99	2457.88	2274	1958.88	2227.48	1923.94	1987.14	1260.24
M1139T319			0.0108213	0.941294	1.00727	1138.71	318.58	1109.64	770.732	1049.85	1411.37	1264.95	1272.09	1348.09	1263.66	672.137	1287.8	1226.31	769.097	1007.76	931.126	1178.85	971.091	1483.34	1264.46	993.969	1541.64	1842.03	1456.29	2318.55
M1139T347			0.109789	0.241041	0.857056	1139.14	346.8	616.995	349.044	1085.58	680.884	836.64	504.296	680.112	634.851	553.228	707.85	367.914	647.064	724.541	731.821	914.61	999.513	737	605.078	1034.25	996.727	740.795	732.861	530.348
M113T152	(M+H)+	Uracil	0.112687	0.690133	0.905063	113.034	152.274	5259.52	3691.44	2609.84	4340.79	6685.35	7146.23	4505.85	1951.36	3994.83	3405.97	6587.58	9961.24	4883.54	9708.8	2717.01	1581.64	4074.42	2276.3	5370.58	1002.56	4653.58	4652.45	4597.17
M113T192			0.053326	0.500645	0.941705	113.053	192.18	1091.87	1480.49	1341.34	1678.8	1277.71	1434.52	1044.26	1608.98	1325.96	860.843	1510.46	1313.87	1478.37	1621.81	1520.33	835.976	1246.06	1807.82	1143.77	1480.04	1119.33	601.436	881.569
M113T224			0.102931	0.289338	1.13025	113.054	223.527	764.32	923.519	684.635	691.44	614.722	969.38	1105.9	538.778	981.711	820.182	799.759	654.986	605.68	714.225	847.956	541.839	481.06	1050.74	488.269	977.264	965.244	512.645	801.008
M113T371			0.00275638	0.956059	1.00508	113.071	371.197	4109.56	4223.58	4981.38	3696.79	4404.96	3449.27	2317.1	2529.51	4540.85	3875.22	4916.12	4179.09	2919.52	3789.23	3852.41	3187.56	2979.02	3914.44	3484.6	4713.59	3111.52	3539.36	2496.61
M1140T317_1			0.0305005	0.825652	0.985032	1139.81	316.667	3233.98	4628.4	4812.49	3479.07	3774.77	2412.33	4070.46	4380	4137.03	2919.35	3660.45	3903.78	4104.68	3674.42	3791.16	4215.64	3576.84	3816.5	4196.33	3483.2	3861.3	3096.12	2543.34
M1140T317_2			0.00911626	0.990456	1.00106	1139.93	316.596	1484.69	2165.47	2001.78	2229.72	3365.46	1853.37	2560.38	2233.54	2538.84	2277.84	2868.88	1818.9	2720.67	2191.98	2585.28	2404.33	1672.8	2169.22	2163.16	2091.84	2269.25	1485.13	1672.11
M1140T317_3			0.0955242	0.46459	1.07855	1139.94	316.769	3455.97	2354.64	1623.9	2683.94	2910.42	2925.3	2275.8	2087.51	2399.05	2501.22	2839.88	2542.63	2321.7	1336.58	3241.21	2367.94	1644.55	2868.43	1839.2	2378.94	2453.45	1678.91	1664.62
M1140T317_4			0.0856528	0.510301	1.11524	1140.3	316.538	1607.53	1294.81	2840.69	1251.26	1452.02	1980.7	3074.17	1117.87	1685.63	1140.43	1750.22	2218.01	2024.77	902.182	1744.2	2014.27	1686.88	801.115	1295.03	1205.78	1487.86	1208.43	1129.26
M1141T316_1			0.106955	0.486409	0.899231	1140.79	316.461	1108.73	2508.09	2723.85	2234.05	4166.59	2112.77	1968.78	1685.52	2328.12	1880.22	2799.73	2952.07	4005.45	3172.28	2288.79	2267.67	1440.34	2947.53	1670.88	1717.65	1888.11	1902.49	1580.94
M1141T316_2			0.0914787	0.505051	0.927012	1140.8	316.402	1893.89	2723.2	2593.05	2391.79	3559.53	2105.68	2459.59	1681.8	2126.98	3028.65	2186.46	3627.43	3358.18	3625.44	2212.95	2311.18	1593.84	2937.09	2596.09	2049.57	1694.26	1881.82	1825.35
M1141T317			0.0668936	0.694525	1.02759	1140.91	316.759	4560.71	5478.66	4078.12	6046.35	4608.57	4692.87	5489.81	3463.55	4537.44	4417.09	3786.43	4440.63	4881.11	4735.05	5493.56	3855.49	3676.21	4572.06	5263.75	5396.77	3796.8	3021.87	3304.89
M1141T319			0.0415706	0.899152	0.983382	1140.69	319.365	2788.95	2858.67	2438.83	2509.16	1766.05	1092.16	1965.49	2441.74	2568.68	2213.76	1124.84	2893.05	2552.78	1673.71	2859.37	2585.41	3105.66	2860.47	2433.04	937.786	2525.75	3125.59	2303.29
M1142T316			0.107282	0.505123	1.08251	1141.79	316.096	1713.52	1368.61	1985.86	2178.88	3266.91	2501.22	1965.06	2077.99	1171.88	1337.56	1438.87	1958.79	1756.77	2125.8	1806	1774.83	1422.58	1525.13	2400.34	1866.88	1012.6	2117.04	2020.8
M1142T317_1			0.0745826	0.635557	1.08559	1141.57	317.026	1805.73	1429.35	2176.95	2468.49	1868.5	2940.84	1832.86	343.72	1414.25	830.7	1390.06	2404.71	1377.21	1677.06	1375.53	1551.51	1139.91	1454.32	1048.02	2343.86	682.356	378.69	462.37
M1142T317_2			0.118867	0.380147	1.09094	1141.9	316.82	3638.69	3305.64	2262.65	3196	3286	2725.34	2953.84	2300.9	3249.19	3053.14	2663.72	3508.6	3567.22	2135.06	3188.01	3212.14	1031.87	2692.68	3013.43	2460.38	1245	1899.67	1768.66
M1143T277_1			0.215923	0.104309	1.26238	1143.16	277.188	1752.97	1825.57	2380.56	1995.49	2145.49	1387.11	1088.33	1371.01	1776.67	702.658	1546.58	937.071	1143.62	1190.41	1451.62	1103.63	1341.4	1421.51	758.275	2117.68	452.84	1006.2	367.765
M1143T277_2			0.139009	0.28875	1.16158	1143.17	277.269	1770.34	1948.65	2380.56	2016.32	1884.09	1377.45	1098.73	1079.49	1582.08	762.216	1671.22	1015.65	1205.83	1215.49	1475.61	1184.3	1366.63	1394.53	873.6	2285.32	453.42	973.84	367.181
M1143T316			0.257307	0.0820072	0.82995	1142.78	316.105	2312.23	1968.17	2391.76	1655.99	1697.7	2388.51	1803.1	1451.24	1972.76	1788.45	2350.4	3445.88	3014.46	1810.92	1971.47	2461.02	2257.77	2309.62	2497.03	1292.37	1583.97	2170.56	1472.94
M1143T317			0.098888	0.555316	1.06008	1142.89	316.543	3440.3	3058.89	5134.18	4496.29	4558.87	3977.54	3943.94	3630.42	3840.81	2706.81	3731.35	5088.1	2865.26	2792.87	3321.33	4417.6	2675.78	3185.86	3453.82	5057.67	2742.76	3747.1	3448.4
M1143T320			0.0775801	0.526413	0.92666	1142.65	319.517	2040.28	2176.49	2108.2	2315.44	1592.94	1812.19	1854.63	2395.29	967.674	672.441	1959.82	2169.77	2470.42	2233.5	1661.91	1668.8	2100.07	2346.47	1289.04	1455.28	1557.98	1484.1	1917.93
M1144T317_1			0.00259008	0.948241	1.00475	1143.88	316.948	8764.72	7926.22	6953.02	8011.56	7693.72	7354.38	8277.17	5546.45	8263.62	7045.06	7574.24	9916.67	7116	7732.94	7716.66	9039.82	4271.69	7343.01	7762.04	7004	4636.71	5136.1	4498.38
M1144T317_2			0.0633861	0.763996	1.04126	1144.38	316.808	4810.41	3442.44	4286.8	4322.51	3928	3969.24	5987.55	2739.66	6661.32	2405.56	4831.69	4444.61	5246.77	3555.97	3933.43	2740.94	1684.32	4373.29	4801.86	5254.24	2563.38	1982.03	2037.93
M1145T277			0.180297	0.125312	1.3133	1145.16	277.289	1136.85	1257.36	1636.76	1195.53	789.45	1835.93	654.51	774.98	590.667	468.103	872.029	927.615	1008.73	1037.71	707.853	650.65	626.467	720.411	582.167	739.73	258.529	617.375	424.287
M1145T317_1			0.229718	0.269069	1.10101	1144.87	316.755	6672.9	5542.34	7832.26	5884.02	8033.58	6095.93	6671.33	7006.97	6751.86	5075.25	4583.19	7396.82	6367.04	6458.27	8184.07	5704.18	4334.17	4118.63	7079.09	5325.98	4061.38	5945.27	3676.24
M1145T317_2			0.00734323	0.988494	1.0013	1145.37	316.884	2124.78	3246.79	2174.81	2191.18	1769.73	2371.38	1790.81	1726.47	2218.68	1980.29	1920.59	2253.2	2528.8	2637.83	2273.54	2409.32	1186.67	2110.79	1899.87	2346.32	1048	1180.23	1153.2
M1145T320			0.0608441	0.436455	1.11253	1144.63	319.556	641.654	651.279	569.027	1066.32	534.567	896.287	778.383	1024.17	998.506	565.956	804.159	514.315	1037.47	620.267	818.098	631.274	975.433	264.224	534.449	744.947	1118.84	1257.82	1269.41
M1146T29			0.338478	0.0171589	0.49139	1146.32	29.084	827.497	338.379	670.494	301.625	276.946	489.559	919.273	384.607	466.722	878.217	1811.76	554.371	1936.75	1267.33	530.248	2027.79	270.21	657.566	1410.44	834.782	1842.02	2619.36	1618.54
M1146T315			0.0260496	0.844636	0.977332	1145.74	315.226	1660.16	1980.06	1956.4	2201.53	2138.08	1467.53	1837.99	908.175	2409.68	1274.5	1621.16	873.874	2248.26	2601.14	2070.25	1934.33	2045.92	1545.74	1707.34	1599.73	984.575	1673.34	1508.97
M1146T317_1			0.231152	0.135294	1.16276	1145.86	316.555	4319.26	2782.12	3121.64	3853.01	3330.03	4275.92	3401.07	2219.58	2670.88	3390.36	2097.39	2655.76	4193.82	3199.4	2747.22	2874.48	1932.12	2475.58	3207.78	3310.02	1518.81	1684.87	1823.34
M1146T317_2			0.155456	0.138877	0.908482	1146.18	317.205	2509.8	2193.77	2322.32	1995.66	2823.78	2712.26	2808.74	1912.8	1636.16	2058.62	2422.23	2675.73	2303.13	2260.85	2606.87	2306.79	2291.9	2866.2	2828.24	2726.33	1381.35	1556.08	1460.96
M1147T29			0.377602	0.00580746	0.558171	1147.33	29.03	737.335	627.965	1500.62	892.446	453.828	420.001	880.909	734.446	515.513	1046.29	2282.28	1659.31	1631.07	1284.46	1041.86	2204.15	691.637	954.887	1009.13	1232.21	1788.8	3091.75	1917.3
M1147T317_1			0.1096	0.376334	1.12656	1146.52	317.077	1751.93	1477.08	918.398	2093.83	1184.84	2303.97	1173.85	1471.63	2208.66	1336.84	985.897	1732.63	1340.8	1468.31	1848.05	1423.47	638.418	1134.22	1686.19	1874.42	1123.55	1307.91	570.791
M1147T317_2			0.158966	0.290599	0.944258	1146.85	316.786	3969.88	4349.24	4400.9	5176.89	4282.78	4274.7	4360.54	3046.29	4377.13	4048.55	3829.2	4327.98	5149.81	5139.01	4159.24	4385.38	4501.86	3759.15	5011.32	4520.25	2223.54	4214.15	3557.53
M1148T29			0.354774	0.0169236	0.543222	1148.33	29.082	680	711.177	1057.06	416.467	621.221	498.171	1355.07	685.871	248.26	1244.6	2595.13	1024.99	1692.41	1303.74	1199.51	2179.84	725.898	441.01	924.6	1752.3	2231.24	2478.99	2269.23
M1148T317			0.196773	0.176641	1.21864	1147.84	316.6	682.737	1679.68	2131.29	2416.46	2353.84	1891.68	2361.79	1668.84	1426.09	1553.21	2144.18	1144.66	932.163	1585.66	1373.02	2008	2285.58	950.454	1378.65	1104.08	809.06	1500.84	1575.43
M1149T29			0.249835	0.0111756	0.606207	1149.32	29.05	387.338	359.86	710.976	620.747	287.706	463.474	555.601	764.937	425.665	473.362	1161.47	578.533	925.638	1102.59	199.499	1282.28	555.541	960.13	922.516	641.738	1308.08	2016.5	1149.38
M1149T316			0.270766	0.0460473	0.78544	1148.82	316.017	1658.87	798.696	2231.14	944.756	2334.71	1913.02	1984.11	1101.41	1189.2	2160.51	2302.69	2304.16	1815.37	2296.51	2406.77	2459.53	1760.21	1521.18	1952.44	1954.76	1304.05	1905.83	2148.05
M1149T317_1			0.0239282	0.972656	1.00473	1148.94	317.182	4546.54	4781.92	5552.5	4811.27	5442.67	5544.09	5919.54	3153.67	6108.53	2031.48	5188.48	4370.28	5099.33	6847.9	6326.97	4051.35	2211.54	2879.32	3857.66	6833.97	2785.34	2593.8	1855.92
M1149T317_2			0.129641	0.484921	1.12379	1149.44	317.203	2855.43	4603.13	2993.52	3672.8	3792.97	3060.38	3427.38	1859.96	4753.34	2199.61	2884.51	5270.83	3670.09	1903.13	2337.9	3074.28	888.532	1567.81	4278.55	3683.81	1419.1	1875.31	916.681
M114T157_1			0.0838413	0.088264	1.20611	113.716	157.255	4943.35	4472.56	2031.29	3678.21	4139.17	3622.81	3405.64		4251.53	3641.04	4180.65	2750.3	4123.89	1892.07	3753.63	2650.11	3007.97	3085.74	2515.6	3533.02	3244.24	2962.55	3654.09
M114T206			0.0246926	0.795642	1.02505	114.127	206.055	1303.44	1305.84	1301.71	1178.78	787.26	1279.57	1004.37	818.268	1229.65	837.731	1308.59	1238.64	1134.23	1448.97	665.145	978.94	1130.8	981.63	762.08	1127.69	1003.23	952.026	1048.89
M114T328			0.380925	0.105587	1.13568	114.066	327.554	8908.45	10302.7	6856.81	9862.06	9957.15	8537.7	8477.2	9535.51	8874.52	6971.19	7382.37	10232.9	7114.18	9390.56	6232.13	7073.69	8559.15	5034.53	7653.16	9063.25	6996.11	8120.49	5484.37
M114T672			0.214564	0.291175	1.33212	114.091	671.574	1205.44	1094.39	2352.05	1586.02	4942.65	1481.11	1388.55	1185.26	1445.61	1256.09	1526.31	1519.24	1811.16	1616.95	1644.27	322.671	1778.77	1651.51	205.52	1388.79	1995.16	2796.46	1367.87
M114T704			0.127464	0.51475	0.876421	114.091	704.458	2964.27	1812.25	1552.19	952.735	2609.86	1502.36	1689.69	1360.97	1669.16	1534.16	1805.99	4885.16	1645.61	1807.87	1736.59	1788.67	1836.49	1715.02	1207.21	1707.44	3786.2	2327.31	2105.49
M1150T29			0.20205	0.0344846	0.623564	1150.31	29.0675	414.652	463.847	531.483	391.291	226.768	483.58	592.914	269.36	190.041	412.623	985.803	880.424	224.037	583.682	881.299	827.7	32.1596	595.165	760.152	606.719	1117.67	1874.18	1534.19
M1150T317_1			0.121357	0.527673	1.11502	1149.55	317.337	3177.71	2097.09	2898.04	1905.6	3068.86	1671.78	2975.28	934.108	2558.26	882.786	1614.09	2283.64	2304.54	1738.67	2205.33	1834.44	492.84	3402.42	1925.16	2081.52	1159.95	681.12	572.528
M1150T317_2			0.0917147	0.622233	1.07025	1149.89	317.262	3230.35	2572.67	2299.85	2766.51	2257.1	1884.43	2974.7	1661.43	2075.06	1354.23	1850.53	2212.5	1666.29	2687.37	2795.17	2261.02	319.541	2682.75	2333.69	2752.84	1493.81	939.88	916.579
M1150T317_3			0.271419	0.0475554	1.44908	1150.22	317.385	967.559	1469.07	1913.92	1046.48	2114.01	1904.81	1519.66	821.546	1263.14	976.349	1723.94	440.062	1486.16	725.88	1123.59	968.415	238.396	773.722	929.374	1249.4	652.557	697.437	902.79
M1151T29			0.146837	0.0341359	0.533854	1151.31	29.3895	203.737	126.76	476.59	250.658	173.325	148.426	473.33	169.037	68.8698	153.2	238.888	175.546	433.116	408.074	856.042	597.788		140.47	531.806	401.213	997.328	1128.34	1248.84
M1151T317_1			0.154073	0.341699	1.04802	1150.8	316.759	8281.06	8597.59	8370.63	7718.97	7170.66	8585.46	8658.68	6409.65	8762.28	8345.21	8164.46	7197.44	9666.77	7229.47	8215.41	8409.57	6543.27	7398.45	6729.17	7639.61	7483.99	8142.69	5414.64
M1151T317_2			0.166619	0.190449	1.14594	1151.29	316.715	2480.68	2028.32	1801.81	1836.86	2347.55	1586.26	2164.38	2496.5	3287.26	1995.08	2544.29	1506.78	1701.86	2102.33	2168.42	1684.06	2157.42	1164.66	2461.1	1728.82	1318.48	1355.96	1573.44
M1152T317			0.173887	0.379698	0.924204	1151.79	316.604	3804.26	4138.76	5306.2	5169.26	4533.78	5723.67	5401.52	4371.71	5599.44	2992.5	4149.58	6861.93	4644.55	3708.44	5784.83	5354.33	3824.41	5132.47	6126.53	5311.97	4220.36	3319.92	2919.12
M1153T317_1			0.318351	0.0820655	0.850789	1152.78	316.719	3232.71	3599.44	3789.92	3416.03	1897.81	4400.64	2601.91	3456.2	3408.72	3573.68	3946.5	4396.74	3926.01	2230.13	3634.4	4309.4	4630.01	3495.12	4898.36	3764.03	3511.77	3546.35	2722.53
M1153T317_2			0.137561	0.362822	1.12994	1153.27	316.622	2043.41	1333.65	2289.27	1501.37	2374.94	2465.29	1604.5	2083.45	2245.42	1701.08	1854.24	3205.79	1567.07	2270.88	1699.78	1812.84	909.792	1722.89	1090.6	1249.7	555.102	1637.25	1133.35
M1154T317			0.0585614	0.700958	1.05004	1154.16	316.82	1421.92	1248.33	2089.63	1250.87	2269.41	2568.42	2577.78	1442.26	2340.35	1298.52	1652.17	1786.1	1988.63	1368.72	2546.82	1646.58	1056.94	1555.82	2321.8	1701.86	1550.21	2113.95	1596.32
M1155T315			0.253484	0.17288	0.812273	1154.76	315.367	1029.25	3694.88	3322.6	1235.64	1148.43	1482.92	2746.24	3778.46	3296.98	2988.14	2166.09	3254.01	3217.03	2532.42	3509.01	2558.41	2840.84	2583.05	4060.76	3715.85	2363.09	3367.06	2347.9
M1155T317_1			0.120086	0.389042	1.10168	1154.5	317.065	1477.33	2591.52	3084.68	1962.91	2342.91	2513.11	2061.07	1505.74	2468.7	2042.04	2081.83	2048.84	1679.56	1478.57	1765.34	2835.57	1577.78	2061.91	2989.84	1495.65	1296.9	1060.04	910.453
M1155T317_2			0.267877	0.052602	0.733907	1154.83	317.026	1140.22	1717.57	1221.07	836.279	583.474	1353.2	737.504	1323.24	1613.27	832.195	1421.51	1459.93	1669.33	1379.83	1993.87	1100.32	2064.73	819.331	2442.5	1124.74	919.525	2564.14	1119.36
M1156T317_1			0.168768	0.43559	1.05901	1155.85	316.786	6896.24	7564.91	6348.07	6022.17	7300.98	6498.73	6998	4802.65	7424.25	4684.69	6166.47	7326.88	6772.1	6733.48	6241.81	5666.37	3676.99	6591.25	6093.68	5675.33	4333.91	4234.56	4200.6
M1156T317_2			0.266176	0.231235	1.10384	1155.86	316.765	7667.47	7762.05	6892.98	6177.75	7666	7509.07	6877.47	5654.9	8590.56	5834.05	6843.2	8618.15	6412.49	6719.68	7817.07	5328.6	3487.05	7006.46	5783.72	5971.25	4221.94	5185.11	3495.59
M1156T317_3			0.215393	0.298539	1.12353	1156.35	316.764	5249.02	5569.29	3577.49	4551.16	4290	3923.4	4566.29	3904.78	3791.14	2410.24	3274.65	3550.83	4890.51	5717.95	4318.12	3803.52	2106.75	3167.61	3033.47	3369.86	1511.07	2919.34	1582.05
M1157T317_1			0.144139	0.558857	1.0594	1156.85	316.73	5773.65	4860.99	5744.92	4965.33	7460.08	5239.73	5043.78	4665.99	5372.57	3832.82	4219.52	6630.82	4766.39	6470.02	4716.85	4666.07	2697.88	4800.14	4325.25	6697.3	2948.81	3440.65	2522.06
M1157T317_2			0.136224	0.30267	1.07629	1157.35	316.861	2683.34	2082.7	2462.03	2824.92	3201.34	2305.85	2694.39	2627.47	2779.39	2372.16	2735.82	2654.64	2341.42	2833.95	2559.42	2228.7	1497.81	2466.69	1889.68	2980.13	1145.1	2160.48	1265.66
M1157T320			0.116255	0.640929	0.903758	1156.74	319.814	4778.19	4605.81	2174.53	1228.5	5871.07	4200.92	1231.59	3534.03	1718.43	4716.95	5098.75	1975.82	4196.99	1896.07	4960.6	1793.05	2343.44	3484.75	5187.06	6750.57	1746.32	3469.18	1700.08
M1158T159			0.596663	0.00202461	1.60137	1157.64	159.059	5467.95	5233.56	4287.02	4038.95	5863.83	3568.95	3824.37	1955.33	5240.97	3401.88	2367.58	3686.69	3238.28	1674.34	3007.25	2232.49	3585.46	3038.07	1437.67	2511.04	1941.42	2520.56	1460.02
M1158T317_1			0.0395801	0.801133	0.965609	1157.54	317.026	1879.86	1849.98	2723.02	2662.46	3082.09	1614.16	1530.05	1018.21	2510.49	1891.78	2518.03	2184.97	1843.38	2608.34	2612.98	2924.46	701.529	2501.69	1584.05	2022.12	721.173	931.708	939.439
M1158T317_2			0.319578	0.0677992	1.36758	1157.83	316.756	2336.29	1883.3	4072.36	2850.01	2874.44	4200.57	1264.05	2315.95	3918.94	1807.48	1923.77	2754.19	2045.12	952.8	2097.52	2306.17	1497.27	1793.12	1591.71	3164	1122.24	2048.05	1826.88
M1158T317_3			0.160979	0.356924	1.09165	1157.85	316.613	3436.4	3094.49	3502.18	3804.53	5261.4	4084.55	3077.59	2937.53	3187.19	3122.85	3172.22	3646.69	2821.05	3474.15	4299.89	3387.87	1577.23	3080.3	3646.3	3421.91	2365.61	2550.88	1856.2
M1158T317_4			0.153283	0.324656	0.876844	1157.88	317.014	2275.06	2438.31	2161.92	2881.73	3262.11	2116.1	1976.47	1229.84	1786.39	2004.86	2118.21	2744.83	2320.01	2937.57	3070.19	2342.3	732.823	2864.74	3752.78	2357.96	1653.52	1272.32	798.832
M1158T317_5			0.321586	0.0398883	1.4609	1158.21	317.203	1473.7	992.451	2567.58	1461.7	1733.6	1735.44	2604.78	1836.14	2378.01	1215.29	1408.01	2124.52	725.679	2166.7	1146.87	972.955	375.723	1213.43	1489.78	696.613	1177.84	772.412	937.971
M1159T317			0.0620547	0.680507	0.955377	1158.83	316.522	1338.16	1133.36	1737.81	1775.5	2073.17	1932.36	1053.85	1959.04	1401.52	2078.55	2283.59	2255.47	1618.22	1340.43	1878.82	1516.44	1064.13	1326.47	2260.73	1708.89	1089.5	1738.88	1130.79
M1159T320			0.225203	0.220756	1.16346	1158.72	320.057	2301.28	2815.19	3228.74	1425.56	1800.97	3461.7	3375.84	3480.38	2973.25	2869.63	2540.06	1721.27	1300.65	2754.84	1629.36	2991.36	3341.86	2906.33	2331.21	2319.27	2322.75	2713.75	3116.3
M115T157			0.698826	0.0421002	1.3046	115.069	157.471	11353.9	14204.3	12665.4	13180.8	13708.9	12718.2	11757.9	5447.24	7975.09	11950.3	8751.3	5470.04	11521.5	11224.6	6785.61	4977.23	6676.6	12441.7	11522.4	8749.38	7925.15	6552.59	10378.1
M115T306	(M+H)+	Dihydrouracil	0.0646011	0.784094	1.02486	115.05	305.681	3708.97	6253.01	6225.43	4663.9	5905.36	5434.9	6066.14	4468.75	5532.79	6123.09	6757.76	5154.43	4560.29	3880.69	3484.67	6336.21	4280.18	5678.25	6896.23	6034.4	4157.05	6575.37	4520.18
M115T327	(M+H)+	Dihydrouracil	0.297105	0.058501	1.28646	115.05	327.26	1409.11	2934.69	3482.39	2652.77	2479.09	2783.65	1648.43	2222.5	2138.83	2112.64	2217.42	1002.7	1412.73	1804.38	2054.9	2483.1	2100.24	2616.77	1835.97	1022.04	1739.9	2826.05	2315.32
M115T371			0.143433	0.361967	0.894624	115.086	371.122	2892.58	1004.79	2711.77	2791.87	3163.78	2364.3	1624.39	2220.61	1450.53	2081.53	2851.27	1996.54	2605.89	3042.56	2174.95	2818.89	1490	2118.6	2515.52	3319.34	2046.8	1826.66	1950.03
M1160T316			0.191517	0.0604702	0.735875	1159.81	315.832	643.959	356.403	1073.57	635.377	760.059	1140.13	640.015	1052.4	225.942	259.342	808.25	936.471	1395.59	862.764	808.814	915.195	1074.42	835.764	860.488	725.532	294.492	939.84	1307.64
M1160T319			0.204232	0.034621	1.25694	1159.71	318.908	1312.85	1423.06	1547.46	1597.7	1299.99	1524.2	1070.21	865.184	1150.98	2021.58	906.055	900.659	1284.63	744.6	1337.62	1466.19	1025.13	1120.74	1050.72	1153.18	1722.7	1413.32	1083.37
M1161T317_1			0.263637	0.424891	1.05898	1160.91	316.813	16696.5	17077.6	14687.9	16158.7	17832.1	16881	18289	13309.8	16677.5	11419	15805.8	17315.1	16557.4	15655.8	17785.4	14066.2	8159.7	15114.5	14529.5	15182.8	10349.5	8848.99	7324.02
M1161T317_2			0.14389	0.396425	1.17171	1161.25	317.358	1166	1223.37	1959.99	1702.56	1510.76	1066.97	2225.96	964.628	630.598	1158.34	1346.26	993.185	1417.75	2053.92	654.481	332.227	565.955	1751.7	1118.88	1380.46	905.937	223.251	534.531
M1161T317_3			0.0322175	0.793397	0.969082	1161.42	317	4174.75	5044.09	3514.41	3534.16	3991.3	5063.75	4864.46	3324.28	4013.8	2326.97	4230.07	6084.87	3271.21	4163.02	4950.91	4280.06	1285.75	4728.75	3777.93	4350.88	3002.82	1802.26	1947.66
M1162T317_1			0.297336	0.148931	1.12024	1161.91	316.911	6212.12	6174.56	6250.17	6271.8	7285.33	8035.81	6330.04	5211.97	5296.24	5580.97	6871.83	6766.16	4968	5927.53	6620.24	5265.14	3111.1	5193.41	5290.01	5911.33	3440.3	2691.59	3332.55
M1162T317_2			0.164346	0.257923	1.15109	1162.15	316.7	1227.18	1207.28	2073.38	2019.8	1779.22	2094.78	2391.84	1671.81	1332.58	1298.68	1328.48	1622.94	1542.85	1859.04	1962.75	1444.61	500.903	1928.9	1482.99	1179.02	690.754	1436.53	1026.91
M1163T317_1			0.241887	0.0751146	1.14034	1162.78	316.602	3598.66	4050.83	2571.37	3296.71	3141.42	2801.8	3325	3410.31	3877.22	3973.86	3350.26	2843.34	3811.17	2811.57	3125.56	2596.2	1941.91	3133.61	3341.25	2902.07	2776.77	2735.02	2314.56
M1163T317_2			0.207169	0.393012	1.06757	1162.89	316.759	7754.35	8623	10814.3	9179.25	9346.22	9006.68	9332.88	7649.23	10707.5	6572.55	8300.23	9135.61	10625.4	9092.75	9434.35	6453.93	5325.84	7795.86	7960.7	9229.21	5678.11	6581.77	5975.89
M1163T321			0.0908946	0.325393	0.854694	1162.66	320.547	775.318	1094	627.437	708.416	711.552	1158.79	685.431	788.985	373.27	338.368	644.499	1143.9	1040.84	1067.9	562.708	318.726	1220.87	851.501	892.656	752.497	1055.36	1032.42	629.407
M1164T277			0.0819325	0.460987	1.12168	1164.1	277.289	745.2	857.608	1499.7	856.587	940.326	840.17	809.631	538.692	609.679	915.427	632.171	890.53	638.059	1081.62	971.386	650.65	357.573	667.23	465.052	1324.37	616.891	938.105	613.333
M1164T316			0.121234	0.287522	1.08127	1163.77	316.06	2518.26	1616.79	2455.06	2471.23	1948.36	1676.87	2464.49	3124.5	2423.69	2500.49	1980.71	2391.75	2195.89	2130.52	1874.22	2183.61	2228.77	2565.08	2045.61	1859.8	2562.14	1828.37	2356.4
M1164T317			0.0314355	0.87139	0.982847	1163.89	316.755	3582.91	3129.17	4653.28	3048.19	2732.42	2365.79	4270.56	1902.16	3413.75	2885.37	3216.96	3861.16	3885.44	3191.85	3635.3	2109.14	2061.64	3763.42	3044.48	3772.41	1909.66	1927.6	1724.96
M1165T316			0.0828496	0.594389	0.953417	1164.76	315.673	1569.11	2246.77	2222.52	1890	1936.19	1395.7	1741.97	2210.4	2285.67	2262.59	2384.77	2601.27	2600.13	2194.35	1828.51	2008.18	2025.38	1246.99	2396.09	1440.73	2470.91	1318.23	1212.68
M1165T317			0.0251044	0.919605	0.990278	1164.87	316.779	3428.18	4547.05	6734.01	6364	4337.37	4945.77	5520.83	4357.93	4192.21	5241.39	4989.44	5761.03	4606.06	5375.1	5717.33	3986.27	3373.91	4262.36	7323.34	4761.53	4128.2	2682.48	3625.95
M1166T317_1			0.031497	0.829324	0.975886	1165.53	317.077	2459.2	2833.94	1591.78	2174.55	2042.16	2315.66	2286.24	1528.31	1809.77	1501.16	2854.98	2097.92	1973.06	2711.88	2884.77	1870.44	1454.88	1219.97	2337.03	1645.46	1957.87	1073.84	1248.06
M1166T317_2			0.205534	0.106437	0.847687	1165.54	317.147	1998.51	2112.1	1591.78	1763.63	2042.16	2293.11	1910.11	1528.31	1583.97	1511.72	2291.42	2717.59	1963.07	2286.96	2856.41	2003.76	1290.96	2215.84	2706.79	1297.13	1750.94	1068.71	1155.92
M1166T317_3			0.00431961	0.894883	0.985841	1165.87	316.716	2045.1	2750.82	3021.41	2984.74	2890	3893.29	4079.3	2739.04	3641.09	1578.85	4154.61	3590.01	3488	2905	2492.85	2258.52	2140.16	3332.75	2885.02	2802.18	1883.87	2711.41	1243.93
M1166T317_4			0.16442	0.318361	1.14736	1165.97	317.262	1727.61	2649.02	3028.11	2775.83	2892.05	2216.45	1286.83	1834.93	2346.35	1170.59	2149.86	2442.58	1645.76	2628.23	2300.67	1673.1	619.284	1887.47	1834.16	1930.45	1041.18	906.639	692.886
M1166T317_5			0.239274	0.192504	1.27471	1165.98	317.026	1723.86	2702.04	4390.94	2566.24	2361.93	2194.86	1286.83	1842.25	3896.86	1170.59	2257.38	2045.52	2392.01	2619.99	2317.69	1083.72	619.284	1830.37	1838.38	1930.45	1041.18	906.639	692.886
M1166T317_6			0.0302105	0.828713	0.966132	1166.47	317.419	2235.54	784.87	1693.06	1144.92	1924.56	877.027	2164.97	1156.03	1771.69	1001.59	861.081	2163.32	1400.78	1823.58	2178.15	1545.87	555.289	1614.58	1608.63	1520.19	535.684	530.302	581.971
M1167T317			0.145917	0.329738	1.09255	1166.85	316.553	2352.17	1808.5	1981.2	2210.46	2774.92	2284.02	3530.03	2805.78	1598.19	2578.43	1924.91	2706.83	2139.19	2494.81	2472.89	1906.94	1982.67	2304.05	1742.69	2222.11	1508.22	2083.36	1406.49
M1168T26			0.213297	0.127036	0.590644	1168.22	26.351	128.109	384.53	398.474	198.128	337.583	172.923	1253.95	911.52	1124.17	622.332	430.387	214.871	925.979	436.634	448.373	896.784	2332.88	1589.65	1021.46	1068.55	759.69	690.624	499.052
M1168T317_1			0.187975	0.351113	1.07397	1167.84	316.756	6025.01	5134.06	6413.47	4902.32	6997.94	6358.51	7339.53	5599.4	5674.79	5525.31	6243.79	7212.37	6510.67	6323.94	5573.36	4616.58	3699.74	4571.39	6322.19	4765.9	4606.74	3495.02	3222.19
M1168T317_2			0.232014	0.15112	1.14526	1168.34	316.808	4905.35	2886.13	3270.2	3314.69	4232.58	4327.49	3024.15	3205.18	4434.92	3307.5	3149.49	3484.75	3379.38	2889.67	3904.21	2836.14	1564.38	3563.13	3890.72	3565	2498.45	2583.53	1832.15
M1169T26			0.169836	0.195307	0.604328	1169.21	26.3845	60.0561	177.761	221.734	137.191	186.137	109.885	1117.48	564.091	909	620.916	328.457	153.406	642.055	277.145	277.062	642.6	1917.43	854.92	834.282	864.07	505.359	498.694	350.465
M1169T317_1			0.164101	0.331153	1.07859	1168.83	316.752	5043.46	4969.14	5282.01	5291.1	5156.19	4989.72	5058.52	4061.82	4337.29	3926.03	3981.04	5912.86	5339.68	5087.26	4624.36	4124.02	2646.67	3219.56	4741.61	4932.4	3821.09	3432.75	2415.29
M1169T317_2			0.111304	0.509882	0.912833	1168.89	317.273	2121.34	1778.14	2086.78	2262.59	1122.14	1616.76	1918.73	932.386	1252.8	1356.96	2701.74	1841.92	2347.43	1817.84	2195.32	1026.96	1026.03	1116.38	2000.06	1945.6	882.96	1667.37	1040.76
M1169T317_3			0.0272313	0.856486	0.977738	1168.91	317.469	2505.07	1773.56	1920.53	2262.59	1903.97	2007.08	2284.58	931.264	1397.59	1367.56	2701.74	1841.92	2493.5	2037.84	1791.42	1027.5	1024.59	1907.54	2000.06	1945.6	887.445	1462.62	1256.15
M1169T317_4			0.0106945	0.980354	0.994838	1169.24	317.385	666.269	891.931	2247.71	1662.02	1014.91	1377.79	1792.4	642.749	1592.27	576.789	2197.78	452.475	1344.11	926.143	2062.67	1693.9	535.928	1007.16	1211	1098.35	464.538	28.9999	388.928
M1169T317_5			0.228435	0.0798971	1.22996	1169.33	316.765	1891.13	3073.88	1958.89	2334.43	2554.56	1500.75	2202.49	1393.68	2235.19	2071.92	1494.5	2328.43	2297.7	1234.7	2066.16	1357.38	1593.67	1763.41	2123.83	990.347	1812.2	1529.65	1545.61
M116T250			0.00188228	0.960736	1.01247	116.107	249.912	1520.55	1481.75	2245.52	2617.21	1472.55	2562.52	732.344	928.489	983.93	851.415	3057.35	2633.89	1494.98	2551.26	2045.5	672.69	835.604	616.945	653.733	644.717	1261.79	1217.05	1375.97
M116T292_1			0.281162	0.0380387	1.33906	115.713	292.41	2018.31	2369.95	2777.15	2084.94	2071.1	2132.81	1761.81	1441.08	1876.72	1302.56	2023.57	2266.06	1836.06	1679.46	1212.52	1609.66	754.996	858.955	1892.83	679.624	872.809	1905.58	1457.13
M116T292_2	(M+H)+	D-Proline	1.37067	0.101209	1.09571	116.071	292.363	193427	202722	201439	213598	180790	167375	185669	150838	159003	160138	196757	168878	187589	147855	179398	161108	163666	167476	129298	154435	148231	145375	146296
M116T305			0.406573	0.104227	0.533814	116.054	305.438	3885.57	3983.45	609.525	444.472	4167.74	358	450.179	411.75	469.947	464.87	5275.28	541.036	468.47	3720.38	3424.32	4115.62	3548.94	4209.53	2850.33	405.666	478.844	404.647	3413.64
M116T310			0.0884791	0.621478	0.921654	116.081	310.39	1309.61	922.686	2123.83	2729.26	1048.5	1666.7	1256.97	978.871	1610.47	1494.21	2683.97	923.593	1566.43	901.317	1304.66	1428.44	2103.06	2302.32	1828.58	1385.82	1131.44	1524.32	1942.55
M116T37			0.609542	0.027392	0.669474	116.107	37.403	3106.32	2863.36	6339.75	5978.49	7143.51	5679.28	2564.6	3685.54	2192.59	3560.32	8101.98	7219.64	4461.83	7102.91	10395.3	7865.7	3820.34	6858.39	4614.84	3958.5	3644.91	4287.97	3888.09
M1170T317_1			0.0921052	0.526427	1.09766	1169.72	317.099	974.748	1471.86	1112.33	1667.13	1757.64	363.286	1701.06	1738.49	1627.85	921.009	1633	899.073	877.249	1398.83	786.203	1218.13	940.735	1153.04	1488.22	1754.39	1536.78	837.573	1248.73
M1170T317_2			0.0623645	0.696263	0.953007	1169.82	316.599	2060.9	2194.5	2944.4	2620.64	1553.61	2579.26	2326.93	1943.94	1315.73	2330.62	2662.97	2721.91	2398.79	3299.82	1740.68	2510	1634.32	1626.35	3140.86	1213.3	2067.01	1507.04	1145.54
M1170T317_3			0.0664763	0.525095	0.918345	1170.14	316.861	1163.64	1794.43	944.104	850.618	786.84	1119.63	1184.45	1684.98	997.043	1561.07	1369.49	1580.32	1301.71	1629.75	1020.36	1755.23	502.262	1217.76	1065.29	1719.33	1539.13	780.997	1113.44
M1171T317_1			0.0592242	0.599828	1.03928	1170.81	316.599	2839.84	2241.31	2536.52	3719.17	3395.53	2343.46	2627.61	2804.65	2597.31	2335.19	3041.85	2939.85	2311.82	1809.74	2663.24	2751.08	2573.55	3152.2	2501.44	2658.67	1986.24	2384.34	1936
M1171T317_2			0.303634	0.173707	1.20427	1171.03	317.188	4956.82	5935.38	6004.43	4858.96	5064	4563.24	5382.3	2553.77	5700.33	2705.74	3679.78	6081.09	3983.33	5219.84	4703.63	4055.59	1229.6	2723.59	3648.19	4305.17	2076.42	1724.63	1583.37
M1171T347			0.347247	0.000218186	0.455979	1171.26	346.643	414.013	111.556	212.06	372.883	534.329	293.73	612.232	527.553	398.376	319.489	1020.81	1102.11	1343.33	1013.64	724.533	562.322	580.92	658.491	751.83	567.44	479.964	557.102	945.279
M1172T317_1			0.021961	0.907078	0.983079	1171.8	316.62	874.645	930.513	1047.78	1429.34	675.594	1262.82	822.76	892.659	925.106	1735.55	1517.91	275.591	1187.59	1128.24	905.111	1294.22	1339	876.578	845.518	1409.41	649.841	1261.4	1208.43
M1172T317_2			0.191739	0.255609	1.24116	1172.03	317.077	1608.67	1183.38	1787.26	2664.45	2303.66	3181.2	1303.53	1213.56	1988.01	761.857	1775.34	1299.29	1291.34	2014.42	2292.33	1341.94	156.748	1339.89	1307.89	1679.86	575.686	592.74	687.062
M1173T317_1			0.0440049	0.75815	0.974852	1172.9	316.874	6478.11	6342.44	7420.86	5959.06	6824.82	8118	7188.26	5750.85	6949.61	4742.29	5432.44	8095.97	5600.06	7505.59	7792.32	6191.11	4162.37	7046.72	8924.78	6719.7	3416.96	3390.93	2621.47
M1173T317_2			0.280675	0.172012	1.17214	1173.4	316.987	3678.18	4329.8	3035.54	5130.67	5372.4	5672.68	4855.83	2573.72	4856.04	3421.07	3908.53	3476.13	4059.66	3805.59	4795.31	3679.82	1236.53	3828.58	3920.86	3910.75	2247.37	2178.43	1175.82
M1174T317_1			0.17092	0.263311	1.15766	1173.51	316.813	2281.65	2683.56	2382.78	1747.8	2525.97	2690.82	2497.96	2045.48	3315.2	1320	1536.6	2389.76	2468	2009.52	2990.51	2384.11	791.213	1099.46	2276.08	2346.78	1521.79	1827.45	1028.89
M1174T317_2			0.151435	0.386316	1.11277	1173.89	317.052	4898.25	1978.23	3886.14	3862.25	5041.8	4179.54	4338.87	3157.48	4677.21	3003.17	4621.97	5210.22	4151.2	2592.76	3875.53	3883.36	1783.29	3236.9	2673.25	3039.72	2134.61	1772.19	1501.91
M1174T317_3			0.129145	0.468031	1.13598	1174.39	317.209	1176.83	1830.01	1704.6	1469.48	2450.59	2520.54	1145.76	1053.46	2284.91	878.111	1060.52	2104.32	632.322	1399.22	1445.81	1855.57	544.648	2230.57	1939.23	1325.27	962.663	1439.04	695.044
M1175T317_1			0.00764851	0.999382	1.00004	1174.76	316.567	4206.08	4004.75	5055.16	5141.26	4770.67	3917.71	5104.32	4113.88	4324.79	4144.51	4131.24	4747.85	4264.12	4890.15	5155.66	5262.87	3950.24	3607.4	3829.49	4942.2	3493.57	3333.33	4110.9
M1175T317_2			0.11325	0.386406	0.888375	1174.88	316.847	1224.04	1789	1716.27	2042.06	1586.66	1544.15	1766.75	1489.7	1794.66	340.498	1693.93	2145.84	1848.74	1123.71	1804.99	1294.12	793.747	2125.92	2227.27	2157.19	1140.31	722.537	345.02
M1176T317			0.0319976	0.774483	1.0279	1175.75	316.553	2838.72	1635.02	2087.28	2265.65	2009.31	1775.48	1886.7	2369.55	1308.76	2602.46	1478.06	2449.1	2038.37	1838.53	2420.57	1573.69	1615.27	2651.53	2233.27	1916.51	2382.54	2877.6	3100.35
M1177T316			0.0603367	0.717571	1.03929	1176.74	316.17	2521.59	3009.3	1948.56	2335.17	2143.89	3292.73	1707.86	3325.43	2979.11	1956.9	2700.67	1938.89	2008.06	2553.79	2554.14	2918.68	2129.04	2331.48	3562.85	1569.4	2585.7	2833.03	2656.04
M1177T317_1			0.344413	0.0251253	1.32555	1176.89	317.174	2441.7	2224.55	2252.63	1772.22	3460.11	2804.34	2975.94	1996	2656.87	1595.98	1525.12	2042.21	2416.54	2197.65	2574.59	1483.79	1106.77	2146.51	1215.35	1533.2	1035.24	1157.58	461.701
M1177T317_2			0.0370367	0.791539	0.966104	1177.22	317.26	1457.66	2642.02	2027.76	2168.89	1973.15	1929.46	1754.66	921.504	1765.7	1158.86	1997.57	2582.87	1772.82	2400.49	1742.96	1570.07	1186.91	1187.4	2607.25	1375.81	1853.42	450.349	466.733
M1178T317_1			0.00552547	0.972506	0.995828	1177.95	317.125	3383.89	3409.03	2571.2	3636.08	3306.67	2591.09	3736.92	2030.49	4331.58	2313.71	3994.11	4418.16	2675.96	3234.08	3153.11	2901.67	1080.2	3149.34	2740.08	4095.11	2139.25	1781.71	931.89
M1178T317_2			0.102681	0.593916	1.08213	1178.46	317.052	4268.55	2597.88	3043.61	3119.16	2641.49	3024.16	2564.51	1952.78	3336.34	1727.24	1797.44	3281.09	1276.94	4037.41	3503.86	3762.61	1391.65	2703.61	1674.32	2700.73	1558.16	1376.76	1007.72
M1179T317			0.151513	0.0486804	0.707524	1178.96	317.216	589.151	588.065	1311.69	749.727	1139.42	1650.66	947.446	385.124	1097.26	844.344	1125.07	1706.79	1775.13	1592.18	1779.11	644.952		983.102	1118.88	1108.46	399.343	603.628	238.061
M1179T318			0.168046	0.21637	1.17035	1178.72	317.786	2752.39	1975.68	1655.79	3154.78	2862.27	2505.05	2395.04	1470.56	2518.82	3263.42	1079.42	2641.47	2693.13	1156.28	1580.04	2498.51	2742.07	2238.91	2567.79	1782.2	2814.58	1929.14	2379.49
M117T237	(M+H)+	Methylacetoacetic acid	0.044043	0.713061	1.06254	117.057	237.135	335.099	621.573	613.168	863.756	1012.44	617.567	1085.38	477.829	1492.02	835.69	591.854	512.4	542.95	518.784	788.899	809.6	792.42	1099.68	810.679	1019.05	485.603	582.962	705.334
M117T292			0.297451	0.177279	1.09168	117.074	292.398	12268.6	11819.1	10890.7	13828.9	11662.4	10023.4	11736.7	7885.83	9004.33	9281.08	11146.6	10789	10491.5	8486.21	11002.3	10066.5	8868.31	10341	8507.5	9598.84	10165.5	9808.17	9119.36
M117T310			1.5124	6.44909e-05	0.47194	117.066	310.173	5783.16	9240.31	4543.26	7569.13	9852.25	5899.23	6291.15	7580.59	5344.89	8718.63	21296	20069	18289.6	12782.7	17921.9	14513.5	15722	12589.5	7873.71	9009.04	9110.15	8251.75	8901.37
M117T341			0.152709	0.137832	0.913837	117.065	341.261	1896.36	2068.14	2200.22	1793.55	1790.32	1630.75	1722.5	1266.27	1880.76	2289.82	2176.4	2270.53	1904.49	2213.31	2184.74	1931.85	1590.7	2051.35	2007.96	1955.31	1604.74	1455.32	1829.29
M1180T317_1			0.141486	0.43507	1.07077	1179.82	316.613	3875.3	3924.9	6284.94	4318.39	4527.69	5409.18	5220	4083.65	5995.83	4385.3	4829.95	5831.15	3772.22	3784.2	5147.1	4877.52	2576.76	4491.29	5000.1	4540.67	3807.62	4521.66	2314.11
M1180T317_2			0.0858939	0.506618	1.06092	1180.32	316.987	3514.34	2223.28	2497.89	2647.33	2067.71	2752.38	2526.28	2424.93	2464.87	2290.5	2290.31	2579.35	3406.38	2405.01	2662.9	1763.52	1485.96	2938.53	2084.7	2333.74	1114.01	1256.22	914.83
M1181T317_1			0.193017	0.23239	1.10108	1180.81	316.667	2639.32	3917.75	3988.71	2555.41	4231.56	3588.51	3670.79	3321.79	4677.42	3590.21	2371.35	3159.48	3521.5	3367.75	3196.66	3514	2994.5	3082.3	4500.83	3151.74	2530.47	3245.75	2318.29
M1181T317_2			0.0538761	0.722983	1.06008	1181.31	316.743	2260.9	1339.9	1392.1	1279.11	1481.86	1339.61	2286.15	925.532	1017.43	1221.51	1797.91	762.523	1383.91	878.93	1391.77	1472.07	573.632	2120.62	2220.14	1118.3	1354.2	1177.08	566.759
M1181T317_3			0.0555199	0.751434	1.05	1181.5	317.052	2302.85	1756.09	1405.56	952.799	1488.77	2626.8	2115.33	1852.93	2956.67	1154.57	2292.27	2304.84	2042.88	1880.88	2282.22	1708.08	933.588	1911.78	556.721	1812.87	1503.05	1508.24	911.234
M1181T320			0.102321	0.422236	0.927282	1180.7	319.81	2330.16	2484.83	2010.2	2440.97	2382.21	3690.3	2253.82	2770.55	1415.39	2423.2	2173.29	2933.5	2817.29	2677.65	3227.18	2418.96	2633.63	2727.23	1608.88	2881.92	2579.37	2826.11	3576.89
M1182T317_1			0.0192847	0.920812	1.00916	1181.8	316.524	2476.79	3069.01	2895.53	2183.3	2847.64	3237.66	3292.16	2345.36	2482.35	3511.47	2592.87	3514.06	2170.46	2799.42	3059.21	4122.16	1977.52	2874.72	2944.82	2028.64	2529.17	1985.47	2201.56
M1182T317_2			0.0307998	0.819313	1.01948	1181.82	316.749	3093.55	3134.73	2895.53	2324.43	2847.64	3236.5	2780.78	2343.08	2929.04	2955.3	2592.87	4263.54	2103.97	2984.15	3059.21	3164.05	1924.76	2314.08	2454.28	3134.24	2853.92	2320.47	2620.2
M1183T316			0.204182	0.0664585	0.85112	1182.78	316.053	1716.61	1189.46	2427.08	1728.31	1647.67	1782.77	1762.88	1630.56	1514.89	808.679	1817.47	2288.37	1844.64	2009.03	1828.43	1980.37	1876.58	1954.09	1535.16	1910.09	955.453	1387.86	2183.26
M1183T319			0.0573723	0.60949	0.95863	1182.68	318.647	1083.12	1555.7	1398.47	1312.94	1009.44	1362.99	972.951	1535.68	1112.61	1730.53	1597.32	1453.48	1045.99	992.549	1313.23	1438.82	1756.92	1369.7	1310.01	1360.64	1654.12	2057.05	3689.1
M1184T316			0.0345348	0.813389	1.04056	1183.77	315.712	682.366	884.013	1713.69	2058.08	1585.74	657.959	1506.35	970.859	1010.64	848.768	1405.08	1478.86	720.055	1761.25	551.488	1241.9	1351.5	868.419	921.898	1153.41	1299.99	1159.31	796.151
M1185T317_1			0.54097	0.0457173	1.15601	1184.88	316.759	16173.4	11936.3	14491.4	13977	13929.6	14889.7	15689.9	10458.5	14417.7	9895.98	12473	12365.5	11738.2	11860.4	13935.7	11269.7	7679.7	11437.5	13266.1	11498.6	7701.96	8786.41	5644.32
M1185T317_2			0.0317882	0.867301	1.02222	1185.21	317.337	1591.97	1901.03	1873.66	1951.42	2083.6	2431.08	1874.86	862.254	1638.38	1760.22	1698.79	1292.74	2440.55	1997.92	2283.48	1533.7	709.371	1785.91	1181.85	2653.67	543.562	619.34	239.834
M1185T317_3			0.144795	0.478277	1.07833	1185.38	316.82	4926.83	3163.32	2616.69	4378.36	5809.57	3976.63	4524.23	4194.95	4768.23	2945.89	3747.43	4927.26	3832.83	3956.25	3960.26	4400.79	1740.05	4492.26	3980.31	3266.83	3220.02	2140.81	1727.14
M1185T319			0.0120423	0.842613	1.02711	1184.64	319.405	792.858	760.711	545.281	756.833	910.138	749.128	797.39	636.229	687.599	1088.09	515.59	1023.99	519.644	453.448	901.358	577.403	806.996	750.14	1363.88	607.939	600.957	1042.78	1469.74
M1186T317_1			0.0441646	0.841355	0.982154	1185.87	316.756	5863.73	5676.01	5805.14	7069.33	7234.58	6254.16	4874.01	4071.06	7151.06	4211.39	6849.78	6527.78	6325.67	6477.57	7032.38	4706.97	3157.47	5718.07	6375.25	6097.23	4183.19	3228.53	3371.94
M1186T317_2			0.0764432	0.614973	1.06809	1186.37	316.81	2064.93	1641.11	2572.26	2652.95	2058.96	2245.13	2007.67	1001.82	2504.72	1724.56	2071.78	2676.84	1140.95	2727.51	1418.2	1993.2	864.954	1749.05	2495.04	2031.34	1088.66	1894.91	1015.74
M1187T317			0.0619626	0.835619	1.02054	1186.86	316.711	4505.59	4893.92	5062.08	4543.65	6905.89	7039.05	5900.75	4974.86	7328.3	3310.91	5476.06	6964.03	5476.12	5364.46	5448.96	4966.49	3038.89	4864.4	6109.22	5660.33	4112.83	4001.73	3839.15
M1188T317_1			0.0160952	0.981056	0.997072	1187.85	316.721	1359.87	2823.13	2072.32	2683.54	2766.01	2025.54	3516.77	1660.87	2901.13	1842.97	2624.78	2647.19	1525.96	2938.86	2964.38	2904.11	1144.07	2563.6	2280.64	2128.01	1472.73	2128.86	1825.65
M1188T317_2			0.00193682	0.952197	1.00992	1188.24	317.26	1089.57	1891.19	2053.48	2556.6	1679.9	2316.43	2273.17	1031.47	2066	1045.2	1313.19	3063.16	1599.42	1706.1	2499.25	2122.93	580.971	1012.43	2184.56	1744.19	1401.62	237.721	802.03
M1189T316			0.101268	0.47553	1.10724	1188.84	316.399	2185.16	2498.76	2752.79	3360.01	1196.6	3027.75	1710.56	2231.61	2479.07	1973.09	1191.19	2655.3	1758.1	1170.84	2130.34	3628.31	1501.22	2476.25	2505.5	2130.39	847.461	1335.2	781.912
M1189T317			0.0698423	0.514837	0.923226	1189.49	316.757	1826.87	1507.48	991.434	1740.31	1749.45	1305.63	1612.84	2239.6	1110.48	1205.22	2166.6	1766.22	1893.94	1883.93	1828.55	1389.12	765.305	2292.46	1408.93	1165.68	1588.68	1072.6	684.42
M118T238			0.0985834	0.717804	0.893024	118.065	237.531	2437.62	1813.85	1892.45	2370.38	1777.21	6557.29	3070.88	2435.2	1834.88	2259.38	1983.41	9475.37	2573.32	2192	2239.78	1842.15	1665.22	3051.16	2512.02	2083.07	8082.1	6572.84	1010.25
M118T254_1			0.233047	0.395123	0.89035	117.723	254.24	7537.77	5171.87	5129.63	5215.3	4292.67	3737.55	4556.13	3285.37	3174.12	3649.5	3438.66	7660.76	4540.23	5581.89	7462.11	4200.1	5609.86	3682.39	5932.54	3275.65	4918.08	4402.52	5846.25
M118T254_2	(M+H)+	Betaine	2.70159	0.126514	0.917384	118.086	253.99	572788	449313	566959	607001	605147	649041	620609	576048	565801	652449	698278	785668	631871	659271	659851	547450	734793	570312	504555	601301	657967	579422	673663
M118T267			0.474975	0.589258	1.23401	118.122	266.993	54730.5	805.701	49465.1	48237.5	58410.7	468.576	52123.4	404.781	49903.2	57355.9	513.326	1004.58	574.898	397.934	68286.3	56396.9	63944.4	61578.8	48186.8	494.955	64086.9	53255.9	53609.2
M118T310			0.611083	0.281398	0.560228	118.07	310.473	421.875	458.096	13449	621.33	532.117	384.387	570.613	11582.7	13067.4	587.414	16045.7	14807.3	15806.2	775.334	838.978	13055.2	794.524	772.987	10984	508.881	16444.7	574.964	734.788
M118T331			0.185944	0.258778	1.2133	118.06	330.939	3981.04	3431.75	3196.22	3638.73	2968.48	1659.21	1386.25	4114.95	2956.63	1465.07	1732.4	2743.75	3759.05	1590.82	2568.98	2594.75	3909.5	1245.01	1937.66	1653.69	1763.12	1757.95	5409.58
M118T404	(M+H)+	Betaine	1.22725	0.102713	1.34496	118.086	404.211	34527.6	31436.7	53499.9	55116.4	31581.6	92913.7	33396.5	33239.1	30481	35396.6	33301.6	36366.9	33049.7	34075.7	33335.3	34239.6	34581.3	32335.2	31930	17677.9	37442.5	34228.8	33641.5
M118T460	(M+H)+	Betaine	0.568002	0.345975	0.938773	118.086	460.358	61200.9	59325.4	58986.7	55417.2	56635.3	31610.3	36250.8	60708.9	55825.2	56206.8	55805.7	56362.9	51603.1	58143.8	61681.4	51734.7	62083.8	61362.2	58345.9	49752.6	65741	61814.6	61083.7
M118T503	(M+H)+	Betaine	0.18305	0.716455	1.178	118.086	502.703	4136.77	4400.96	21526.5	1018.84	2211.79	25359.7	4615.48	4155.55	4738.21	10028.7	4991.01	4952	25360.7	5132.29	5137.73	3728.37	4727.47	4754.02	3619.2	7370.02	4598.61	4077.83	4945.53
M118T571	(M+H)+	Betaine	0.0196009	0.882203	1.01971	118.086	570.859	22003.4	26060.3	36738	18500.6	23453.6	15316.4	19174.4	24292.2	23074.4	22017.9	23361.9	21001.7	42219.1	18413.6	20723.1	16264.3	26208.5	18436.1	20072.3	19473.4	23591.3	19810.4	20365.5
M1190T183			0.235239	0.136783	0.842185	1190.1	182.99	2256.96	1926.36	2949.91	2847.82	3539.67	1653.47	2105.67	1388.62	2318.59	2858.66	2580.01	2293.81	3413.22	3569.55	2515.45	2786.27	1854.37	2936.03	3864.93	2500.47	2055.87	2114.89	2204.28
M1190T317_1			0.238774	0.111038	1.19853	1189.83	316.667	2795.24	2410.97	3475.41	2384.51	2993.22	1517.17	3335.82	1912.53	3010.37	1707.29	2449.38	2620.96	1691.37	2069.65	1879.53	2086.91	1335.61	2351.68	2657.73	2168.77	1640.07	2139.88	1692.58
M1190T317_2			0.0929918	0.70641	1.05323	1189.94	317.077	5369.68	4124.18	4627.08	4522.2	4270.07	4546.78	4843.08	2510.3	4174.26	2553.4	4217.06	5591.02	3065.31	6738.04	4177.99	3658.97	1559.84	2613.24	3476.5	4343.7	1220.44	913.681	1041.23
M1190T317_3			0.00162047	0.929976	0.984355	1190.15	316.647	707.786	982.181	828.153	1057.35	1592.02	620.288	1153.82	660.999	807.247	484.342	1543.5	830.804	407.608	1307.78	1010.73	827.673	1163.06	957.659	698.481	288.251	907.587	939.84	687.24
M1190T317_4			0.218517	0.259747	1.15831	1190.44	317.262	2538.99	3589.08	3004.88	2442.26	3092.9	3789.32	3105.16	2089.15	4210.99	1391.62	2703.49	2546.6	2984.64	3310.18	3149.49	1889.58	1272.85	2997.62	1640.32	2761.38	1560.56	1726.01	1492.54
M1191T317			0.110881	0.402159	1.13739	1190.94	317.3	2157.79	2360.01	1454.39	1896.24	1545.91	1349.04	947.446	1089.65	1250.17	1167.47	1380.88	2241.96	1029.43	1537.8	1285.6	1173.67	345.973	1208.14	1482	1694.42	646.461	735.221	118.024
M1192T183			0.24976	0.242164	0.858534	1192.09	182.552	1623.27	4248.68	4657.59	3612.87	4366.58	3466.46	3594.66	2561.19	3435.11	4168.47	4861.72	4090.24	6975.43	3928.35	3870.36	4887.7	2851.11	3724.17	3954.44	2479.59	3886.4	3068.82	3158.13
M1192T317_1			0.0962413	0.572825	1.04512	1191.8	316.752	3902.58	3529.43	2711.54	4104.82	3533.27	4201.69	3930.79	3633.27	4332	3888.93	4395.44	3510.57	3238.09	4176.56	3649.31	3521.82	1799.75	3478.77	4557.44	3810.19	3601.33	3213.54	1663.07
M1192T317_2			0.305725	0.0330872	1.28029	1192.29	316.584	2263.55	2213.75	2427.69	2318	1747.46	3378.97	2652.2	2102.57	2380.43	2905.39	1538.62	2266.29	1900.31	1394.29	1755.43	1456.6	1076.56	2183.71	2546.12	2932.4	1623.37	1500.34	1258.75
M1193T185			0.221692	0.00908265	0.770396	1193.09	184.752	757.662	786.59	774.839	710.344	771.836	681.695	616.919	522.726	967.333	1009.57	1215.53	988.447	1104.1	1023.43	1266.83	896.08	720.468	901.691	660.694	1087.16	870.652	453.779	681.815
M1193T316			0.119703	0.513501	1.04968	1192.8	316.448	3615.43	4261.36	3660.47	2972.07	4260.48	4679.48	4172.82	3487.25	3667.36	4775.95	3542.47	3615.3	3778.61	3790.34	4066.41	4619.72	2170.15	4084.44	3487.93	4525.38	2384.35	2801.47	2761.5
M1193T317_1			0.0550868	0.673741	0.959474	1192.79	316.539	1811.13	4121.04	4192.54	3146.95	3794.9	4195.76	4540.43	3144.08	4326.09	3595.35	3493.32	3814.42	3295.61	4500.06	3966.51	5285.88	2550.93	3137.59	3647.62	4733.56	2382.82	3499.66	2963.44
M1193T317_2			0.11387	0.546665	0.902932	1192.87	317.026	1953.9	1715.97	2092.31	2485.11	2132.28	1950.03	1527.17	1915.5	3565.03	793.305	2548.11	1822	2030.24	2335.08	2127.49	3228.54	745.375	1111.61	2921.82	3424.43	1230.77	1129.55	799.124
M1193T317_3			0.0183601	0.943647	0.987794	1193.19	316.841	1632.15	408.249	1711.41	2245.47	2519.1	1305.36	1151.99	691.011	1280.5	1202.6	2157.38	1210.71	1718.79	1529.22	1851.06	1358.08	671.683	1438.32	983.757	1403.66	896.62	950.464	686.021
M1193T347			0.226337	0.00141324	0.664278	1193.25	346.713	489.916	188.61	490.229	421.168	271.698	311.744	477.036	691.65	435.001	468.712	746.359	710.548	599.673	847.542	616.92	458.642	616.97	557.988	699.115	537.788	482.616	512.55	559.02
M1194T182			0.00692952	0.91188	1.00815	1194.09	181.64	3746.69	4582.08	4028.27	5694.53	4536.83	3966.83	3900.68	6024.39	5078.57	5542.61	6060.49	4167.15	4313.26	4655.56	4055.09	5398.27	4935.84	3737.17	4587.67	4810.18	4741.97	4207.96	7207.57
M1194T316			0.0856951	0.515543	0.942433	1193.78	316.425	2380.89	2851.86	3138.33	1270.54	2404.02	3276.9	2913.33	3071.16	1767.4	2838.32	2145.69	3236.7	2944.39	2418.12	2914.67	3261.02	2280.99	2510.07	3022.71	2761.24	2802.58	2659.2	1574.6
M1194T317			0.145032	0.256446	0.927393	1193.79	316.55	2603.5	2836.16	2794.98	2757.95	1990.71	3141.63	2546.09	2506.98	1971.52	2592.59	2175.56	3260.03	2814.49	2440.51	2711.25	3482.15	2314.97	2789.94	3006.36	2762.2	3437.89	2436.49	1918.64
M1195T184			0.096749	0.430314	1.10836	1195.08	183.55	587.371	1225.96	1298.86	887.639	1462.9	1003.42	1636.15	1046.36	854.886	1341.85	1189.73	670.439	1551.03	1278.24	761.829	1267.4	792.481	745.031	842.887	1137.11	1295.45	767.006	629.004
M1195T316			0.197636	0.191036	0.868307	1194.77	316.116	1524.33	1913.39	3158.86	1754.51	2010	1793.34	1511.5	1932.1	2133.88	2603.47	1446.15	2409.05	2336.33	1753.47	2848.75	2690.59	2102.84	2224.58	3200.34	2407.5	1658.67	1496.68	1413.56
M1195T317			0.140795	0.500083	1.07987	1194.99	317.026	7606.82	5190.52	7027.32	5639.48	6551.33	5798.76	5611.51	3872.49	7358.49	4400.67	5154.11	7858.63	6409.33	6029.99	5677.19	6215.57	1750.69	4638.14	5907.27	5048.47	3916.63	2699.93	2177.54
M1196T181			0.229328	0.241146	0.88965	1196.09	181.356	2594.04	3517.73	3468.54	3878.57	4753.9	3699.07	4112.22	4803.5	5527.77	5830.31	5030.72	3703.88	5173.3	4012.64	3931.94	5301.12	4002.77	4623.25	6822.59	4816.05	4375.05	4597.81	2779.94
M1196T315			0.166156	0.162575	0.755681	1195.77	314.914	396.635	724.306	189.382	860.55	894.705	1507.85	1160.01	768.2	719.755	736.206	1393.86	599.744	1024.82	705.731	1145.65	1440.07	1534.44	1143.41	217.443	1325.21	439.367	918.806	1109.58
M1196T317_1			0.00171891	0.91742	0.988012	1195.99	317.226	2469.35	2953.84	2203.7	2579.53	3284.43	2357.07	2188.86	1981.7	2251.37	1525.8	2667.66	2592.58	1724.03	3188.68	3427.11	1594.63	1488.11	1861.65	2362.6	3177.33	1119.12	875.583	828.964
M1196T317_2			0.202473	0.221039	0.831624	1196.24	316.874	1562.59	1803.33	2111.87	3340.36	2689.56	1830.23	1862.53	932.51	1658.82	864.738	2463.55	2867.67	2277.62	2787.91	2722.51	2231.74	1057.13	1580.52	2576.31	1868.88	1145.4	989.429	878.977
M1197T185			0.0330555	0.702267	1.06866	1197.09	184.85	478.64	1081.99	964.111	1258.86	1026.83	539.698	841.766	412.614	1040.14	1646.95	854.756	736.639	1634.83	874.955	935.207	866.269	423.194	792.889	798.15	777.749	403.299	446.083	709.05
M1197T315			0.0804389	0.724574	0.921748	1196.75	314.866	3073.33	1540.61	1883.28	2702.13	1601.95	2842.6	4059.28	1384.74	1271.57	1262.25	2828.76	1542.55	997.679	1613.37	3380.11	3557.91	513	1296.53	4439.74	3287.65	1458.41	1226.56	943.722
M1197T317_1			0.19909	0.423535	1.08724	1196.85	316.82	6713.6	7225.83	6661.93	6161.08	4794	6751.08	6994.03	5714.06	6793.01	4718.84	6269.6	7732.94	5436.46	7099.49	7655.33	2866.25	2844.14	5822.78	5771.6	6011.58	3740.65	4306.91	2848.56
M1197T317_2			0.200122	0.266894	1.12328	1197.36	316.813	5636.34	2967.05	5007.8	3921.89	4538.33	5230.46	4053.93	2493.47	4894.86	3206.3	3561.75	4690.52	3719.95	3880.4	3675.2	3476.88	2100.57	3534.06	4099.98	4606.93	2559.59	1886.89	2566.07
M1198T182			0.119394	0.596836	0.931966	1198.08	182.157	2581.19	3055.47	2651.15	4220.04	3579.04	3220.81	2370.47	2777.34	2795.8	3008.84	3378.26	2899.58	6053.81	3392.81	2242.62	4112.54	2510.37	2200.09	3442.01	2237.05	2577.5	3273.17	3030.71
M1198T317_1			0.079637	0.724457	1.04361	1197.84	316.711	4336.55	4204.89	3798.17	3677.81	6158.84	5317.32	4055.47	3464.22	4503.52	2728.66	5061.4	4473.25	4046.22	4465.92	4879.85	3620.73	1986.82	2036.26	4138.82	5770.67	3514.97	2631.35	2246.79
M1198T317_2			0.0716884	0.783622	1.02932	1197.86	316.841	4231.84	4651.15	4289.35	4394.67	6407.51	4421.75	4019.32	3098.75	4328.98	3291.21	4868.06	4461.89	3364.48	5179.2	5307.32	3608.14	1986.82	3612.31	4150.18	5367.4	3802.66	2339.66	2022.12
M1198T317_3			0.155161	0.29566	1.17055	1198.35	316.593	2139.96	2139.06	1411.85	3940.67	2105.33	1714.02	2160.23	2439.93	1105.26	1606	1558.27	2314.21	1525.96	1698.53	2494.39	1785.45	1039.5	1483.1	2190.2	1647.68	838.345	1828.21	1128.14
M1199T316			0.0299339	0.810393	1.023	1198.72	316.288	2697.09	3124.68	2903.83	3488.74	2596.62	3122	2338.35	2608.99	2731.63	2379.67	1948.45	3373.83	2959.12	2831.94	3101.55	2240.64	3782.88	3163.48	2669.68	1290.64	2037.75	3247.58	2464.48
M1199T317			0.0107466	0.987942	0.998141	1198.84	316.657	2619.46	2411.58	3044.6	3234.67	3326.84	3210.78	2571.79	2263.02	1239.67	1512.52	2157.81	3173.29	2434.57	3048.03	1216.29	2771.76	2348.01	2649.88	3582.06	2100.59	2290.13	1858.21	1149.05
M119T254			0.272159	0.625471	0.964085	119.089	254.088	40194.1	25712.3	31314.5	33117.3	34833.6	34936.4	33768.7	33647.4	32971.4	36746.8	40596.3	43381.5	38516.6	36485.6	37140	30891.9	39964.3	31615.2	18493.4	32721.1	36461.5	33059.3	37491.8
M119T280			0.223468	0.0736808	1.43443	119.049	279.608	669.997	1475.79	1818.66	1890.21	786.247	581.914	1076.59	1155.95	1017.01	1009.24	628.229	1424.52	484.928	1347.73	804.698	508.542	1115.19	555.794	476.691	657.98	1260.28	1413.82	897.51
M119T35			1.05823	0.0351005	0.798124	119.085	34.864	35029.4	27380.8	26852.1	26823.9	25205.8	22818.6	18755.9	22456.3	31488.1	23744.8	47840.3	37716.9	29084.7	34194.2	30053.1	25450.7	23582.6	42400.7	26118	30019.2	28340.9	20461	26619.8
M1200T315			0.0382376	0.700742	0.946185	1199.72	315.027	1177.3	1432.88	1674.25	906.577	2186.71	1560.77	744.917	1366.41	1593.97	1544.58	1902.99	1019.87	632.774	1699.76	1686.5	1704.03	1677.67	1978.56	1969.07	724.137	1343	1214.23	1191.44
M1200T317			0.13534	0.246964	0.860876	1199.83	316.567	1135.25	2170.86	986.433	1431.33	939.781	2279.54	1383.71	1522.97	1054.73	1274.24	2198.25	1657.53	1647.07	2259.02	1962.06	1271.2	1250.73	1322.44	1260.25	1641.69	1181.92	785.4	572.774
M120T238	(M+H-H2O)+	Tyramine	0.470786	0.515403	1.07321	120.081	237.806	91585.2	87626.8	82316.5	107472	82815.8	72918.3	65664.6	42915.6	58935.3	46285.2	79688	78970.8	86311.5	69792.3	78945.3	56524.8	47203.6	70068.1	60289.8	60359.8	56562.7	48929.9	45237
M120T255			0.279037	0.241687	1.15399	120.091	254.507	7626.27	5625.51	5441.51	5840.43	5090.74	5739.04	5527.57	3736.28	5973.98	4624.44	2474.56	3841.78	1812.93	6637.15	6805.09	4691.43	5402.45	5238.2	5828.42	5124.16	5811.06	3271.01	4897.18
M120T261			0.0260179	0.880583	0.975847	120.047	260.84	2483.16	2390.49	4333.18	3396.21	3653.91	2426.78	3895.72	2914.87	537.333	1326.75	3749.69	3163.38	4029.73	2306.71	1224.33	2697.18	2720.06	2671.8	3012.95	2459.71	2960.56	2449.06	3129.03
M120T309			0.033035	0.841183	0.972547	120.011	308.995	1055.61	1052.2	1286.44	1593.72	982.951	815.003	701.44	632.347	374.744	698.962	1268.79	948.493	1168.69	740.304	791.871	1056.56	999.656	1042.09	755.989	680.492	865.578	1002.48	1062.87
M120T335	(M+H)+	L-Threonine	0.686645	0.127978	1.2939	120.065	335.159	15423.8	27570.7	15785.5	17356.3	18010	8272.03	11863	10411	16275.7	9049.06	12309.7	11586.7	10938.5	12123.8	12991.3	13442.8	6516.01	19655	6913.25	9465.02	951.055	9807.51	10066.1
M120T347			0.0766565	0.802572	0.963291	120.011	347.181	2270.89	2452.92	2617.78	2640.7	2517.77	2320.85	516.32	1316.45	1610.98	2069.53	2390.55	2316.45	3176.17	873.764	2093.96	2935.78	2327.01	1527.99	1712	1755.4	3104.23	2418.64	1634.31
M120T35			0.258889	0.218865	0.845341	120.088	34.862	3928.84	2544.48	2997.95	3239.91	3783.46	2748.69	3893.98	2953.21	3859.54	3217.99	6733.31	3647.47	3749.87	1747.84	4622.43	3597.75	2694.45	5495.85	3078.28	3869.03	2367.4	3066.45	3049.32
M121T238			0.088338	0.763449	0.969928	121.084	237.815	7893.36	7844.49	6732.32	9817.67	8355	7384.44	7109.04	4473.45	5227.06	5320.61	9532.82	7425.23	9992.55	6991.67	7495.84	6435.84	5301.23	7091.27	5192.64	6873.55	4283.76	4296.5	4452.31
M121T273			0.07041	0.362901	0.838277	121.039	273.188	217.53	624.721	317.245	353.311	218.291	240.12	410.386	545.204	202.607	277.035	294.299	295.963	350.399	281.877	363.534	656.489	765.389	392.895	274.476	388.311	443.238	399.493	373.723
M122T262			0.101061	0.514595	1.08011	122.081	262.297	2818.79	2507.95	2335.08	4250.74	2350.75	2197.03	2506.69	3233.46	2688.82	2427.7	2631.65	1424.61	2522.57	2434.54	2751.26	4085.62	2031.11	3286	2202.11	1921.5	2999.81	2320.79	2435.6
M123T139_1			0.219925	0.349724	0.836891	122.712	139.258	1136.57	1676.23	1688.68	1539.15	1520.77	1453.11	916.266		1107.12	959.365	2674.6	1650.92	1680	1107.53	2458.98	563.094	2445.76	1678.77	720.402	948.3	881.79	940.926	1094.49
M123T139_2			2.72934	0.0296147	0.767763	123.092	139.216	180811	126343	144308	156682	152489	124765	97114.5	107509	91266.4	100337	183127	197285	201992	155676	223077	132618	197078	169868	86679.1	121897	95588.5	82198.6	94882.5
M123T280			0.0384394	0.580435	1.07584	123.043	279.603	1257.28	1240.25	1164.8	1273.63	580.813	776.851	755.6	654.562	943.534	1424.6	889.418	974.842	1122.67	862.577	1571.85	819.408	826.576	860.602	570.609	863.377	747.355	530.014	478.562
M123T297			0.0630857	0.689404	0.92853	123.055	296.515	1839.8	1404.74	868.363	1551.43	1753.65	1062.51	1248.9	1841.94	3725.94	1251.74	2519.22	1531.42	1233.29	1401.32	1351.01	1091.56	2071.03	2568.76	1491.2	2563.99	1655.38	1556.31	1797.06
M124T139			0.885616	0.0179504	0.710102	124.095	139.48	16128.1	4392.77	9809.22	11425	10666.2	9387.62	8279.99	7691.66	6711.78	8346.53	12283.9	15218.1	13961.3	11753.3	18833	11519.5	16011.2	14289.4	6760.11	10110.4	6857.94	6482.74	5704.83
M124T305	(M+H)+	Picolinic acid	0.178968	0.252753	1.20236	124.039	304.974	1650.92	1939.27	1313.32	983.341	1619.05	1018.96	2916.24	1772.19	3265.99	2460.68	1362.78	970.348	1737.37	1304.98	1478.64	1574.94	1330.09	1737.75	2157.36	2098.02	883.898	1290.88	971.033
M124T52			0.472981	0.117118	1.34257	124.058	52.168	14536	2423.72	8408.67	12857.6	4370.56	8292.55	7881.21	5492.54	10762.8	9518.6	8075.79	8041.43	8319.17	6004.37	4951.99	3401.45	3983.5	7012.92	7808.95	5372.45	3859.69	9348.87	5993.79
M126T184			0.247885	0.0882927	1.14466	126.066	183.511	3667.25	3359.38	3754.04	4119.23	4103.86	3101.25	2327.77	3619.94	4446.34	3031.64	2998.18	3715.07	2943.22	3007.99	2268.98	2846.58	3561.1	3759.63	2627.22	3312.4	2868.52	2228.39	3196.01
M126T188	(M+H)+	Taurine	0.411825	0.109132	1.33316	126.022	188.288	6317.19	5965.08	3069.99	4610.05	3251.76	7323.44	2850.45	6109.42	6617.55	2006.78	2840.85	2548.56	1866.72	3178.94	2932.98	5059.86	2979.61	4209.26	5528.49	4950.68	2110.23	2303.65	3890.6
M126T268			0.216411	0.391475	1.2213	126.091	267.874	3486.71	5367.84	7724.4	6304.87	5774.62	4865.33	834.837	902.175	2661.57	2579.24	4226.16	6013.9	2972.07	3317.26	3553.21	3196.58	1732.98	2841.06	1569.81	3739.58	3855.95	3555.65	2870.56
M126T278			0.180909	0.179449	1.20018	125.634	277.685	1794.96	2399.5	2411.55	3387.6	1662.86	1941.36	1070.37	1847.42	2168.09	1738.01	1213.03	1945.09	1315.84	2198.19	2383.12	1858.29	1862.49	1002.76	1256.99	1979.68	1495.15	1793.39	989.796
M126T701			0.0123892	0.93516	1.00778	126.091	701.048	697.249	678.182	581.503	784.259	744.171	737.788	666.734	1080.48	835.151	676.544	683.501	663.541	681.256	729.955	713.227	641.094	1141.69	962.377	561.338	646.331	699.397	614.99	773.388
M127T200			0.697584	0.106646	1.20196	127.098	200.448	17612.4	16504.6	23664.3	23495.4	27336.9	22950.6	26057.6	11458.5	22459.4	24299.3	17737.6	19528.8	20755.1	18130.7	18702.6	16175	6730.2	16061.3	21648.8	24102.9	20130.5	21192.5	21930.5
M127T277			0.769588	0.00153309	1.32151	127.025	277.291	9800.78	9234.31	12012.9	9705.61	11091.7	10420.9	6901.38	12926.4	8528.89	9149.34	7435.87	9172.32	8273.79	8570.42	8133.75	6367.24	5688.94	7340.77	6449.32	8066.33	6274.01	12768	5859.5
M127T306			0.131473	0.666541	1.19295	127.05	306.409	10496.3	2398.97	2009.65	1859.47	11753.9	2011.78	2437.65	1580.51	1880.91	9994.92	3483.86	1902.9	2297.12	2223.21	10758	2133.1	3579.89	1583.23	9494.26	1459.84	1893.75	1870.19	8407.46
M127T97	(M+H)+	Thymine	0.846713	0.0478134	1.4988	127.05	96.7495	11283.2	18874.6	10019.9	11066.2	7481.34	9335.86	10189.2	20959.2	20060	10450.7	7692.1	16637	6287.92	7054.82	8530.09	4647.11	5315.86	9687.13	5683.06	15014.1	9912.5	8554.19	8635.03
M128T151			0.167259	0.386649	0.902843	128.143	151.29	3313.87	5307.22	3491.32	2464.81	3909.78	1608.54	3239.04	3824.85	3472.78	3647.76	2600.16	5764.34	3664.68	4379.72	4262.17	3679.96	3690.85	2688.78	3391.92	3846.32	3537.68	3669.43	2785.43
M128T277			0.599397	0.0607669	1.19104	128.017	277.362	16209.7	15771.7	18171.6	16372.6	16759.2	16081	11310.2	11362.1	10943.5	8951.98	12297.1	13184.2	12769.1	14734.9	13086.8	9715.43	9535.54	10902.3	10699.9	12242.2	9759.97	8549.33	8848.25
M128T347			0.108452	0.263245	0.827009	128.017	346.702	622.721	463.884	430.059	853.909	788.352	510.731	691.391	973.797	820.324	983.192	1109.5	669.512	1326.57	1065.33	540.934	338.436	619.136	1430.52	738.927	792.68	930.237	635.547	1014.41
M128T400			0.0445513	0.969087	0.994062	128.071	399.971	15669.5	28366.5	18423.9	19046.3	11353	8375.73	21524.2	9184.14	15483.7	22704.9	13444.3	24375.3	16723.1	15727.9	15559	19455.2	6909.28	16302.8	24909.9	17741.3	14063.3	16335.9	12687.6
M128T44			0.360304	0.042663	0.72222	128.061	44.182	1238.18	2310.1	2566.03	2685.86	1691.61	2951.74	716.352	1796.68	945.013	2591.82	3096.53	2761.07	4052.81	3242.94	3397.74	2232.43	2460.87	2221.97	1792.88	1731.7	3304.85	1815.01	2042.88
M128T689			0.0887942	0.427831	1.09314	128.107	688.731	1492.05	1410.83	1487.93	1596.83	1510.59	1619.68	1434.32	972.752	1514.07	1357.32	937.551	1524.02	1075.28	1275.5	2261.3	839.395	1611.99	1478.24	791.592	1374.91	1561.36	1547.59	1434.54
M129T219			0.169579	0.148182	1.09522	128.985	219.007	2088.9	2122.03	2512.85	2482.92	2289.3	2103.07	2366.27	2983	2314.03	2317.14	2353.74	2091.74	1855.73	2511.72	2229.69	2177.88	1519.96	2096.72	1972.65	2719.71	1837.61	2580.93	2067.92
M129T317_1			0.327419	0.130024	0.803686	128.555	317.098	2549.87	5713.78	2757.05	2793.66	4207.07	4219.03	6305.6	1246.7	4187.8	5814.58	5774.35	4951.28	5011.76	6061.13	3041.69	4998.7	5824.12	5824.63	4557.5	3470.63	4067.31	4794.28	7134.33
M129T317_2			0.878528	0.451689	1.02608	128.953	317.425	440627	475168	427804	473883	489815	424008	417124	430972	476577	421308	425858	464702	477123	457296	470228	389892	437976	469543	377929	392961	449935	431332	404762
M129T339	(M+CH3COO+2H)+	Imidazole	0.439414	0.10869	0.866454	129.066	338.644	9431.33	8255.1	8674.88	10134.6	10039	7909.72	11562.9	11009.6	11435.9	8703.14	10518.4	11120.1	9756.98	11469.1	10304.2	13144.1	6707.96	9896.16	15754.3	13459.4	9195.41	8650.88	6836.59
M130T238			0.667938	0.060077	0.800544	130.097	237.608	12086.1	8441.17	10283.6	11929.2	12335.8	13333.4	13817.1	7070.19	14936.9	11696.1	12705.7	16718.5	20362.6	15758.6	14653.7	14260.9	5090.76	15405.6	14457.5	15399.7	11822.9	13357.3	10988
M130T289	(M+H)+	2-Pyrrolidineacetic acid	0.0344853	0.992273	1.00098	130.086	288.873	13759.9	12031.6	7358.45	10501.8	10874.9	11673.6	9792.7	8113.35	8431.77	6055.25	11470.4	10885	8320.65	14093.8	7799.06	9353.45	10174.2	10195.2	7311.24	8894.04	8884.04	10641.9	9336.61
M130T317			0.335613	0.174446	0.874246	129.957	317.381	8172.27	4748.35	6874.11	8338.19	3723.26	8182.32	7467.63	4983.97	4137.31	6524.92	8104.24	6723.65	8565.33	7446.11	5908.75	7762.25	6080.27	7446.49	5989.11	8210.1	5756.21	6864.5	4193.06
M130T338			0.0883858	0.687729	0.862317	130.069	338.376	759.717	2440.74	534.354	550.594	731.026	940.269	3841.9	2229.8	4479.99	922.32	1016.36	4690.64	4112.86	4117.28	948.409	925.587	1459.45	689.7	1025.43	1228.09	544.677	499.11	2821.96
M130T355_1			0.109919	0.512711	0.913867	129.649	354.697	3409.12	1368.82	2301.35	3424.95	2957.13	3153.21	2667.72	1550.18	2708.68	1411.44	2638.17	1246.16	3199.64	3650.91	3516.45	3279.2	1964.74	3159.73	2140.2	2509.22	3092.07	1810.28	1768.96
M130T355_2	(M+H)+	L-Pyroglutamic acid	1.10684	0.315819	1.05476	130.05	354.642	340602	261736	307683	369685	326965	281033	361911	264868	321043	307320	310219	293852	332165	317531	313532	294139	213145	292833	322518	289746	240258	220352	227370
M130T385	(M+H)+	L-Pyroglutamic acid	0.0413611	0.906596	1.00471	130.05	385.444	22667	20427.8	26607.5	24338.4	22140.7	23220.4	26158	22843.4	24241.8	23435.4	24364	23159.8	22939.6	24800.4	22541.8	25373	17736.2	23455.3	25818.6	24784.9	19066.5	22011.5	19406.2
M130T420	(M+H)+	L-Pyroglutamic acid	0.0159391	0.81459	0.988023	130.05	419.815	7025.31	6177.61	6600.35	6820.6	7112.35	7781.24	7293.02	6258.92	6549.59	6282.55	6541.92	6889.44	5937.51	7756.69	8189.5	7104.28	5144.41	7963.48	7090.06	6107.35	4616.6	4827.12	5548.81
M130T499	(M+H)+	2-Pyrrolidineacetic acid	0.766158	0.383247	1.30053	130.086	498.781	17582.3	27786.9	19667.3	39631.7	49767.8	12369.6	7923.14	29148	9037.33	56013.1	9692.32	13620.3	21407.8	35376.9	12991.6	9317.41	16663	46719.5	4467.86	36525.4	37535.4	10729.9	21109.2
M130T567	(M+H)+	2-Pyrrolidineacetic acid	0.0480939	0.822432	0.969274	130.086	566.855	6066.37	11302.2	15012.8	13355.1	18834.1	7303.79	14074.4	9591.47	9082.72	12995.8	12442.2	13713.5	13789.6	12896.3	12529.6	13805	8008.76	16560.4	4374.32	13227.6	20843.7	6820.06	17832.3
M131T238			0.0107879	0.872372	1.01591	131.048	237.729	2117.9	2018.54	2198.83	1954.7	1750.46	1536.03	1715.52	1095.14	1051.03	1436.33	1902.98	2015.15	1324	1908.57	1967.8	1644.87	1589.79	1168.74	1258.11	1830.27	769.131	1396.97	954.126
M131T290			0.462036	0.00858871	0.748024	131.081	289.834	2863.74	2393.29	2419.82	2363.06	2916.05	3734.42	3846.62	4063.63	2868.34	3105.35	4432.39	4072.56	4492.35	3580.17	4715	4989.45	4644.13	3333	1962.73	4651.7	1785.35	1678.35	1963.67
M131T297			0.290972	0.0289089	1.48493	131.117	296.593	1928.68	1466.37	1453.72	1449.34	1558.29	2041.26	1556.04	677.142	1401.25	544.236	675.386	1768.62	817.817	1321.58	709.435	879.695	761.562	1024.49	377.936	1142.96	1328.16	1168.92	1199.68
M131T318			0.107645	0.797752	1.03877	130.957	317.933	1790.15	3905.91	2921.23	4170.3	5517.06	5181.09	3990.82	4038.72	2952.19	2353.56	3969.43	4066.87	3641.02	4924.75	1861.24	1442.68	2673.53	4533.28	3708.54	4625.34	4804.81	2863.82	4608.27
M131T323			0.185714	0.155382	0.709871	131.081	323.314	580.811	755.308	722.327	923.407	859.313	730.087	536.101	337.328	499.273	269.176	1552.36	1409.61	870.387	616.308	1737.48	525.954	480.163	433.744	575.82	550.658	382.2	571.517	593.89
M131T355			0.157812	0.603269	1.03475	131.053	354.509	22182.2	14989.8	19520	23500.7	20709	17306.2	23011.9	15275.4	19411.1	17594	18487.8	19776.5	19227.1	20678.8	20796.2	18695.4	12294.9	18882.7	19880.6	18281.5	14734.9	14067.5	12917.8
M132T139			0.408102	0.181173	0.361311	132.101	138.575	1067.27	497.169	772.272	1078.12	904.249	1174.44	1010.64	636.644	1348.6	877.803	904.799	1251.37	819.876	4238.99	895.273	933.314	1897.89	1151	964.409	12868.6	1463.72	849.013	745.6
M132T233			0.201097	0.11103	1.45544	132.137	233.296	957.918	660.922	396.336	954.975	612.612	1055.98	330.101	2040.41	831.046	1288.21	514.108	526.352	572.405	668.881	504.128	486.666	429.807	1028.97	1001.99	538.66	206.298	352.435	297
M132T238			0.235932	0.390445	0.750438	132.08	237.669	2197.86	1743.42	2080.4	2532.58	2744.5	1395.78	2059.31	2208.6	1528.96	1860.88	1548.02	3060.64	2149.5	1976.2	9374.07	1586.98	1224.11	2083.14	1742.16	2375.72	1702	7960.5	1590.78
M132T244	(M+H)+	L-Leucine	1.15375	0.198141	1.24148	132.102	244.165	98120.9	85313.4	74710.5	118173	98280.5	69909.2	53354.8	25208.5	42655.9	32086	66723.8	63460.9	63758.7	56735.3	61198.9	49191.6	41301.2	57483.9	57475.9	44749.5	50665.8	47831.9	45209
M132T266			0.0403927	0.554192	0.928664	132.021	266.175	503.394	444.334	533.833	465.224	401.336	914.925	658.676	462.888	398.063	326.971	647.28	527.13	407.157	498.94	444.228	696.791	468.216	426.425	693.072	692.905	438.88	337.277	488.466
M132T278	(M+H)+	L-Leucine	0.562932	0.116362	1.34048	132.102	278.318	11512.5	10594.8	14272.8	15560.5	10549.4	12598.6	6068.35	5134.15	6858.68	4688.46	11015.8	8074.55	9342.42	11424.9	6784.42	6038.36	5002.41	6239.62	2358.04	6706.61	8429.96	7011.34	8965.58
M132T328			0.030209	0.992598	0.998792	131.669	327.582	7145.49	11428.8	10946.9	12391	5478.84	4760.31	11220.9	7950.6	11969.9	10213.1	8306.63	8504.19	11424.2	12225.2	12704	11079.6	8430.45	8102.93	8843.26	3998.49	12280.8	6491.32	8114.92
M132T355			0.0329608	0.934539	0.978649	132.054	355	3175.34	2443.49	2250.02	3007.37	3461.42	8189.28	2795.2	416.65	2783.18	4551.63	2884.07	2569.8	6786.68	2425.45	6365.37	1171.33	3799.31	3551.55	1534.37	2707.2	2379.79	4465.54	4017.51
M133T245			0.292347	0.234065	1.22879	133.105	244.863	8882.14	7389.03	5799.25	9312.91	2183.27	4758.45	5096.28	2602.22	7786.03	3680.28	5277.92	5736.5	5786.24	4826.3	3383.08	4303.68	2860.73	5432.11	5569.35	3610.02	4532.72	3932.4	4086.75
M133T26			0.198763	0.322228	0.896952	133.052	26.246	3872.01	4100.18	4650.92	3935.1	4961.78	3503.76	7808.27	6896.98	6231.34	5116.64	5163.36	4103.95	5159.67	5003.76	5009.98	5304.16	7906.29	7088.56	6291.09	5914.24	5518.67	4892.42	5332.44
M133T265			0.0394621	0.969571	1.00538	133.031	264.679	13898.2	12193.6	17540	23340.3	13650.9	8665.87	11892.2	7850.93	7304.39	12096.5	17083.6	15256.6	16212.7	10888.1	13053.1	13131.1	10002.2	13204.8	7925.07	10988.8	11809.5	10820.6	10789.3
M133T306	(M+H)+	3-Ureidopropionate	0.135901	0.483308	1.06485	133.061	305.65	3215.17	4404.89	6314.13	4197.98	4581.89	4467.75	5220.93	4267.11	4739.5	5554.83	5864.44	4777.57	3859.15	3448.26	2978.08	4376.77	3754.75	4768.41	4501.2	5775.49	3078.29	4382.15	4081.4
M133T327			0.677396	0.093368	1.05792	133.08	327.365	74703.1	66364.6	64230.8	79577.7	65938.3	67218.2	62695.4	67946.4	70369.7	59760.2	69191.3	65423	58840.3	63339.8	60246.6	68094.3	64247.8	63250.9	62760.8	66243.9	65813.5	59068.9	60705.5
M133T35			0.181479	0.198585	0.900809	133.064	34.85	2818.04	2500.57	1598.68	2605.51	1961.27	2325.33	2619.02	2479.12	2496.4	2747.74	2045.33	3445.45	2152.82	2149.1	3112.8	3299.29	2677.57	2784.64	2280.8	2863.29	2349.52	2036.68	2472.27
M133T371			0.152025	0.14757	0.858655	133.097	370.611	845.47	1525.07	679.042	1605.98	1598.93	1187.27	1441.42	1075.68	1315.94	1378.11	1683.98	1765.46	1317.09	1514.63	1425.06	1742.73	1030.26	1448.17	977.246	1831.1	1488.46	1266.74	1246.79
M133T420			0.00711126	0.941338	1.00869	133.027	419.597	848.418	867.691	715.993	918.038	669.647	615.583	727.119	588.344	772.032	570.872	872.622	547.86	835.136	525.48	516.229	991.511	523.809	1194.45	616.222	607.559	331.061	391.415	482.796
M133T44			0.120555	0.434704	1.14992	133.1	43.983	3221.36	1803.84	1691.76	2002.53	2525.57	1415.5	893.956	1492.39	1720.11	756.2	1349.53	1220.15	704.56	2289.31	2347.87	1907.6	1705.67	1281.5	956.659	1475.8	1235.82	1711.28	952.56
M134T214			0.61591	0.0831312	0.362575	134.117	214.488	3487.14	1487.53	1711.75	1395.32	1385.64	1460.66	2297.5	886.616	1660.67	1212.48	805.6	1876.31	6149.66	1772.58	5986.83	2675.32	5163.23	18129.5	1664.27	2623.02	3014.62	2889.84	2958.15
M134T26			0.531616	0.128325	0.749738	134.06	26.3905	3585.55	6209.76	4225.14	3484.24	6959	3713.66	9640.99	10522.7	12872.1	8167.17	8092.22	5569.73	8432.69	6837.17	6369.32	10932.6	16853.2	10296.9	9553.27	9602.29	8417.43	7788.46	9021.46
M134T265			0.067224	0.474167	1.12489	134.034	264.87	1020.77	941.616	1139.96	1499.86	1122.67	605.356	605.32	714.535	730.857	808.071	839.957	1111.7	1174.33	375.97	429.163	953.561	958.69	1301.29	446.172	577.995	970.36	753.679	334.593
M134T306			0.0680159	0.580768	1.07949	134.064	305.837	1146.33	870.509	584.462	640.417	812.706	929.664	819.665	1291.39	937.4	355.741	738.286	635.045	660.554	663.532	624.678	688.192	532.693	1171.06	1092.5	964.08	644.478	641.067	637.966
M134T325			0.0102398	0.910984	1.01808	134.018	325.281	2046.63	1729.12	1551.45	2665.21	1877.76	905.153	990.6	576.102	1351.33	2088.32	1810.35	1623.09	2359.31	1100.35	1665.23	1912.32	783.432	1736.19	1228.08	1283.03	1398.14	376.96	648.648
M134T328			0.178392	0.500179	0.952541	134.081	327.573	9583.6	7633.13	9744.23	11099.8	8125.29	6650.42	9542.95	6252.23	7125.47	7862.79	8114.43	8111.89	8789.65	8381.9	11203.1	9766.1	7463.95	9577.12	8194.47	8183.61	10772.4	8943.56	8570.05
M135T185			0.0391815	0.851652	1.02177	134.988	185.317	862.47	1185.13	659.103	1511.42	1487.08	1533.56	2035.34	1574.42	1309.64	1174.72	947.093	1870.6	1233.32	1583.94	1291.39	1147.46	1228.54	1465.12	1192.68	1088.71	445.7	1321.44	980.198
M135T26			0.111659	0.313761	0.834236	135.063	26.3875	559.345	874.12	748.055	672.029	522.66	562.32	1263.24	851.734	1329.84	928.36	775.581	607.606	847.355	738.4	659.46	879.648	1833.4	1658.44	1051.8	911.565	732.122	785.778	872.126
M135T266			0.0333048	0.672112	1.06386	135.028	265.948	999.807	490.98	946.812	1111.66	1081.49	763.633	1036.25	593.918	680.41	775.749	1101.41	963.222	1166.68	769.544	1003.43	951.074	382.469	794.823	584.199	254.769	756.975	738.01	664.356
M135T35			0.371049	0.33118	0.8824	135.08	34.868	17645.4	13400.9	14370.1	12345.5	14811.8	9277.49	10169.4	11221.6	15033.7	11421.9	22830.4	18691	13616.3	14215	10094.4	13209	9737.86	20879.1	8336.34	15373.5	14489.5	11445.2	14079.6
M135T44			0.142461	0.302409	0.883601	135.117	44.2085	1730.45	2244.18	2621.82	2023.26	2428.6	1413.33	1534.48	1841.81	1344.91	1046.71	2764.85	2885.91	1386.53	1788.06	1527.6	2376.27	2067.9	2188.44	1633.19	2012.22	1262.93	1831.88	2282.95
M136T149	(M+H)+	Adenine	0.346576	0.255254	0.848238	136.062	149.274	6436.05	7633.23	10642.7	9097.48	6110.44	8881.11	5323.68	5119.5	6800.64	4249.65	9529.02	12149.5	8149.11	12836.2	9693.6	6564.96	6441.21	6147.71	4511.22	6848.68	7075.02	6911.08	7015.16
M136T280			0.134054	0.45946	1.07151	136.075	279.615	5152.89	4946.65	4953.53	5663.25	5369.49	4185.66	3960.91	3095.5	3715.9	3659.36	4819	4258.4	4768.65	4440.07	5588.59	3475.61	2764.1	4696.32	2834.33	4074.78	3067.01	2608.67	3249.22
M136T327			0.125745	0.828497	0.988548	136.048	326.98	30271.6	26481.5	28288.3	28821.5	25603	23952.4	24365.2	22461.7	28882.7	18947.9	25487.8	29581.6	27648.4	25890.2	28774.8	26966.5	21887.5	22966.5	27820.6	24041.5	24873.3	18770.7	20056.9
M136T609			0.079381	0.788771	0.96034	136.021	609.34	12867.7	8598.13	10906	3923.68	4810.56	9095.26	9016.14	10729.2	11607.5	5302.96	9026.67	8928.98	9631.5	9193.55	9336.98	8916.06	5619.05	9419.94	4843.19	15528.3	10791.8	9223.32	6940.04
M136T698			0.0642074	0.724786	1.05809	136.021	698.008	1296.42	1256.07	584.364	1392.82	1221.16	3147.08	1824.04	1212.36	1321.89	1605.63	1372.34	1302.03	1190.83	1912.69	1396.82	1204.78	1322.77	1174.79	1927.1	1241.79	1281.02	354.708	258.03
M136T705			0.00584847	0.889414	1.01402	136.075	705.297	1078.54	972.06	1153.13	969.245	1179.77	1107.33	890.034	901.59	1637.99	1309.07	1491.5	1116.69	1542.31	1202.56	1214.96	884.092	821.766	1063.76	921.972	784.287	1124.6	692.082	876.614
M136T89	M+	L-Threonate	1.24502	0.148037	1.29451	136.039	89.101	61816.1	83109.7	50649.1	64465.2	61600.4	63192.5	38281	88406.5	79293.4	20754.5	72227.7	73113.8	54110.6	21211	75372.6	42992.9	37402.5	41901.6	23644.5	30453.7	50777.4	41914.8	39784.9
M137T137	(M+H)+	Hypoxanthine	0.58818	0.0556858	1.40227	137.045	136.726	3904.04	10906.6	6416.53	7215.08	7644.83	8187.91	9186.93	1485.65	13167.5	8166.63	6213.94	5403.85	4157.19	4557.9	5865.24	5292.97	6038.55	6373.97	5860.5	4634.6	5135.57	4442.21	5019.75
M137T203	(M+H)+	Hypoxanthine	2.59918	0.135552	2.5046	137.045	202.737	53126.1	87395.3	7006.29	18759.1	113678	42569.7	160218	3729.2	285425	42625.3	7183.51	2020.69	46214	151545	12438.2	11072.2	768.801	1684.79	67503.4	24784.1	46129.1	39756.4	40049.7
M137T267	(M+CH3CN+H)+	2-Hydroxypyridine	0.930147	0.0197908	1.22872	137.071	266.728	35671.9	29771.3	38094.6	30911.2	26700.1	25746.3	26633.3	27168.5	37569	28256.8	22815.3	24250.5	24218.6	13808.7	31580.9	28536.8	28113.6	22464.8	31030.2	22645.7	23641.9	25591	27206.9
M137T284_1			0.0475942	0.961447	0.99347	136.94	283.752	18284.5	17335.2	18083.8	17257.1	20122.1	18402.5	11714.4	9385.68	15575.5	9688.09	23143.3	27246.3	13088.8	13825.9	15167.8	15882.4	10425.2	13906.2	11536.2	12651.2	12093.4	12514.6	12009.8
M137T284_2			0.0822689	0.455413	1.15402	136.976	283.633	1238.21	889.966	960.442	569.554	702.597	1560.75	424.422	612.902	1418.3	407.253	1234.94	1053.24	810.503	650.84	942.423	432.95	531.558	829.906	618.857	506.764	439.116	654.904	783.125
M137T326			0.037077	0.708987	1.04105	137.051	326.193	3577.15	2786.9	1727.11	2167.54	1492.77	2613.37	2007	2445.09	1729.62	2205.55	2461.48	2819.25	2739.94	1954.2	2414.16	2047.78	2165.04	2032.31	1463.86	1757.02	1235.08	1890.14	1841.59
M137T43			0.440899	0.106009	1.23799	137.07	43.2565	5211.65	8882.69	6913.63	6838.85	10631.6	5390.64	6769.76	3570.36	6187.12	8543.89	6413.12	6000.18	6639.67	7484.96	4644.02	2385.18	5006.72	5471.11	5574.84	6067.48	6126.07	4535.53	7008.62
M137T89			0.382962	0.148775	1.34867	137.041	88.7885	6083.04	6992.78	5093.75	6920.57	5329.02	5024.27	4956.7	7314.91	8074.39	3291.19	6388.06	7901.68	8838.04	1478.91	6720.57	4382.5	2715.88	2361.72	1900.99	1118.35	5976.29	4000.09	4645.12
M138T142			0.166477	0.396642	1.06762	138.054	141.779	3850.83	5176.08	4141.16	3921.35	6200.65	5720.98	4465.66	4378.17	4733.21	3837.94	4799.28	5435.13	4076.44	5324.52	4788.1	3904.71	4158.91	3553.02	3860.66	3584.64	5196.26	4065.24	3094.11
M138T158			2.21779	0.00387071	6.97245	138.048	157.659	5714.01	52759.6	2011.61	13459.1	45185.3	19525.5	30901.9	1544.11	50093.6	22987.9	3449.95	703.252	2634.02	11590.2	1408.71	801.764	1322.08	797.292	9235.28	3078.55	13747.6	14793.9	10364.7
M138T203_1			0.476846	0.103105	3.69571	138.022	203.38	600.668	1216.64	800.426	903.788	1539.88	1278.33	6262.08	68.2924	9389.68	640.902	523.624	677.505	828.41	726.7	553.039	422.612	641.25	552.391	579.096	637.822	675.385	310.761	332.028
M138T266_1			0.202617	0.0654575	0.769761	137.628	266.465	852.069	476.691	1113.96	790.177	1309.71	1295.61	1301.34	534.525	987.417	641.478	1627.26	779.832	1191.39	1152.32	904.444	1571.8	1016.38	952.732	1652.45	1236.92	1225.56	1434.54	1145.74
M138T266_2	(M+H)+	Anthranilic acid (Vitamin L1)	1.15092	0.33002	0.894657	138.055	266.175	163647	139183	127275	134930	191217	244380	218229	209728	219705	135324	229580	128857	145123	206271	138651	278149	205428	204790	261399	195384	179936	171336	185702
M138T283			0.0777997	0.426149	0.843789	137.943	283.274	447.723	415.779	349.883	529.6	383.682	539.167	342.554	69.8136	578.579	183.355	747.189	941.064	462.949	390.859	347.474	450.618	168.788	323.864	383.098	335.158	378.762	370.02	482.942
M138T35			0.269769	0.158069	0.84066	138.054	34.86	2512.18	1906.7	3938.75	2833.64	4766.05	5051.75	1976.85	4674.41	4076.97	4287.17	3069.75	4776.82	4576.48	5501.44	5235.29	3101.47	3696.5	4084.33	4967.68	3842.84	2979.23	3203.54	2472.39
M138T698			0.142635	0.480295	0.86109	138.091	698.14	3081.23	243.656	1273.17	1335.89	1185.52	1612.28	1298.44	1002.51	1286.68	1591.45	1978.55	2748.63	1308.45	1250.87	2745.04	1741.33	1153.24	1403.83	754.154	1070.83	1091.65	875.708	1391.74
M139T137			0.16401	0.37698	1.17873	139.042	136.912	2405.59	1186.32	2312.54	929.322	1842.78	2061.64	3194.86	2339.98	5003.78	3080.13	1171.76	2602.88	2770.71	2007.33	2130.67	1485.37	2426.22	2823.73	1621.06	1624.01	3104.45	1766.14	936.192
M139T266			0.26882	0.403446	0.907389	139.058	266.175	13585.1	10371.1	8619.78	10295.8	15051.1	18910	16321.4	15481.6	18659.3	9754.52	17368.7	9537.57	10320.7	16557.5	11956.8	19924	15216.7	15143.9	19384.7	15627	14395.8	12266.8	16199.3
M139T283			0.0766959	0.605812	0.871156	138.918	283.219	535.003	649.915	3116.29	759.128	2824.95	2666.3	2158.43	1436.43	751.98	306.904	733.96	985.604	944.863	2703.54	2520.63	2639.43	1827.66	699.971	2000.25	2398.31	2293.09	2411.64	2368.67
M139T284			0.0782561	0.692156	0.951989	138.938	283.649	3051.13	2930.03	2365.41	2803.84	3281.2	2790.39	2524.57	1447.76	2470.21	1589.39	2921.64	4429.45	2900.53	2961.62	3002.72	2259.18	1905.16	1493.74	2411.78	2241.72	2925.87	2318.36	1987.13
M139T317			0.394697	0.0740276	1.17474	139.072	317.226	8144.4	4541.95	6561.71	7848.18	8338.09	7059.38	8746.3	5876.17	9242.83	6569.53	5050.8	7737.42	6943.14	6720.78	3892.63	6836.18	5785.09	6602.78	6515.12	5996.73	5632.36	6020.99	5048.24
M139T704			0.2093	0.10116	0.837387	139.086	704.124	1737.85	876.557	928.127	2064.73	1963.23	2143.68	1875.77	1310.17	2083.6	1686.91	1837.31	1775.66	2034.85	1992.36	2195.5	1390.25	2160.67	1920.44	1817.64	2783.22	2122.49	7412.35	1959.31
M140T145			0.476398	0.00966754	1.64966	140.053	144.887	5534.83	3248.24	4069.93	4452.82	3196.8	3286.51	2177.17	1791.47	3408.54	2894.11	3378.1	2906.89	3265.37	1590.12	2832.44	2017.13	1939.39	757.328	1106.66	853.567	2248.6	2367.05	1321.34
M140T254			0.160517	0.581474	0.964741	140.068	254.267	14610.3	11779.6	12371.7	14846.3	17205.8	16347.2	13714.3	12839.7	13438	13697.9	15289	19703.9	13750.8	14906.7	15340.1	13288	15619.4	13993.3	10398.7	13708.6	14357.7	12637.8	14577.9
M140T267			0.0356934	0.690591	0.945081	140.059	266.559	1178.45	957.106	1016.99	850.846	1197.31	1600.18	1143.97	858.968	1753.54	1076.36	928.149	1122.37	675.127	1305.49	436.18	1489.31	1371.54	1555.67	1665.03	1760.9	578.783	1012.68	897.909
M140T387			0.0844447	0.467424	0.911293	140.034	387.091	502.629	1582.42	884.833	1597.16	1055.51	1524.5	1353.1	362.136	1429.1	1498.42	1508.96	1272.59	1355.76	1146.84	1461.72	1108.26	962.629	1344.12	1327.31	1449.23	1385.57	1700.34	1746.65
M141T255			0.0305191	0.802527	1.02747	141.072	254.511	1408.17	1539.34	1008.45	1350.24	1200.91	1391.75	1305.48	1431.83	2110.73	1735.69	1458.78	1411.2	1616.36	1826.84	1447.74	1347.14	1701.04	1583.37	456.462	1246.49	1215.99	601.965	1690.54
M141T272			0.0277581	0.908362	1.01305	141.04	271.801	885.638	941.476	920.712	891.614	1166.51	988.743	1050.87	1913.78	948.318	679.687	1037.26	1122.61	968.332	997.106	1143.89	1023.44	810.88	1325.12	876.411	948.529	925.971	1031.94	834.559
M141T294	(M+NH4)+	Picolinic acid	0.678945	0.0166993	1.18217	141.066	294.01	12467	16934	15532.5	13270.2	15341.6	12206.5	12745.8	13365.3	17769.5	12846	11408.6	12165	10111.9	12142.9	10201.3	10583.7	11946.4	15336.9	12127.5	14498.7	10730.2	12687.9	12064.2
M142T238			0.31923	0.0124968	0.610364	142.064	237.594	294.978	1034.87	532.102	640.418	1795.69	1155.34	1298.13	918.833	835.84	407.554	504.144	2386.45	1500.93	1493.8	1438.67	1680.13	1181.51	1442.53	1380.87	1594.98	1280.27	1300.9	1398.24
M142T295			0.0952531	0.644549	1.0784	142.069	295.178	520.288	2281.13	2397.45	2463.36	2734.48	2662.32	2637.17	2075.1	1323.81	2278.34	796.9	2629.33	2590.22	2452.06	2264.18	2391.62	1676.44	2445.65	2168.48	404.752	1798.14	2090.69	2008.26
M143T226			0.244233	0.0196795	1.41531	143.001	226.382	1224.3	1586.76	1087.08	988.924	1610.55	1137.69	438.75	663.576	1207.19	795.083	911.6	746.36	749.023	744.096	710.438	818.151	496.88	870.793	756.537	784.487	797.744	841.862	737.12
M143T237			0.136107	0.586798	0.889271	143.072	237.02	4472.71	3469.67	3597.53	3514.27	493.292	489.132	2911.38	5456.1	712.468	3558.03	645.442	4449.06	3610.5	3815.24	3724.32	3493.77	2198.02	3631.6	2992.86	3684.21	3654.18	4107.54	3984.16
M143T267			0.0676685	0.883101	1.02987	143.117	267.459	3047.56	5462.95	8437.84	6938.4	5764.07	6057.99	7287.99	12912.4	9728.52	444.825	5417.39	5723.03	8508.52	4474.36	9303.14	7655.17	3091.08	8337.2	7742.06	3913.86	3422.27	3633.73	3293.69
M143T420			0.0920531	0.297314	0.893909	142.938	420.028	954.981	622.541	725.398	871.335	1129.21	836.053	745.25	840.01	557.194	450.459	1208.14	998.491	879.993	599.393	935.578	725.593	957.895	943.358	655.417	746.27	396.238	628.03	377.89
M144T220			0.598661	3.56763e-06	0.713398	144.065	219.966	2304.8	3038.06	2739.64	3686.37	2984.96	3073.5	2877.32	2595.95	2788.43	2565.53	4267.71	4054.91	4597.98	3085.35	4272.64	4113.87	3826.86	4213.71	3731.42	4001.86	2546.17	2578	2315.89
M144T238	(M+NH4)+	Imidazoleacetic acid	0.0614023	0.614496	0.958995	144.08	237.531	2818.06	2420.38	2584.41	2436.78	2676.88	1676.89	3994.99	2808.99	2946.47	2075.52	2814.44	3221.06	2856.31	2817.83	2768.35	2899.21	2014.52	3064.45	2370.21	2743.49	1599.49	2110.82	1559.99
M144T254_1			0.120608	0.62851	1.10137	143.657	253.884	5212.42	3978.3	1683.49	1654.97	4482.24	4183.85	1366.28	2359.81	4232.47	1440.5	3323.36	2309.96	2989.32	3530.15	1326.2	1019.5	3984.57	3195.27	3875.39	2224.71	1651.43	3652.74	3448.75
M144T254_2			3.67012	0.0297272	0.822706	144.102	253.746	450630	532094	337228	406620	474825	428278	322802	303621	375316	227158	489744	345409	503374	484367	412357	537753	448974	558998	496784	412337	431386	387442	442565
M144T311			0.179758	0.261817	0.858719	144.084	310.8	2767.01	2803.54	2233.81	2044.72	3094.01	2934.22	1804.95	2259.64	2342.1	1659.71	4081.47	1801.43	3488.25	3711.96	3033.5	2020.16	2935.06	3233.68	2627.28	950.237	2832.64	2631.02	2294.88
M144T336			0.700223	0.0791897	1.21032	144.101	336.391	20379.8	21561	23349.5	20405	21011.8	23654	14019.6	14659	16175.2	8982.62	11481.2	15876	14029.4	15816.9	20022.6	16532.5	12037.1	17639.5	12916.5	15836.6	14572.6	13070.4	15069
M145T254			1.10691	0.014093	0.822247	145.105	253.891	37719	38172.7	29090.2	33241.9	37630.8	35415.6	27175.8	24729.6	28705	17947.2	38605.7	29916.3	38842.6	39624.1	33576.2	41189.8	36951.9	42406.8	41703.3	33989.7	35579.3	32405	35529.8
M145T269			0.0546544	0.539232	0.929478	145.097	268.818	1081.58	1096.6	845.82	1046.24	1190.38	1215.71	1173.23	1137.8	1492.77	710.115	1441.81	719.4	824.2	1022.51	1222.72	953.176	991.988	1543.77	1916.13	1188.42	1122.45	868.332	1124.2
M145T286			0.194698	0.659036	1.04585	145.049	285.962	10030.1	11696.9	10940.1	5391.87	12783.6	13286.8	15383.4	14219.2	10297.8	13246.8	10601.3	8170.87	11464.4	12275.7	6379.88	12910.1	13362	11561.7	13352.5	12056.5	12422.9	11602.5	10901.2
M145T317			0.0515216	0.991675	0.999624	144.984	316.622	37760.5	41563.1	38215.8	37810	45527.7	41120.4	42503.1	38915.6	44427.3	37034	38243	44908.7	42353.5	43723.4	43709.2	35781	35889.4	42861.2	37667.1	39893.4	37292.5	34924.3	30033.5
M145T337			0.121279	0.497432	1.12796	145.104	336.505	3257.68	3205.04	3746.38	3717.2	2564.87	1681.46	2858.89	632.293	2044.4	1249.13	2053.85	2718.56	2575.23	2288.69	348.69	2772.4	1680.23	2551.44	2482.21	2654.78	2744.81	1714.98	2170.2
M145T45			0.0684327	0.693236	0.899403	145.099	44.867	2466.44	2631.46	4016.09	1436.16	1142.4	1860.01	2076.23	2531.34	2833.17	2598.52	1065.33	893.527	1879.39	1646.48	1546.07	3235.51	3056.92	7575.33	2753.6	2578.36	2688.23	2339.64	2680.31
M146T216			0.256318	0.0986947	1.45245	146.026	216.476	2288.11	1109.6	798.168	1879.38	1386.28	2551.82	1207.81	689.498	3383.95	1262.85	868.701	997.266	1630.34	1941.66	1142.56	1127.12	915.801	679.823	1101.46	994.95	943.598	911.374	597.779
M146T237			0.117278	0.503307	0.937561	146.06	237.426	3692.17	4583.67	4275.63	5058.77	4743.66	3391.03	7815.94	4427.31	4079.36	4063.79	4337.57	5793.86	5357.72	4447.45	4682.52	4773.62	3713.86	5269.8	4706.85	6120.27	2357.27	2646.46	2546.93
M146T254			0.282675	0.140595	0.81773	146.106	253.99	4022.93	3596.81	2766.09	3784.33	3127.6	3863.1	2646.9	2228.53	3811.49	1268.91	3840.25	1504.22	4468.48	4699.79	3405.85	4082.78	3737.04	4561.14	5250.87	2502.13	3472.33	2543.4	3668.86
M146T311			0.119396	0.309881	1.16423	146.081	311.171	1802.55	2153.26	610.059	1120.69	1435.47	1287.82	695.323	850.683	1076.17	1029.38	1211.14	1196.2	1203.81	839.81	951.2	960.633	1020.09	1259.81	742.858	974.467	2003.38	1274.3	1249.87
M146T335	(M+H)+	4-Guanidinobutyric acid	0.0613426	0.799227	0.976335	146.092	334.955	12049.1	16211	12481.8	13202.2	12763.6	15103	17868.8	14782.5	23342.9	10988.1	19169.2	14642.1	11448.8	13890.4	15130.5	15140.1	12514.2	17631.6	18555.1	14277.4	11070.6	11503.3	12537.9
M146T355_1			0.0664745	0.538032	0.914823	145.666	354.685	799.538	551.128	778.411	1031.99	1048.74	514.808	1277.44	524.32	808.64	1183.2	1233.1	1327.59	953.402	1279.05	808.022	1069.52	563.173	860.886	611.064	605.511	950.54	412.1	715.027
M146T355_2	(M+H)+	Acetylcholine	1.2617	0.142793	0.891557	146.118	354.846	87088.4	66138	87657	90669.7	105015	81645.7	119013	92887.8	120769	105621	138983	134928	98373.2	93228.1	109405	101450	93625.1	92860.8	111960	98033.9	79895.7	63034	58718.1
M147T280			0.182185	0.0368767	1.29902	147.043	279.533	1219.92	1087.67	1216.43	1375.03	712.297	932.8	887.411	797.083	801.482	726.65	804.773	866.457	919.495	816.798	1064.14	632.413	774.489	512.89	326.346	793.098	829.793	455.128	559.211
M147T300			0.137901	0.31536	1.21209	147.047	300.324	1391.95	821.353	2302.81	2013.85	2313.77	1718.36	636.132	584.841	681.721	863.624	992.098	1252.94	1095.43	1200.29	1173.44	967.179	889.146	1132.99	1173.13	1119.56	953.804	1136.93	632.49
M147T335			0.183451	0.145773	1.20173	147.095	335.082	1953.22	1934.57	1471.72	1841.34	2331.5	1075.45	1662.95	1671.2	1365.63	1685.63	853.339	1861.24	1458.9	1087.79	2289.48	1462.16	1307.14	1855.6	755.216	1209.77	1889.68	1163.61	2254.3
M147T355_1			0.187428	0.286266	1.17817	146.621	354.781	1603.09	1541.62	1977.5	2821.96	3403.57	1365.95	1880.2	1657.07	1994.86	2177.37	1656.1	1069.54	1617.83	2725.59	1133.11	2262.29	1023.19	2682.59	1658.21	1506.2	925.298	432.948	653.658
M147T355_2	(M+H)+	L-Glutamine	0.955212	0.365661	1.04949	147.076	354.642	317653	241669	289491	338395	302431	260737	355411	259852	306539	287801	286698	281248	307042	289522	308214	284959	202319	265523	309706	285164	214304	215092	213739
M147T355_3			0.362925	0.187247	0.870369	147.121	354.955	7201.01	4553.73	4550.1	7258.92	8246.22	7516.4	9401.8	6980.42	9307.84	7906.12	11367.8	9030.77	6672.33	8268.48	9476.95	8163.93	7343.93	5606.55	11002.3	6850.45	5801.03	3228.12	4860.93
M147T36			0.36015	0.135632	0.80847	147.064	35.71	6979.85	5881.64	3359.49	2747.85	4810.6	3935.71	5642.57	2779.03	4789.3	4509.77	3965.79	6384.59	3947.23	4285.99	4958.08	6283.64	3814.85	6446.62	7365.28	8747.68	5747.84	3925.22	5077.72
M147T386	(M+H)+	L-Glutamine	0.603089	0.0608494	0.871233	147.076	386.036	14096.8	15520.9	11650	17112.7	12526.5	10990.5	20271.1	17620.3	17986.2	18783.4	16915.9	16601.9	18984.1	16673.1	17564.7	19996.7	15001.5	18080	19102.8	20776.6	14108.9	16063	15813.1
M147T420	(M+H)+	L-Glutamine	0.189309	0.351775	0.944149	147.076	419.733	10860.5	8822.31	10625.4	9418.45	10985.4	12500.9	11064.9	9703.58	10338.1	8681.14	11039.7	9980.57	10020.1	12816.6	11950.8	12660.2	7184.05	11299.5	11690.1	10452	5935.47	7034.47	7574.75
M147T44			0.0439226	0.964093	0.990502	147.116	44.1775	4893.6	2126.56	6251.8	6158.03	3618.21	4328.76	5728.43	4714.65	1040.73	4708.26	5027.2	5044.15	7118.16	1756.47	666.609	5337.88	6821.67	4922.15	6129.63	1162.92	1291.62	1208.17	5365.45
M147T497	(M+NH4)+	2-Pyrrolidineacetic acid	0.524971	0.611836	0.859197	147.113	497.469	57506.5	24766.8	27669.9	16008.5	22879.5	59740.6	4238.91	21680.8	54571.6	13870.4	58668.2	59152.3	45634.4	14865.1	60631	17057.2	16047.4	57374.2	21639	1508.8	34390.8	9282.95	45998.2
M147T566	(M+NH4)+	2-Pyrrolidineacetic acid	0.0238674	0.976557	1.00603	147.113	566.391	18406.3	8729.42	10664.8	13283.8	15551	30313.7	32842.2	13797.2	9569.77	17383.4	11350	21806.1	25726.4	7785.96	17792.2	11524.8	9213.1	15224	21834.7	27262.1	7578.08	7532.19	13544.7
M148T233			0.0935362	0.608144	1.18596	148.133	232.578	2784.2	2731.03	476.68	747.422	898.578	850.176	1153.03	668.136	1201.5	2534.72	540.705	556.554	2687.44	2437.39	2601.23	466.655	536.25	994.3	331.341	691.233	490.981	385.162	2564.44
M148T244			0.366145	0.22932	1.20691	148.113	243.668	12441	7605.99	7766.26	6872.92	5157.35	9147.62	7665.2	7594.34	7580.23	7785.88	6983.07	7088.35	6995.13	12780.9	7640.72	6196.73	6853.78	4402.26	6087.91	938.53	7781.17	6830.45	5167.19
M148T273			0.603345	0.00305461	0.749997	148.096	272.651	5411.13	4713.91	3133.61	5417.89	6965.59	4795.01	4163.5	5493.58	5429.74	4462.3	7253.53	4104.3	7808.54	6234.62	6667.41	6513.23	7553.3	8207.29	6045.8	6260.64	7023.43	6080.65	6721.99
M148T278			0.0696655	0.629369	1.05161	148.003	277.526	2970.32	2426.94	3928.15	3253.94	2394.01	3198.01	2876.78	1227.78	2665.47	2371.31	2580.13	2682.41	2619.55	3564.59	2925.24	1938.34	2271.11	2047.18	2355.21	2988.45	1992.37	1417.86	2146.43
M148T309			0.0906169	0.985111	1.00269	148.043	309.05	29643.3	28284.4	38475.4	50089.2	26929.7	20561	23548.3	15662.2	13830.6	28422.6	36107.4	31469.9	36586.7	20733.9	27076.2	28215.5	28250.2	26339.8	17884.2	22044.5	27924.5	31568.9	30727.5
M148T347			0.141959	0.718259	1.04868	148.042	347.344	49162.9	47916.1	76677.2	77228.5	43745.7	35852.7	49811.5	33609.9	24147.7	46670.8	53022.4	53410.5	58840.2	31702.9	45076.7	53869	49311.3	42470.9	31774.7	42837.4	46163.3	47544.4	42937.8
M148T355_1			0.13736	0.54879	1.02751	148.079	354.661	20437.6	15356.2	16735.3	20266.2	19186	17868.5	19134.1	16487.9	18465.6	17333.5	16158.8	17922.5	18521.7	17939	20313.3	17510.1	13660	16809.7	19822.5	17759.9	12965	14536.3	12614.2
M148T355_2			1.21934	0.00258952	7.8003	148.122	354.692	780.16	9756.63	12055.1	14869.3	12102.5	12352.6	910.795	822.758	690.995	10753.2	1366.27	1477.08	493.948	624.157	829.15	1015.84	823.878	1077.47	1206.67	712.605	634.011	8995.76	461.671
M148T385	(M+H)+	L-Glutamate	0.317355	0.38026	1.0667	148.06	385.131	24265.5	20195.5	28706.3	23698.5	23312.5	22631.8	23101	17644.7	24989.5	22710	25886.2	20840.2	24637.6	24200.8	23582	21434.8	12132.9	20619.2	18004	25458.1	15120	17021.4	15960.7
M148T42			0.109537	0.498778	1.09159	148.039	42.013	3698.68	3042.52	3525.85	4162.21	4196.04	2708.61	2450.18	3894.06	4411.56	2921.05	2718.76	3478.72	2864.41	3521.33	4030.37	4206.14	5048.44	2710.38	2739.88	754.73	4446.42	2839.95	2304.06
M149T238	(M+H-H2O)+	Phenyllactic acid	0.0275869	0.97474	1.00483	149.059	237.854	5407.55	4642.34	3240.34	6882.47	3297.96	3261.29	2754.32	2290.8	2757.12	2634.42	2389.96	5221.38	5043.48	3548.43	4220.75	3390.08	3927.75	3570.26	3411.62	2266.35	1824.75	1983.87	3009.27
M149T272			0.164566	0.00346779	0.759764	149.1	272.488	444.556	327.805	262.743	302.731	548.284	488.83	266.267	474.689	451.822	340.161	489.566	428.582	499.074	502.521	543.913	625.24	574.289	494.986	471.908	513.48	517.423	409.388	416.988
M149T355			0.158778	0.274755	1.10989	149.08	354.71	3411.55	2158.8	3028.1	3913.22	3284.9	3302.52	4264.19	1879.11	2880.28	2155.59	3105.62	2839.84	2868.49	2742.76	2894.59	2766.05	2127.38	2367.77	3111.02	2457.02	2370.7	2114.33	2289.44
M149T385			0.0121528	0.906339	1.01085	149.063	385.38	1837.73	1523.16	1746.92	1814.54	1775.69	1380.73	1604.18	1363.45	1775.47	1539.29	1591.91	1279.45	1711.24	1761.56	2330	996.074	1301.75	1541.48	1374.94	2297.06	941.46	1027.35	1258.2
M149T45			0.188876	0.335714	1.16794	149.095	44.634	3357.73	2157.21	3007.45	1294.52	1821.22	4204.33	1742.26	3594.14	2314.14	1650.95	1590.02	2009.22	3086.32	2726.17	871	1941.17	1991.43	2487.05	2223.84	2602.3	1976.61	486.18	2224.42
M150T139	(M+H)+	Triethanolamine	2.07866	0.176541	0.110383	150.112	138.603	6265.69	7249.08	4088.05	3895.48	3022.42	9753.26	2128.82	2705.92	6148.4	8066.36	5280.59	5557.29	6960.47	93701.3	8911.25	11428.9	22186.8	13260.1	3544.72	312246	19453	17985.5	19355.9
M150T142			0.297103	0.245773	0.904089	150.066	142.409	11165.5	6930.58	7470.99	5915.54	12563.6	9960.85	10521.5	9275.91	9296.72	9213.89	10103.1	11089.2	9549.46	8284.04	8500.35	13308.9	8404.91	11224.8	10102.5	11541.1	8268.77	7036.99	8109.26
M150T219			0.118871	0.236537	0.878462	150.077	218.946	910.664	1002.08	1089.33	926.062	1056.13	1056.98	1192.07	706.546	944.76	1005.15	1777.25	567.669	1330.49	867.1	1092.93	1003.63	1309.55	1084.66	919.425	1305.35	1027.79	582.206	633.284
M150T261			2.38531	0.0258707	0.224227	150.079	261.413	16469.1	659.581	630.467	30145.2	754.66	11646.7	14777.7	14557.4	10116.1	360.162	45717	20142	759.611	11655.7	41299.5	63662.1	61390.5	150603	688.394	50581.3	945.157	631.825	31019.1
M150T265	(M+H)+	L-Methionine	0.0372309	0.833253	1.03339	150.058	265.007	31718.2	28992.6	40383.7	55745.1	29565.4	21017.5	27012.6	13627.8	16247	25068.3	36891	34515.9	37149.3	22172.1	30111.6	25004.5	25067.9	28410	17915	22789.5	26022.8	24626.8	22162.4
M150T309			0.0479568	0.597886	1.07302	150.038	309.142	1524.39	1596.12	1816.3	2597.74	1479.09	1133.49	1180.15	946.991	931.689	1134.53	1701.86	1426.47	1686.89	1086.9	1154.33	1474.8	1469.33	1211.95	798.336	1353.75	1387.17	1473.32	1354.44
M150T347			0.0139275	0.872793	1.02227	150.038	347.411	3105.69	1775.83	3564.81	4256.29	2149.83	2410.37	2738.07	2106.13	1486.13	2828.74	2239	2706.48	4177.18	1783.66	3009.21	2667.82	2879.63	1451.56	2374.63	2557.22	2031.87	3015.67	2657.2
M151T139			0.0141448	0.98277	1.00737	151.115	138.638	6409.65	7122.87	7122.15	8035.2	7641.56	6586.67	5240.57	2045.66	5265.57	4685.04	4565.18	6662.97	5336.03	7325.92	1372.38	4854.78	2310.85	763.894	4286.13	22236.8	5083.98	1458.75	5479.77
M151T140			0.454367	0.0225586	1.23499	151.061	140.27	6870.61	6805.45	6542.27	7650.58	7373.53	4852.98	4875.3	6199.15	5485.89	4659.44	4328.24	6226.6	4727.46	3737.19	4733.42	4624.73	6121.61	6601.29	3987.75	4560.06	4420.78	3064.4	4434.92
M151T262			0.697969	0.0114157	0.264167	151.115	262.331	725.385	452.445	355.104	804.022	2248.94	1603.79	1033.4	1001.97	732.201	665.841	3671.78	1230.52	2701.65	623.56	3668.18	3967.54	4386.54	11064.7	1032.36	4081.29	2356.8	2395.12	2022.24
M151T265			0.0958201	0.464329	1.10821	151.061	265.321	2753.89	2489.2	2845.16	3712.06	2380.3	1824.83	3132.34	1561.05	1680.29	1948.61	2776.21	3438.81	2869.21	2139.71	1555.69	2576.8	1859.99	954.063	1800.02	1981.69	2027.27	1781.15	3516.79
M151T311			0.36057	0.39716	1.48952	151.144	310.656	1001.02	724.711	1501.7	978.071	1461.58	1444.52	12460.7	7511.21	14272.3	5889.41	1186.4	1323.09	849.306	992.758	852.788	3305.11	4953.68	6902.07	5519.17	5834.05	4318.64	3603.9	3895.33
M151T355			0.219393	0.462145	1.04129	151.047	354.838	23207.9	19365.8	19968.4	24993.3	22821.9	20558.5	22409.5	17696.7	21863.1	19071.3	20225.9	20786.8	23339.5	21245.2	23455.1	17185.1	14344.3	20794.7	21642.7	20532.1	19088.5	16535.5	15400.9
M152T183			0.00202542	0.975807	1.0047	152.056	183.177	1955.7	1542.22	1410	861.3	2204.71	1579.73	1463.62	1733.98	1748.98	1228.95	2213.83	2190.08	1275.7	548.695	2425.91	531	1604.47	1920.72	1515.52	1429.68	1279.11	1002.34	1385.18
M152T260	(M+CH3CN+H)+	Pyrocatechol	0.709422	0.00356787	0.521111	152.07	259.525	2582.32	2105.71	2451.07	2735.31	2520.46	2123.8	2730.89	2175.94	2259.28	2199.69	9373.91	5834.63	3239.08	2058.73	4731.17	3261.14	4095.23	5633.75	3069.73	4536.42	3229.4	3147.59	3724.87
M152T263			0.133678	0.397231	1.18	152.117	262.726	2051.84	1982.93	2099.73	2414.89	1800.81	1783	1699.12	1579.53	2073.99	1789.86	584.161	3192.43	2954.2	1746.16	597.618	385.069	2528.15	1774.8	1929.95	642.798	2338.98	2076.42	2015.43
M152T265			0.1506	0.250293	1.1454	152.054	265.323	2327.64	1714.35	2157.22	2798.73	2013.52	2117.58	1761.14	2141.78	2261.35	1508.68	2560.58	1918.82	2381.29	2109.62	1322.77	990.717	2680.37	1626.89	1191.85	1378.37	735.339	1516.23	1414.96
M152T301			0.0398214	0.741049	0.962495	152.081	301.084	1479.43	605.567	1627.17	799.561	944.418	981.053	777.066	1019.96	1030.77	867.65	615.872	1136.5	1327.65	1044.06	869.449	1121.72	1069.31	1246.07	989.535	1107.31	858.933	965.491	338.65
M152T311			0.171192	0.0399607	1.3661	152.147	310.735	470.814	583.305	478.668	499.463	446.429	493.678	810.502	614.284	1201.77	688.216	451.867	438.253	348.275	533.239	452.036	433.285	382.84	553.589	519.251	489.624	616.181	617.457	522.607
M152T34			0.234436	0.410871	0.910296	152.07	34.216	7158.57	4450.08	7946.68	6840.15	7798.2	9298.41	5286.38	3536.78	9670.69	6677.67	5458.49	9557.46	5286.8	6137.06	8762.23	8089.29	6698.77	7865.88	7891.05	9682.98	3984.23	550.368	6969.1
M152T355_1	(M+Na)+	L-Pyroglutamic acid	0.176074	0.52828	1.03845	152.031	354.855	21314.5	14309.4	19186.8	21716.9	20309.2	17508.1	20396.6	15907	18591.6	17028.3	18659.7	19238.5	19536.8	19777.7	21075.2	15901	12669.9	17210.4	17515.2	17787.2	15982.8	14773.3	14144.8
M152T355_2			0.295204	0.544614	1.38852	152.051	354.975	19129.2	1323.72	1512.76	21320.9	18185.3	1206.99	1144.6	928.877	1036.26	15832.4	1162.75	17547.5	1259.41	1421.78	1570.77	15793.1	702.391	16181.3	1716.45	1427.24	607.246	1051.01	1112.72
M152T696			0.157893	0.257708	1.18745	152.107	696.279	1822.68	1986.12	1886.67	2004.73	1912.77	1839.55	1827.08	114.242	2050	1781.16	599.865	1144.02	1913.31	1974.65	1403.14	1925.78	1049.57	1510.79	1826.87	1157.92	1222.96	1775.14	872.934
M153T278			0.655134	9.87778e-05	0.648513	153.032	277.941	2212.78	1256.91	2021.19	2944.83	2639.01	3269.23	3146.44	3486.62	2827.19	4557.08	4188.16	4438.08	5076.18	3886.82	3792.03	4575.08	4171.61	4428.47	4753.37	4423.03	3416.1	5439.3	3840.22
M153T298	(M+H)+	Oxypurinol	0.656066	0.000888698	2.42043	153.04	298.046	1674.56	4041.79	1452.81	1820.14	3105.58	1952.26	4096.17	2157.45	5104.17	2798.83	1364.22	606.504	1018.82	1784.32	1406.2	849.091	567.528	1034.14	1132.81	1888.73	1080.62	1200.86	956.016
M153T304			0.297361	0.256743	1.32345	153.113	303.754	587.486	537.094	3432.29	3483.25	3843.02	3585.39	3253.56	3167.99	3499.84	3261.23	866.725	656.408	502.366	3595.07	3525.49	1065.63	969.819	3683.93	3406.88	3376.51	439.607	3081.29	3320.35
M153T355			0.182336	0.0854055	1.19424	153.034	354.821	1775.38	1292.17	1217.25	1563.63	1776.37	1521.5	1573.97	1196.11	1101.1	1491.99	577.475	1362.07	1098.6	1600.14	1549.64	1019.08	1340.84	854.426	1552.03	1195.25	1380.47	989.281	1110.37
M153T693			0.269704	0.0101664	1.29036	153.102	693.394	1570.72	2308.02	1497.81	1610.18	1679.61	1727.64	1599.64	1633.78	1680.16	1352.43	1618.55	1679.36	1112.2	679.932	942.013	1406.28	1382.18	1046.04	1532.69	1511.9	1748.85	1595.33	1613.12
M153T88	(M+H-2H2O)+	N-Acetylglutamine	1.71836	0.184898	1.24036	153.065	88.322	146449	187365	112551	143337	142104	139874	99496.9	240613	187367	71700.1	174191	173781	115330	80959.3	159677	137078	130239	94228.6	53248.6	67100.9	122885	98946.1	101983
M154T111			0.479119	0.0376909	0.404517	154.053	110.64	437.666	1442.99	418.26	411.047	847.857	1729.92	865.768	2278.38	434.984	645.663	7579.4	1295.71	2182.59	1506.92	1931.52	1950.53	1298.43	1966.72	1739.05	2064.9	1727.7	1949.01	1018.29
M154T153			0.294246	0.0362796	1.25515	154.061	152.552	2143.76	2739.36	3292.36	2517.43	3150.83	2970.16	1821.48	1550.61	2763.6	1972.94	2272.4	2150.87	1752.75	1620.27	2306.02	2295.58	1251.15	2451.15	2068.5	1687.52	1456.35	1420.74	1639.55
M154T219			0.100262	0.213532	1.09036	154.035	219.447	1059.41	938.7	1056.13	1020.1	864.712	1255.71	1089.55	1405.57	1054.35	958.805	1147.58	1092.35	1092.53	1069.7	942.037	917.291	758.13	865.017	773.523	1157.94	870.057	1075.71	1059.19
M154T299			0.345935	0.0437582	0.78702	154.097	298.643	2524.28	2001.03	2513.83	2515	317.615	2538.69	2267.02	2368.2	3162.16	2403.23	2981.29	3129.27	2893.44	2105.67	2580.27	3805.81	3065.12	2233.13	2727.63	3208.33	2293.49	833.891	2442.17
M154T327			0.559537	0.310765	0.930915	154.058	327.012	42767.1	28949.2	32717.5	45164.2	33406.2	33653.7	33268.4	31436.9	44082.3	28347.5	40868.6	46217.7	44560.6	35251.1	38379.9	37007	29294.2	34591.2	38032.4	35846.1	34065.2	24205.5	27376.9
M154T677			0.00630057	0.95937	0.993613	154.086	677.275	898.379	1007.87	1039.14	1067.5	1955.62	1042.89	861.562	1092.53	1093.14	1002.31	739.311	1205.88	1898.32	896.419	1058.7	1015.38	1135.55	1166.01	1010.74	1005.71	987.974	1697.17	446.224
M154T707			0.023188	0.735211	0.970559	154.086	707.181	1269.32	932.678	899.21	899.292	1278.22	948.079	930.761	922.525	904.076	878.777	1127.32	967.338	1346.86	1483.06	878.095	848.646	843.718	945.175	848.03	873.888	189.376	1141.57	1029.69
M154T89			0.545788	0.168382	1.21075	154.068	88.547	14625	17218.4	17966.8	19272.1	12456	13404.5	13254.7	25249.5	19089.6	9906.15	20103.5	21494	15630.4	9503.62	10587.6	13362.3	10639.6	12643.7	8609.62	11592.7	15531.1	10723.1	11438.8
M155T187	(M+Na)+	D-Ornithine	0.0833995	0.70801	1.07496	155.081	187.374	2832.14	1591.64	1411.59	2191.19	1806.65	3162.05	1372.63	4146.15	3065.24	1333.18	1270.26	1962	1889.13	1313.4	2044.15	1662.29	1088.88	3108.69	3318.91	3657.06	1413.55	1375.46	1360.51
M155T216			0.0894354	0.489972	1.0959	155.059	216.49	1325.87	881.507	952.215	1928.97	2284.37	1763.42	1480.88	1020.47	1475.47	1399.32	1086.52	965.868	1871.44	1313.25	1786.96	953.497	969.815	1413.79	1188.94	1692.42	1082.6	1639.59	1354
M155T262			0.506807	5.19906e-06	1.5222	155.01	261.644	2395.28	2199.55	2409.34	2097.62	2907.99	2511.4	2414.75	1938.95	2988.71	2138.05	1431.03	1663.28	1728.29	1920.89	1261.72	1310.8	1351.31	1832.26	1584.33	1683.82	1410.04	1398.12	1377.54
M155T306			0.137924	0.270528	1.08857	155.043	305.535	1793.23	2274.57	2751.33	2301.24	2483.23	1893	2583.25	2279.7	2671.11	2909.12	2601.05	2013.57	1882.33	1920.17	1623.41	2294.76	1886.57	2303.72	2524.92	2941.5	1384.68	2318.82	2072.24
M155T327			0.0546536	0.770236	0.96477	155.061	326.94	2602.62	3581.56	2889.81	2436.36	3068.47	1580.69	1884.36	2058.11	2514.01	2712.07	3328.53	2900.36	3508.42	3449.61	3092.31	2549.33	1635.5	2299.46	2358.41	1131.02	2877.16	1891.72	2009.33
M156T255			0.300416	0.20471	0.929206	156.042	254.558	11469	9818.63	9269.97	10360	12073.4	11881.1	9851.73	7980.02	10416	10517.8	11564.3	13949.4	11080.9	11295.6	11595.1	9827.51	12055	10865.1	8403.01	10897.6	11820.3	9457.49	10155.5
M156T270			0.24476	0.212983	0.683134	155.996	269.81	986.611	1105.92	674.224	670.21	1048.1	831.34	2568.84	576.669	1938.81	1181.59	483.358	3850.46	459.762	595.4	630.931	2513.14	2435.84	1536.65	2567.09	1882.03	440.22	497.658	587.718
M156T286			0.977927	0.0380046	0.684561	156.042	286.48	16116.7	12290.2	6741.98	11633.7	9449.01	14260.5	14383.1	14792.8	8893.72	12253.4	36817	10733.5	16214.4	16983.7	16932.2	20471.1	17640.9	14084.6	13195.1	13412.9	16934.8	10027	13015.9
M156T302	(M+H)+	L-Histidine	0.131086	0.542222	1.101	156.076	302.466	4249.49	2976.54	2057.26	2263.34	2294.81	5157.47	2529.74	3176.77	3599.78	2276.06	1771.13	2327.35	2043.38	2185.23	2704.35	3282.81	1547.04	3197.14	4204.05	4513.41	1447.23	1670.75	1636.96
M156T384			0.625824	0.274706	1.5168	156.102	383.923	36548.7	24860.4	30780	37866.9	1923.81	2063.92	1909.39	13444.1	30766.8	24185.6	1527.77	26970.6	1572.79	2673.48	33501.8	26498.4	11961.7	2292.61	25541.4	2183.22	20194.8	1636.92	1865.91
M156T385	(M+H)+	L-Histidine	0.138148	0.922659	0.973878	156.076	385.131	36745.7	27757.6	30650.3	58604.8	31924.3	66294.3	33738.7	15181.3	33093.1	27199.1	29426.9	30270.1	32847.7	31672.5	112806	31376.7	13452.9	31614.1	28686.3	28723.8	22679.7	19806.9	18897.6
M156T41			0.183109	0.331387	1.14252	156.138	41.359	3933.05	3454.55	2988.66	3923.36	2540.35	5348.65	3268	2956.13	4376.23	2075.57	3076.08	2715	2668.13	1330.56	2094.63	3337.24	4894.41	3958.95	2734.2	3706.34	3343.78	2372.2	2727.3
M156T426	(M+H)+	L-Histidine	0.463894	0.482495	1.082	156.077	425.938	57427.6	46807.6	50039.7	55617.5	68519.6	54087.4	54103.2	25771.2	59351.4	47372.9	50158.6	45686.6	49447.6	49601.6	74214.9	49828.2	25813.1	51690.3	53880.3	29434.6	38064.7	35314.7	32071.3
M156T488	(M+H)+	L-Histidine	0.795693	0.002823	0.890458	156.077	488.033	23268.2	20687.8	19316.8	22218.7	22124.8	21616.6	21262.3	18219.5	21802.8	21884.1	22879.3	25026.8	26976.7	24706.7	25437.2	22199.7	21345	22647.7	25349	21962.6	21998.5	13359.5	45701.9
M156T706			0.0064332	0.908916	0.9854	156.101	705.615	171.814	738.895	727.059	1205.27	833.988	798.18	789.372	1055.47	694.37	716.718	822.221	784.817	654.598	751.91	1220.58	707.736	726.33	733.408	685.817	758.255	798.988	773.489	597.978
M157T238			0.125499	0.351628	0.912603	157.075	237.806	2015.8	1826.95	1731.47	2914.38	2774.12	1622.68	3377.12	3202.06	2746.77	2087.7	2689.39	2225.25	2834.72	2511.89	2301.03	3196.45	1938.95	2865.08	2814.56	3248.76	1763.86	1826.09	1483.84
M157T275	(M+CH3CN+H)+	D-Proline	0.745101	0.0456446	0.853759	157.097	275.084	19408	17713.6	11763.1	23206	22864.8	21464.4	21424	23489.5	18451.7	15829.6	29981.3	20021.7	26335.4	18995.9	24016.8	22549.2	22456.4	21176	22329.7	21259.4	13779.1	13577.4	14173.5
M157T304	(M+CH3CN+H)+	D-Proline	0.5187	0.114649	0.773997	157.097	304.166	4676.99	5400.43	7550.79	5011.18	7388.38	5669.05	7155.53	8223.47	8715.21	4543.6	13428.4	7966.66	7593.28	2880.8	7046.34	11855.4	5762.22	6699.78	12091	7796.13	4014.88	6210.83	4200.61
M157T349			1.62768	0.000160569	0.60217	157.06	348.818	10425.4	10433.9	13260.4	12843.4	10343.1	11727.7	23228.4	15529.7	16686.8	21293.3	20064.1	25919.7	27067.2	18968.9	18052.3	32474.5	22456.3	23822.4	27825.3	25427.3	18070.2	23916.8	20366.1
M158T159			0.607309	0.00662425	1.48473	158.117	158.59	3755.58	6269.35	7916.33	5391.03	6243.67	5348.35	3950.4	5350.9	3499.19	3917.19	4057.2	1884	2284.16	2795.45	4025.39	3748.7	4295.21	3959.18	5084.8	2648	3402.28	4594.48	3496.35
M158T191			0.0279402	0.775675	1.02372	158.044	190.835	481.75	542.44	487.519	535.647	720.399	539.27	526.634	807.313	622.223	614.538	542.702	440.815	595.167	475.639	481.545	562.42	562.98	797.88	603.789	678.62	722.206	605.003	669.671
M158T238			0.157064	0.165659	0.864439	158.082	237.673	1573.19	773.446	1608.84	1805.09	1480.32	1208.94	1675.15	1707.59	1812.14	1240.62	1763.79	1911.66	1744.26	1745.32	1504.03	1583.81	1238.58	2679.41	1689.68	1359.07	805.1	1087.58	1520.6
M158T247_1			0.221903	0.0469024	0.686616	157.628	246.746	767.662	612.26	276.004	820.626	1242.51	668.58	708.76	36.7949	1060.32	451.78	632.812	923.105	1028.53	1042.01	1412.55	522.787	957.547	1000.51	1355.84	802.635	715.043	599.485	588.928
M158T247_2			3.873	1.16181e-07	0.560575	158.117	246.574	55928	61109.7	55259.3	62732	74015.5	78276.3	51139.3	40980.7	58928.9	48081.1	90752.6	101251	122952	95814.8	92036.6	112822	114446	96751.1	125215	94119.3	59267.7	67374.8	71549.6
M158T270			0.097425	0.592393	1.10099	158.067	270.377	1454.35	1479	3007.03	3565.04	2104.27	3241.08	1397.68	2453.51	3492.64	1312.89	2421.06	2934.56	1701.96	1920.94	2020.1	1501.44	1443.93	1848.5	1418.95	4139.86	2078.1	1491.3	1619.72
M158T275			0.255447	0.00678081	0.838949	158.1	274.907	1782.01	1502.59	1042.64	1845.03	1511.13	1679.37	1793.65	1617.47	1401.26	1332.86	2168.57	1688.26	1895.46	1742.62	1777.55	2158.55	1827.23	1618.36	1829.37	1779.1	1283.81	1335.11	1114.19
M158T292			0.269153	0.00850587	1.35942	158.092	291.91	1171.84	1666.65	1653.91	1282.5	857.266	1588.84	1354.35	1324.09	1717.02	1211.2	1206.03	1426.14	1191.53	687.36	698.491	940.768	1281.08	1220.33	843.18	676.844	798.135	1314.37	673.108
M158T303			0.147629	0.686872	1.11235	158.044	303.425	7853.91	3631.56	2198.22	2860.75	2105.54	7644.11	4239.01	9505.57	6863.39	3090.3	1969.58	2244.28	2621.91	3242.04	3443.77	5961.88	2117.81	5074.2	10160.6	8106.81	1777.71	1539.89	1528.64
M158T349			0.401686	0.00246668	0.683045	158.064	349.15	638.75	1250.43	1381.91	984.973	1631.11	1560.66	2018.14	1851.53	1466.8	2139.74	2591.61	2128.22	2753.8	1509.62	2458.01	2521.03	1654.13	1937.8	2375.42	1919.65	1358.73	1094.55	1504.43
M158T387			0.548451	0.00633684	2.34785	158.044	386.766	2679.48	3405.93	4731.47	2477.08	3237.87	3787.98	877.305	479.383	1919.06	814.424	990.055	1000.34	1122.33	1161.03	1258.43	848.514	669.751	1567.78	1063.7	714.804	1687.63	1761	1263.05
M158T692			0.0451609	0.655829	0.929132	158.154	692.055	1284.63	1402.3	1337.65	1108.12	1271.63	1312.38	1409.9	2999.06	1412.47	1453.31	2222.01	1390.44	1302.54	1040.46	1196.85	1393.96	1074.88	2803.84	1500.98	2208.94	1282.18	758.977	1254.28
M159T157			1.83856	0.00883396	4.9497	159.028	157.054	8617.29	26317.5	1920.94	7942.94	40888.4	13400.3	23938.9	1311.22	51805.5	21178	3159.63	3074.11	1741.77	11424.9	4200.59	1209.6	814.241	2398.89	6412.03	5429.5	13280.6	11320.1	10598.2
M159T238			0.604099	0.0534557	0.882927	159.091	237.738	16616.7	18673.6	16254.1	19653.4	19709.5	15988.3	25615.6	24190.8	21555.1	18839.3	23213.5	25149.6	21228.5	23027	22325.9	23473.6	16588.1	23897.1	21408.4	22919	16350.2	17302.1	14417
M159T239			0.414501	0.0990981	0.632907	159.007	239.326	4171.13	1041.68	4498.8	575.745	557.136	3766.29	511.529	5899.37	1456.4	366.852	430.058	4926.14	3564.36	4143.48	3597.69	4054.55	3064.13	4430.56	3789.37	4094.87	4429.03	4226.3	4507.02
M159T246			1.30438	1.16387e-06	0.445644	159.12	246.412	4916.78	4880.88	4576	5685.04	4981.61	5866.2	417.147	927.181	5743.03	4419.43	8304.76	9524.02	10589.2	10234.2	9669.76	9735.95	11388.6	8290.76	10353.1	7082.62	5394.24	7703.59	6914.58
M159T259			0.0155947	0.889897	1.0225	159.065	258.855	3399.64	2648.53	1856.85	2629.7	1711.44	4476.83	3274.23	3909.48	3935.03	2615.33	3374.43	4345.84	2949.73	1220.75	2061.69	3317.24	1451.02	2362.62	4840.8	3862.7	2441.7	2411.25	2362.12
M159T337			0.0447968	0.728795	0.961145	159.087	337.263	2486.16	1603.01	1948.78	1952.84	2367	2270.87	1665.51	2186.75	2726.69	2168.11	2638.53	1032.81	2428.69	2231.75	2021.2	2837.47	1297.5	3055.29	2925.92	1770.68	1532.96	2088.51	2138.08
M159T371			0.843014	0.15223	1.09034	159.076	371.178	62302.6	73609	65110.3	64133	71369.7	59724.1	66584.6	54887	63135.7	55497.8	74375.4	55323.8	61215	58606.2	58207.9	54775.6	38952.8	63036.2	52477.1	66660.3	43852.5	43942.9	45237.3
M159T44			0.446947	0.0376131	0.696001	159.117	43.979	3968.1	1608.31	2271.62	1726.99	3134.78	5065.04	4068.35	3879.52	890.892	1605.64	3264.78	3621.49	3925.21	1905.68	4621.44	4063.59	4153.1	4232.67	4863.59	5893.27	3375.75	3231.25	1230.48
M160T205			1.16686	0.105562	0.53668	160.133	204.916	1316.93	1046.46	1829.16	1482.4	35189.3	1526.29	27431.8	28425.5	20095.1	20193.5	1863.29	46865.7	1583.16	41129.3	40350.8	31122.5	30883.3	34515.9	2379.95	27442	24510.9	27788.2	24420.5
M160T238			0.400538	0.00866234	0.759841	160.095	237.755	1959.7	2401.45	1264.29	2588.42	2706.67	2703.42	3396.23	3234.8	2980.86	2713.05	3519.77	4407.97	3742.57	3194.21	3813.01	3497.9	2082.17	3773.98	2895.19	3223.64	2234.59	2211.24	2084.28
M160T247			0.136254	0.248017	0.829522	160.121	246.671	1058.92	286.624	1098	914.221	1282.94	575.217	1113.88	531.034	903.758	614.766	711.357	964.785	1663.07	1369.54	841.029	1045.97	1267.46	737.12	785.92	715.2	997.864	707.096	1251.61
M160T266			0.172582	0.191171	0.90456	160.036	266.161	3534.89	3522.04	3359.67	3309.94	4182.66	4408.5	5041.54	4478.68	3463.65	3115.7	4845.96	3472.92	4585.19	4794.57	3699.45	3292.03	4012.84	5344.43	4714.45	3708.85	3575.6	3059.55	3910.17
M160T277			1.42931	1.35814e-05	0.372779	160.096	277.06	3320.23	2794.43	3308.62	5666.28	4768.24	4498.47	4750.36	4416.24	3513.43	3367.32	8608.86	11216.1	16851.4	4420.59	12532.5	11532.1	10057.3	13908	7081.19	12176.9	5880.82	7138.57	6338.99
M160T345			0.15225	0.238637	0.872735	160.107	345.302	1652.7	981.338	1385.07	1069.51	913.36	1392.67	1680.12	1525.26	1952.15	1282.34	1750.33	2320.1	1616.45	1090.65	1014.53	1518.68	1348.64	1592.24	2099.04	1501.26	583.676	775.535	1174.34
M160T362			1.39515	0.0003124	0.54119	159.637	361.762	7271.18	8513.83	8874.48	5736.91	5607.62	3727.26	12717.7	13799	10613.1	10061.1	19756.6	15145.3	14149.2	12479.7	12368.9	17619.8	24976.5	15285	11104.6	17727.5	16682	9378.41	13953
M160T370			0.713266	0.545931	0.537164	160.079	370.449	6002.71	6223.06	5957.24	3995.82	6021.97	5068.68	6802.37	4671.01	43023.3	4551.59	6188.5	3185.22	6528.42	3243.23	1842.81	5980.07	128345	4457.84	4753.61	7337.1	3416.95	3494.42	1101.75
M160T39	(M+Na)+	Tyramine	0.514197	0.537004	0.804039	160.075	38.782	51906.7	14982.5	2797.81	18863.7	6621.84	55761.7	23187.9	51418.2	53042.2	4345.49	3108.11	5599.66	26517.6	42716.2	18404.8	34496.7	17593.7	50749.7	83407.5	69289.7	5501.51	5078.49	1575.26
M161T206			0.394413	0.0210303	0.801339	161.079	206.407	3280.18	3585.59	4867.45	3808.97	4209.09	2520.1	2802.39	3065.68	2614.89	2518.51	5262.84	5055.74	3969.44	4553.81	4515.78	3936.33	3621.7	3788.89	3288.32	3528.73	2878.58	2662.2	3069.53
M161T277			0.383793	0.000202201	0.610292	161.099	276.976	781.829	685.678	1192.84	494.224	1012.82	1349.61	715.338	793.619	894.114	977.651	1535.87	1548.79	1438.28	1032.7	1611.4	1348.83	1319.58	1931.14	1023.84	1789	1029	714.742	1083.31
M161T285			0.0101757	0.922122	0.984876	160.901	284.588	8348.35	3142.51	1908.67	7240.11	7467.09	8304.02	8267.87	4101.67	3546.29	4121.1	3794.77	7537.93	5967.54	7409.13	5885.17	5214.95	5231.51	6183.15	4423.43	5666.92	6164.72	5464.93	6166.8
M161T304			0.399074	0.015337	1.63377	161.037	304.075	3044.04	1721.84	1199.96	2374.02	1669.64	3963.47	1590.77	1650.69	2603.43	1459.14	918.747	860.236	1173.78	2001.17	1698.54	1383.25	898.199	988.36	2027.69	1073.26	1232.74	993.533	812.54
M161T361			5.55924	1.12494e-05	0.585274	161.136	361.378	125514	166115	111880	174597	159550	95044.6	142882	171477	132116	151828	211754	284994	235264	154710	199251	276605	307791	238859	256938	278854	187120	155979	195826
M161T362			0.385477	0.0100218	0.646152	160.638	361.551	2027.25	1171	1136.51	1132.07	1797.46	1119.43	2349.01	858.408	1335.04	1384.96	2925.5	1771.42	2275.68	2038.07	955.407	2681.1	1959.63	3265.68	1451.4	2824.39	2257.14	1828.4	2349.08
M161T39			0.0121507	0.877241	0.957623	161.078	39.3105	5015.4	1881.66	3642.36	3456.46	2780.99	12544.8	5103.46	8851.32	6373.39	1217.1	2111.29	3835.63	3738.9	5306.92	4757.67	4063.02	2685.66	5849.62	9046.51	11722.7	1100.91	2254.63	3180.03
M161T45_1			0.391202	0.0475481	1.44072	161.095	45.281	3930.54	4141.67	2920.87	4139.22	2715.42	4649.4	2681.21	2763.81	1057.68	2543.34	2467.2	1963.39	2047.79	2335.54	3530.87	1569.66	897.064	1352.55	4030.78	1699.21	2278.65	2268.62	2592.65
M161T45_2			0.0285044	0.952279	0.984772	161.131	44.573	4408.51	4568.82	4715.57	4590.77	2459.91	2095.42	1511.77	1397.1	4189.45	1262.02	1333.8	1138.28	6446.57	5157.87	1985.35	2128.41	1729.15	1563.57	5075.83	5122.96	1443.92	1594.4	1570.1
M161T500	(M+H)+	N6-Methyl-L-lysine	0.158942	0.947194	1.01262	161.128	499.959	61131.8	15073.3	21996.5	60120.3	69443.3	57725.3	78884.9	41231.5	72117.8	63246	62327.4	79685.5	15360.5	68875.6	44155.8	19307.5	35786.8	77701.5	58848.7	72181.2	56574	57798.2	60451.1
M162T113			0.266031	0.604399	0.654098	162.148	113.064	22914.2	3056.07	2725.59	1085.02	2897.14	864.776	7774.07	2219.56	2611.15	1709.82	4647.73	4542.07	2027.37	2818.49	5971.32	2166.98	859.95	45886.8	1950.21	2294.67	6059.77	2164.48	2232.52
M162T332_1			0.0832315	0.769653	1.03588	161.61	332.314	20049.8	12290.8	13175.9	14203.7	15499.4	16635.4	15710.8	10841.7	20554.7	10794.6	15539.5	18041.4	20870.5	9176.62	17723.2	9761.26	8171.88	17379.6	12608.9	15297	9875.48	12399.8	10600.1
M162T332_2	(M+H)+	L-Carnitine	4.91203	0.248635	0.919978	162.112	332.126	2.81155e+06	2.29141e+06	2.59407e+06	2.52174e+06	3.52234e+06	2.60949e+06	3.22238e+06	2.69524e+06	3.4665e+06	3.09875e+06	3.82968e+06	3.66724e+06	3.58592e+06	2.99649e+06	3.30966e+06	2.83899e+06	2.32481e+06	3.48469e+06	2.50946e+06	2.79458e+06	2.36382e+06	2.69823e+06	1.97252e+06
M162T362			1.80954	1.50283e-05	0.541514	162.138	361.58	9855.67	9113.09	10569.3	14923.5	18333.5	8721.85	14252.1	13488.7	13317	14165.8	18073.3	25417.9	27750.8	14415	22266.3	26100.9	32098.5	22585.3	22395.5	22944.9	16704.3	13164	17109.3
M162T397	(2M+NH4)+	Pyruvaldehyde	0.247717	0.0966228	1.14112	162.076	396.526	3313.44	3662.23	4778.94	4367.31	4057.68	3622.47	3975.12	2732.44	3574.89	3319.39	3191.01	3473.7	3655.68	3580.25	3505.83	4014.39	1819.35	2855.3	3223.5	3459.34	2458.09	2706.09	2185.61
M163T206			0.113533	0.309077	1.19035	163.062	206.31	605.319	1292.58	1089.69	1081.23	1345.76	389.647	1315.45	907.194	532.738	1038.49	555.72	696.572	1267.11	775.328	581.987	988.281	1201.72	435.067	458.165	1103.32	964.768	847.486	1093.16
M163T258			0.108194	0.147761	0.879571	163.095	258.017	350.36	863.851	848.675	954.078	828.19	1000.21	917.032	973.902	936.374	969.573	1151.09	895.517	1198.39	1144.54	718.138	883.987	824.361	1080.64	1008.03	920.827	1105.28	661.336	1332.34
M163T289			0.739189	0.000163675	0.473982	163.059	288.528	1931.88	604.335	489.449	2516.35	1674.42	2069.31	2518.28	3877.34	1412.18	1636.61	6207.25	3394.21	3839.26	3541.66	4429.81	3370.5	3090.7	4297.57	2827.61	4518.01	3131.52	1816.66	2257.42
M163T332			1.50727	0.161768	0.919536	163.115	332.317	208620	181608	187029	189291	241865	186771	219224	192938	238904	239210	269961	262981	260794	209641	228486	210969	174117	238414	199673	212911	175639	190977	155649
M163T36			0.355382	0.124191	1.12942	163.133	35.547	9724.2	9894.61	6968.51	8293.05	8835.51	10811	6256.22	6134.77	7428.33	8578.33	8475.28	7071.26	7085.35	7952.87	7852.45	6698.42	6178.62	7457.27	5781.12	8869.35	7645.18	8353.63	8150.28
M163T44			0.261975	0.200152	0.805632	163.147	44.235	2007.67	1895.57	3020.31	4521.45	4035.75	1803.08	2719.08	3761.35	775.632	1078.45	3073.93	3860.34	3189.69	3502.13	3255.85	3211.71	2984.95	1283.72	3374.51	4062.22	3421.5	3013.21	1283.75
M163T45			0.146279	0.366521	1.13526	163.111	44.63	1748.87	3915.44	3067.21	4125.89	3831.73	2252.15	2531.52	3455.45	3031.93	1855.09	2953.96	3559.51	2913.27	1886.49	3322.42	2963.4	3494.36	1019.9	1614.18	2535.49	3264.53	1408	3488.08
M164T258			0.0888683	0.37211	0.894636	164.07	257.867	1563.36	989.691	920.706	1230.63	1209.98	1427.19	1115.87	1138.26	1149.69	972.14	539.183	1364.59	1329.56	1520.13	1393.06	1385.53	1147.48	2084.2	742.417	1591.39	1164.86	1103.76	1238.31
M164T277			0.400793	0.0122779	1.25583	163.977	276.817	3732.51	3462.39	3819.35	4281.23	3636.74	3533.88	3568.27	5143.24	3174.16	3719.61	1272.89	3370.63	3389.41	3400.5	3193.89	3195.06	2457.16	3417.92	3055.98	3562.23	3187.83	3776.33	2625.29
M164T278			0.149065	0.438704	0.863636	163.972	277.769	2101.41	4639.28	1179.14	1372.84	1117.56	1094.63	1969.93	3174.11	1970	3890.02	3116.29	3606.93	2107.08	2160.11	1531.88	3195.06	2328.79	3417.92	2414.17	2184.73	2671.18	3726.81	3319.14
M164T300			0.039493	0.640819	0.934246	164.074	300.246	1314.2	1548.54	1437.91	1374.07	822.51	1518.51	1010.06	1139.8	662.073	680.156	913.863	1518.03	681.19	1331.14	1255.04	839.839	1237.49	2184.91	1270.15	1086.12	1224.73	1170.1	1191.51
M164T332			0.712684	0.0623445	0.884351	164.117	332.324	25967.4	17420.3	23789.9	23144.2	27995.5	24090.7	28229.1	23352.7	29226.6	23767.2	31911.7	35702.3	28512.7	29023.1	28417.3	26566.9	21804.8	26357.4	24685.8	26300.3	23503.7	20394.7	16485.7
M164T335			0.265193	0.125345	0.770838	164.028	335.43	1456.32	1834.05	2704.79	2920.45	1360.14	1546.72	640.07	460.257	1907.91	1343.13	2314.55	1499.96	2113.91	1159.14	2502.86	2461.46	1918.91	3060.75	1936.91	2013.71	1422.65	842.293	1475.61
M165T280			0.0131273	0.990856	1.0011	165.054	279.614	7478.53	8367.24	7934.73	8212.71	7235.98	6019.34	6469.66	4858.13	5837.02	6156.82	7446.71	8675.49	8155.06	6029.88	9523.12	4853.95	4706.06	7844.5	5631.31	5628.64	5925.16	3508.77	3873.37
M165T313			0.871418	0.00329497	0.387349	165.063	313.392	1859.71	1857.89	672.891	3937.03	2598.09	4848.9	1543.81	1701.36	1899.93	1456.17	8733.66	6989.88	6110.54	11254.7	427.318	6467.04	5448.29	4628.9	5588.82	2117.34	6480.7	4741.67	5912.22
M165T332			0.294695	0.0262	0.805214	165.119	332.024	2049.35	1641.5	1017.09	2109.84	1920.13	2449.15	2353.49	2064.27	2455.9	1876.73	3006.87	2473.73	3302.27	2469.05	2077.99	1796.62	2550.68	2414.33	2698.52	1970.39	1796.63	942.734	2930.4
M165T45			0.021666	0.929959	1.01178	165.091	44.91	3721.26	3767.71	3464.04	2949.54	4031.76	3736.99	3683.82	1412.95	3860.66	2130.67	4193.08	4707.4	2990.07	4368.98	2787.01	4039.44	2464.1	3103.35	2144.87	1579.71	2331.82	1872.33	1689.28
M165T706			0.0339226	0.837935	1.01946	165.102	705.685	2178.1	1938.28	1611.06	2214.67	2326.41	2355.31	1785.28	1500.13	2131.03	1823.36	2037.25	1291.13	2321.27	2428.55	2602.9	1021.77	1947.07	2170.57	1723.43	1940.5	2245.22	2228.4	1365.53
M166T183			0.486559	0.00122497	1.396	166.072	182.931	3189.86	3919.63	3274.32	4005.37	3146.05	3837.15	3125.63	3153.47	3542.29	2234.26	1621.1	2562.14	1653.07	2079.72	2556.8	2479.27	3300.42	3319.55	2118.96	2254.56	1796.03	2432.94	3053.13
M166T238_1			0.113394	0.542376	0.886061	165.57	237.705	2107.18	1526.72	561.018	1702.7	463.153	1105.94	300.16	388.824	1136.46	1025.73	1441.21	1466.01	1242.05	674.595	1288.27	1466.94	813.257	855.197	1149.72	1247.42	1067.92	684.341	996.403
M166T238_2	(M+H)+	L-Phenylalanine	0.141235	0.847799	1.02021	166.086	237.772	144745	147491	143930	174350	135303	114562	102973	73671.5	91143.9	73532.8	135081	134973	136320	120501	129295	101686	81520.7	122554	107390	108578	80963.5	80858.4	73478.2
M166T250	(2M+NH4)+	Hydroxyacetone	0.344298	0.410584	1.20394	166.107	250.046	16871.8	19702.6	15754.4	18306.4	17672.6	611.949	11753.2	8312.78	15026.2	8952.26	14721.9	13573.6	17468.1	1469.31	14483.9	12599.1	865.432	16504.6	12776.4	5978.37	12394.5	10930.2	1031.21
M166T279	(M+H)+	DL-Methionine sulfoxide	0.0130109	0.907836	0.976953	166.057	279.236	1026.52	2294.46	689.52	1074.96	1012.99	2183.74	619.507	1846.63	1758.21	809.26	2225.36	979.04	1169.82	803.778	1106.57	670.155	1727.94	978.136	1829.05	2140.07	603.2	408.954	781.31
M166T350	(M+H)+	DL-Methionine sulfoxide	0.969476	0.0381125	1.35814	166.053	350.095	24688	22952.7	14726	16010	14032.7	22137.7	21542.2	26794.5	32853.6	15299.9	19201.4	12402.3	14688.8	10007.4	17456.9	16090.4	6113.95	16529	21273.9	21623.4	9633.58	8461.8	8915.83
M166T40			0.35129	0.181815	1.2511	166.049	40.0025	3326.33	4951.32	4967.16	3776.66	5584.17	4550.6	3697.75	3176.57	5185.38	2778.57	2318.79	2395.05	2682.9	7914.54	3612.53	2719.78	2414.83	3132.66	3294.94	3080.04	2123.88	5160.28	3881.24
M167T123			1.60886	0.00295645	0.479447	167.092	123.037	10005.7	6784.25	11574.8	19627.5	10740.8	9006.92	9375.27	5091.3	7865.99	5302.62	31293	26705.1	25598.6	12623.8	24818	14788.6	29604.2	15066.9	7730.17	10699.1	15739.1	9429.27	13648.7
M167T238			0.0445489	0.833264	1.02127	167.089	237.797	15731.5	16302.9	15337.7	22789.8	14997.5	13576.5	12269.5	8286.21	11109.3	10393.3	14984.4	15832.2	15737.1	13936.9	14397.1	12376.1	10744.8	14545.2	12661.1	12646.5	10284.2	10837.9	8227.5
M167T253			0.728189	2.6075e-05	0.625578	167.048	253.453	3471.84	4196.86	2844.72	3196.75	3112.7	3776.46	3846.65	2411.65	2231.84	1940.22	5441.72	5433.75	5998.86	5409.92	5842.21	4403.52	4211.32	4340.51	4543.17	3976.65	2344.57	1796.53	2021.94
M167T263			0.0421675	0.758392	1.03568	167.128	263.479	1411.1	1387.32	1442.57	1370.1	1391.1	1369.65	1738.42	1469.49	1575.43	1183.67	1827.52	1132.75	2084.97	1241.59	653.781	729.272	1679.37	1688.21	1131.83	1675.59	1387.46	1320.09	1549.94
M167T284			0.345396	0.0330453	0.637936	166.95	283.779	1225.7	619.104	848.53	1076.91	1154.76	1159.91	525.528	1218.3	1810.57	2001.43	2072.89	3547.51	2365.32	2121.46	920.335	1308.72	1464.4	2034.31	1213.95	1198.6	1583.15	1032.59	1803.95
M167T308			0.454371	0.000144372	0.516489	167.089	308.302	855.809	706.567	673.396	732.522	860.344	747.253	814.638	1040.05	803.464	906.986	1783.41	1877.23	1312.86	665.872	860.091	1907.21	1691.5	2254.33	1652.9	1756.85	1179.37	1172.53	1242.53
M167T351			0.158288	0.235478	1.14755	167.056	350.628	1188.58	1579.3	1402.05	2633.28	2272.47	1621.36	2464.91	1868.88	2000.06	2035.91	2327.59	1906.92	1769.96	1803.88	2048.69	940.132	1255.04	1315.12	1362.11	1885.78	986.736	651.928	1317.6
M167T355			0.0127238	0.858279	1.01959	167.021	354.93	1651.06	1090.49	1374.54	1392.95	1595.8	951.136	1168.87	924.14	1699.47	1079.57	1274.14	1747.98	1586.19	1107.32	1265.85	738.092	1099.69	1675.58	950.081	1234.77	1564.6	1001.7	829.014
M167T580			0.0775663	0.643981	1.10062	167.154	579.689	2229.67	956.905	807.86	1619.37	2102.65	2309.39	687.672	1033.29	2257.51	874.571	1180.56	2116.03	1410.05	2147.89	1989.51	651.137	951.182	1718.32	631.807	722.128	2826.82	780.664	1411.41
M167T699			0.0106309	0.992659	0.998572	167.081	698.801	1636.83	2918.76	1843.43	1205.2	250.264	1703.38	1546.8	1248.59	2787.38	2908.76	1804.38	1697.95	1772.83	1741.66	1825.51	1855.44	1681.77	1811.93	1622.03	2261.72	977.769	1644.11	1794.41
M168T188			0.32642	0.0237852	1.38651	168.032	188.03	3005.14	2841.11	1959.31	2313.44	1407.02	2676.39	1468.15	1501.2	2667.81	1114.79	1378.74	1351.74	964.955	1731.02	1649.29	1674.93	1549.09	2029.71	1337.31	1446.25	1158.95	1240.84	1476.46
M168T238			0.105796	0.379023	0.886567	168.091	237.705	1731.18	1595.29	1749.33	916.066	1843.48	1237.64	324.548	1343.89	978.415	1234.46	1736.25	1068.97	1597.82	1576.85	1607.16	1671.83	1230.62	2019.94	932.61	1169.68	1520.55	1250.92	1251.49
M168T347			0.710766	0.00027171	0.628207	168.032	346.643	3116.61	1446.35	2575.48	3270.13	2589.6	2108.63	4691.03	4321.39	3489.18	4205.98	6389.02	6077.43	5470.66	4916.64	4766.89	5571.23	4046.5	5007.64	3859.47	4537.66	4413.16	3278.07	3009.19
M168T697			0.124965	0.28302	1.15196	168.102	696.682	942.076	905.603	948.988	1011.54	2122.49	966.604	881.057	1088.69	1620.99	805.165	1027.29	1014.22	1008.11	983.637	968.492	946.966	903.135	1183.02	831.288	937.317	995.256	945.816	989.046
M169T197			0.0674141	0.740841	1.04861	169.097	197.048	2691.99	1504.32	1699.77	1096.26	2155.76	3189.76	1934.74	3086.53	3481.52	1506.06	1496.8	1899.35	2086.85	1945.73	1925.61	1853.05	1764.16	2331.16	2772.93	3235.1	1618.81	1423.56	1455.49
M169T320			0.0782203	0.884261	0.98715	168.946	320.319	27013.7	23441.7	13894.3	23602.9	19305.6	24544.8	14978.6	23880.7	22796.5	25649.6	13819.5	20411.6	24281.1	26828.1	25953.6	24792.1	23854.5	22231.4	23536.8	16251.7	24155.3	24892.1	22653.5
M169T355			0.353796	0.539333	1.03472	169.058	354.838	73149.1	56643.1	67408.6	79444.9	76597.9	61800.6	77640.5	60967.8	66274.9	64753.5	61538	65342.2	77174.7	74638.1	73748.6	61570.9	48390.6	70319.4	68207.4	60778.4	60127.6	53664.1	50414.1
M169T43			0.546596	0.00660461	1.6646	169.075	42.6685	3393.36	4208.59	3240.1	2412.8	1691.45	2897.12	4062.92	3462.63	6580.28	2884.33	1667	1239.55	2640.06	2670.08	2129.97	1386.43	2602.83	2374.29	1601.36	2614.47	2302.11	2516.02	1836.62
M170T219			0.244554	0.154325	1.09043	170.012	219.024	4633.33	5616.39	5687.98	5171.19	5158.36	4261.65	5526.31	6299.91	4544.96	5049.3	5610.25	4604.82	4731.24	5579.53	4943.15	4926.34	3198.9	4563.37	4414.65	5068.99	4365.31	5083.35	4223.33
M170T238			0.0399422	0.702255	0.956145	170.059	237.602	1663.61	1389.97	1783.48	1661.38	1095.28	1208.35	1676.53	1403.34	2316.16	1140.3	1991.63	1562.27	1354.1	1768.13	1633.99	1009.61	827.864	2254.14	1721	1919.19	1357.08	1312.79	805.028
M170T278			0.0589702	0.561099	0.928999	169.985	277.694	888.749	365.62	717.664	798.229	811.62	806.66	540.198	703.718	738.754	547.704	813.711	778.728	552.421	889.592	1076.04	622.7	1003.54	542.478	847.778	320.721	641.183	344.744	671.383
M170T310			0.0362793	0.550133	1.05958	170.024	309.922	1310.1	928.566	1251.56	1614.86	1004.42	938.609	1040.14	616.021	767.67	1096.26	1175.38	1040.77	1110.63	807.714	989.116	1149.19	873.873	936.856	965.239	925.149	941.608	875.975	849.092
M170T328			0.154733	0.311098	0.932991	170.032	328.002	5326.67	4047.28	4637.14	3195.1	5444.78	3506.1	5746.61	4622.77	4998.83	4506.61	4164.46	5498.28	4287.89	5402.56	4115.29	5151.93	5585.23	5166.14	4753.03	5213.17	5012.8	3389.05	3927.45
M170T355			0.302756	0.622453	1.28362	170.061	354.955	5800.54	4588.65	4602.47	6110.12	5620.22	37950.9	5497.98	4120.5	4872.74	4880.89	4527.14	21751.5	4607.61	4984.31	5979.71	4850.67	3011.36	6002.21	5072.5	4687.95	4618.56	16504.2	3821.01
M170T361	(M+H)+	3-Methylhistidine	1.11236	0.141434	1.32146	170.092	361.372	44388.4	61775.6	38087.7	56196.7	43787.6	53492.5	25069.2	18861.3	30710.7	21653.5	25349.1	38647.2	29428.7	50176.4	49358.2	25491	12455.9	29338.5	18670.6	19256.5	31813.7	27277.1	20272.5
M170T385	(M+H)+	3-Methylhistidine	1.23243	0.194862	0.769437	170.092	384.602	63896.2	72272.9	64449.8	65685	69704	69156.8	52533.6	36351.6	57692.3	43303.9	133587	51649.8	62117.5	143450	56742.8	95251.9	24110.2	107089	43745.5	55609.6	38127.6	80289.5	31300.5
M170T424	(M+H)+	1-Methylhistidine	0.692603	0.329707	1.16835	170.092	424.453	51283.5	49462.3	47397.6	49150.2	53954.8	51256.6	27401.5	23459	34928	24548.1	33592.5	32781.1	33891.4	42908	39865.1	68985.9	18252.7	35670	27693	19714.2	31239.7	29183.1	25356.2
M171T278	(M+CH3CN+H)+	L-Pyroglutamic acid	0.334181	0.0462426	1.32365	171.076	277.969	3336.46	3086.9	2410.23	2945.58	3733.3	2768.01	1398.83	3373.78	2220.04	1454.54	1204.16	1849.73	1770.74	1469.65	2499.92	2167.73	1701.95	2968.25	2632.59	1927.67	1559.34	1340.93	1201.59
M171T299	(M+CH3CN+H)+	L-Pyroglutamic acid	0.194167	0.280546	1.13566	171.076	299.303	4398.93	4137.09	3243.69	4893.88	2963.39	4690.18	2072.03	2319.19	2860.38	2653.97	3255.61	3510.6	2653.7	3865.05	3025.66	2685.79	2577.99	3605.38	2058.24	2905.57	1715.12	2602.46	1979.05
M171T331			0.137076	0.457003	0.908316	171.075	331.416	3241.85	2741.64	2515.21	3826.02	3349.99	5044.4	3450.39	3765.15	2695.16	3531.34	3311.6	4012.44	3943.68	3604.12	3454.52	6360.38	1782.78	4514.75	2394.81	4230.23	1120	2774.94	3443.22
M171T355			0.0936078	0.621204	0.88381	171.062	354.659	974.781	2758.39	3010.9	1249.41	636.271	736.571	2664.74	952.943	1046.7	2255.9	2616.2	2662.26	2549.73	3011.27	956.682	2404.53	635.757	937.527	468.019	2185.74	737.035	1881.15	1787.63
M172T217	(M+H-H2O)+	N-Acetyl-L-glutamate	0.101981	0.441553	1.0892	172.063	216.558	2452.32	1724.49	1957.9	2118.63	2987.13	2332.84	2455.4	1102.18	2529.35	2332.52	1905.13	2014.06	3302.05	1756.59	1850.72	1593.47	1888.57	2421.02	1875.63	1584.46	2338.34	2648.04	2455.85
M172T246			0.43494	0.000128355	0.607768	172.115	246.226	1228.62	1029.8	773.377	1329.49	1099.6	1027.52	1255.25	715.389	1239.28	772.057	1340.88	2086.14	1611.89	1445.77	1364.93	1692.64	2606.23	1749.48	1611.75	1717.91	973.312	660.378	1080.21
M172T299	(M+H-H2O)+	N-Acetyl-L-glutamate	0.457569	0.105674	1.24553	172.06	299.168	8941.6	11683.2	9694.09	13620.9	8555.94	9570.58	5172.75	6875.36	7000.45	4210.08	7781.05	9000.51	7288.25	6800.29	7997.96	6174.71	4450.74	6081.29	6747.9	6182.18	4820.17	5707.61	5348.43
M172T385	(M+H-H2O)+	N-Acetyl-L-glutamate	0.0100934	0.953301	0.984282	172.06	385.243	2912.55	901.14	1854.06	1030.65	3449.38	1242.96	740.743	3148.8	787.6	3114.83	3756.19	673.672	687.487	1191.8	803.259	1213.24	2658.49	2071.5	3413.17	3020.24	1387.14	3306.24	2820.13
M172T46			0.226624	0.468447	0.914394	172.096	45.701	7161.33	5757.39	8511.28	9238.9	7114.1	3055.78	7624.61	5511.84	6842.58	8606.54	4600.89	6587.55	6881.29	8588.84	12439.2	9213.67	6681.5	7103.95	6665.85	7161.13	6573.82	4872.99	7406.09
M173T149			0.411184	0.0131879	0.484107	173.042	149.257	492.783	497.612	271.693	649.995	1348.45	788.403	1686.04	429.903	1069.21	840.034	2285.76	2885.53	1679.92	798.989	2925.74	808.015	1113.76	2086.38	400.52	1693.78	2130.18	1931.07	1149.4
M173T216			0.131311	0.719484	1.03282	173.071	216.251	52490.6	39938.1	47761	46173.5	52814.9	52968.7	36228.1	29947.9	44417.9	48710.9	41854.7	45070.9	68033.8	46189	45300.7	37439.3	41297.3	35941.3	44408.2	31569.8	57156.7	55724.3	57265
M173T299_1			0.0967122	0.676854	1.11764	173.064	299.147	850.425	1371.15	1224.12	1124.9	1064.39	2435.2	1318.56	2606.36	644.096	453.286	683.92	839.914	1222.37	581.16	774.544	1503.11	849.704	2073.44	400.65	2785.6	819.487	933.428	755.091
M173T299_2	(M+H)+	L-prolyl-L-glycine	0.366347	0.0791432	1.38623	173.092	299.284	2209.68	2436.84	2596.25	2639.14	2171.6	3676.64	2437.92	5145.04	3731.73	1964.5	1891.72	2589.88	1081.78	2204.07	609.03	1523.23	1669.52	2459.42	3044.2	3853.98	1848.25	1912.36	1664.99
M173T336	(M+H)+	L-prolyl-L-glycine	0.14498	0.483043	1.10039	173.091	335.668	3178.96	4628.52	3808.36	3411.06	4571.93	4785.17	2089.17	3718.4	1514.54	2653.97	4459.04	3867.68	3493.2	2137.29	2890.69	1539.61	2829.79	3117.39	3458.38	3432.42	2026.32	2217.18	2288.2
M173T346			0.426462	0.0447055	0.638017	173.128	346.305	3495.22	1228.57	2725.04	1296.14	2283.7	471.537	1009.4	1013.17	3985.04	1578.82	1009.56	1576.61	3440.83	3673.07	3122.71	3848.2	1960.6	3515.38	3628.7	4139.87	3385.29	1511.69	1431.86
M173T421			0.112674	0.284062	1.17708	173.021	421.049	1805.15	609.495	1399.75	1125.89	1331.36	1257.93	1110.66	551.329	1269.17	684.285	1089.18	1112.43	996.906	988.003	1408.06	1062.52	386.318	814.549	710.137	900.25	603.167	696.969	588.544
M173T437			0.149542	0.231048	0.754792	173.139	436.76	221.94	863.531	456.187	957.388	433.738	927.582	566.04	568.453	490.945	1224.74	960.485	1969.31	629.447	738.354	653.843	676.008	363.042	832.206	680.881	1387.01	818.928	776.567	788.033
M173T47			0.154902	0.933005	0.992168	173.07	46.603	73532.5	89166.4	90835	99911.7	90346.8	76995	81555.8	31170.3	66056.6	68240.5	73828.9	79050.9	97741.3	81316.4	73621.4	76218	81736.5	51273.8	81361.4	77722.6	65439.3	70620.6	69362.6
M174T145			1.82491	0.0878902	0.0924245	174.185	144.53	5157.88	1767.71	2694.82	4152.1	2081.79	1854.4	4417.31	2295.86	1788.67	1923.01	10021.4	4494.3	28653.4	2969.53	25458.8	17551.7	31809.2	164818	2768.8	15849.5	14873.3	13087.3	15260.7
M174T154			0.231194	0.116818	0.736172	174.149	154.069	1215.13	2817.08	1427.22	1058.52	885.543	758.994	827.749	1106.49	597.083	477.335	1154.14	1277.66	1471.13	1212.67	1691.97	1619.96	2494.7	1248.52	1409.19	1594.67	843.427	948.025	1058.49
M174T178			0.484466	0.0526501	1.49419	174.11	177.843	3933.75	5871.72	8738.11	4125.73	6517.2	3682.32	3683.88	3354.24	3841.75	2174.94	3260.22	5766.78	3334.02	2600.96	2423.68	3184.76	3399.41	2055.29	729.867	3979.89	3991.67	3500.22	2298.63
M174T217			0.279712	0.173196	1.14016	174.074	216.606	6111.94	5303.17	6280.93	5662.26	7971.14	7745.4	5157.17	4423.25	4097.46	6197.06	5362.34	6446.36	5845.27	6046.31	4609.93	4816.23	5213.44	2975.01	5893.68	4494.65	7856.84	5799.49	8194.28
M174T223			0.257497	0.0163425	0.732787	174.131	223.151	1160.24	1059.06	677.48	1162.43	1236.18	1360.08	713.766	578.655	718.725	734.688	1692.26	1234.38	1335.82	1027.38	1281.45	1264.88	722.93	1351.06	1751.9	1167.46	1303.2	700.718	1033.34
M174T293			1.90635	0.00358316	1.78724	174.123	292.56	26013.1	62406.1	32981	27071.4	40696.6	41599.6	23164.1	33308.5	30319.6	15236.8	19655.7	16733.9	13313.4	20303.3	12688.4	17192.8	12285.3	24854.8	23617.3	25562.3	16875.2	18001.3	15431.2
M174T349_1			0.252458	0.00285391	0.471106	173.547	349.363	276.825	131.476	146.315	65.7712	156.082	123.992	516.295	110.584	292.798	450.478	534.037	470.423	712.383	392.068	586.576	549.808	408.543	58.0232	603.495	504.399	371.793	19.5179	317.595
M174T349_2			2.63689	0.00011056	0.617578	174.087	348.948	36897.2	26488.4	32126.6	37381.3	32740.3	29795.5	60919.4	41061.6	45398.1	57868.1	55461.7	68998.7	76387.6	54108	47880.6	82029.1	57614.6	66511.6	74442.4	65352.9	47035.9	58571.2	55752.7
M174T357			0.500687	0.0741974	1.7777	174.149	357.34	3617.49	2897.72	4399.3	5189.82	4187.79	4152.07	431.799	4842.86	4587.08	4794.9	697.833	843.784	480.868	5357.06	4993.85	584.37	836.497	692.3	6881.77	626.826	398.098	4399.75	5426.68
M174T379			0.358013	0.0991695	1.19751	174.135	379.03	4542.2	5450.11	4681.17	4388.35	4801.69	5643.01	5359.36	2803.23	5897.94	3230.31	4212.4	3278.43	2109.03	4437.53	3766.22	3242.27	3470.14	5728.21	4551.66	4282.99	4102.41	3460.77	4925.51
M174T43			0.678208	0.28904	0.731135	174.055	42.739	1173.73	31506.6	24435.8	27352.7	9169.22	3161.97	2670.04	1728.25	1707.55	16891.4	21595.7	13225.4	17221.5	7973.13	16247	16735.6	13270.1	15301	22159.4	20122.3	14315.8	13668.8	13449
M174T45			0.619511	0.317554	1.13996	174.078	45.281	40991.9	36405.8	48522.5	55528.5	59184.4	43274.3	45900.5	14913.2	37920.5	42037.8	30300.1	31621.3	50595.6	48394.4	45282.8	31491.6	38832.9	25042.8	48890.4	22088.4	34462.4	27257.2	39577
M174T483	(M+CH3CN+H)+	Ornithine	0.983022	5.29798e-05	0.666252	174.123	482.837	3992.47	6507.32	6008.98	6561.41	7523.05	5907.86	8469.65	8886.75	8672.78	8740.82	12459.6	11737.1	11138.7	9539.1	8924.35	8519.54	9805.87	12172.2	10732.7	11943.9	9247.67	7374.14	6080.7
M175T144			0.691585	0.0494306	0.0900762	175.188	144.257	467.965	776.217	120.237	520.921	424.622	175.904	497.141	133.35	133.174	102.984	1730.41	615.14	3979.43	394.704	3741.36	2194.41	4343.97	17559.8	416.592	2242.83	1957.72	2460.66	1106.76
M175T201			0.239836	0.0274258	1.64982	175.021	200.88	631.165	1497.66	477.283	441.214	1277.09	483.92	755.904	425.993	667.1	833.182	512.897	426.134	466.434	748.255	413.379	370.014	285.665	352.811	552.688	411.917	608.477	516.048	569.168
M175T217			0.183151	0.237058	0.908189	175.086	216.66	3553.77	3881.36	4228.36	4058.2	5146.53	3634.04	3911.94	2466.15	2864.53	3630.38	4303.95	4657.4	3925.02	5640.13	3908.49	3774.91	3757.75	3472.91	4210.04	3503.02	4480.32	4759.76	4274.59
M175T237			0.284122	0.058503	0.772451	175.086	237.337	1581.81	2135.91	1568.67	1216.37	938.78	2383.87	2250	695.5	2992.05	2224.11	2404.44	3020.47	2190.57	2382.92	2517.21	2041.35	2067.97	2881.11	1617.56	2162.1	1382.56	1543.01	1289.04
M175T293			0.508739	0.0157904	1.69654	175.126	292.548	2969.59	6184.18	2722.87	2275.1	3999.51	3367.21	1565.98	2761.68	2648.11	1378.37	1929.86	1480.56	1384.71	1325.18	1446.73	1894.37	1334.46	2979.32	1750.46	2082.27	1848.62	1560.2	1367.7
M175T303			0.292783	0.608173	1.16581	175.071	303.157	18708.8	7229.89	3495.31	4630.71	3999.94	19296.4	9848.82	22508.3	17542.8	6901.27	3186.13	4442.73	5879.65	6797.08	7521.51	14237.7	3710.38	11729.8	22685.3	17734.5	3746.07	4068.75	3638.37
M175T339			0.333466	0.408426	0.940228	175.108	339.462	27826.9	28806	27019.7	29815.5	30791.7	27214.6	24012.4	26905.6	27361.9	22772.1	33296.8	35240.5	32067.7	23854	28399.4	25686.2	17169.6	37412.8	26328.8	30395.2	23000	22206.3	22964.7
M175T349			0.713455	0.0918788	1.52244	175.09	348.981	15192.4	13107.1	3290.43	3612.59	15926.5	14892.2	14569.8	3533.06	4640.42	5581.12	5258.99	5870.32	8359.51	7031.95	5368.95	6323.95	5229.06	6640.86	5945.55	5940.84	4741.46	12471.4	4540.41
M175T369			0.285092	0.576043	1.17816	175.107	369.029	10859.7	5536.36	3972.32	5447.54	4173.21	11317.5	7161.15	23549.8	14354.3	5661.61	3542.38	4808.51	3933.19	5099.81	7189.72	10211.5	3254.85	9062.63	16986.3	14027.5	3185.86	4102.15	3258
M175T387			0.460542	0.0199126	0.783996	175.071	386.521	3096.55	3683.48	4593.77	4041.59	4285.62	2763.16	4118.35	3795.35	4504.35	3687.93	7124.43	4363.88	5698.58	3653.43	3881.95	5690.63	3598.97	4156.98	5964.83	5063.15	2538.77	3464.54	2831.39
M175T44			0.27015	0.723714	0.97019	175.086	43.8745	42980	35659.4	57095.6	60014.2	48478.7	42207	63475.3	32899.3	47159.2	63012.8	37742	43267	55655.6	51587	51201.4	62130.9	55098	45438.3	48029.1	57979.7	49818.1	52201.6	41699.9
M175T487	(M+H)+	L-Arginine	0.123142	0.889459	1.02851	175.119	486.866	1.14275e+06	687296	592947	992071	549295	875407	415562	376855	1.29573e+06	1.0212e+06	737861	349433	1.1265e+06	1.02261e+06	1.21885e+06	1.19813e+06	379589	142681	777071	776024	1.06402e+06	933550	230075
M175T564	(M+H)+	L-Arginine	2.00584	0.38098	1.18617	175.119	564.322	484821	333734	169101	368615	286068	419074	408651	237933	386385	485608	378941	84864.6	117055	99756.3	499201	470860	209948	503046	252851	401597	89724.4	413438	418596
M176T255			0.196798	0.289383	0.924459	176.139	254.714	4133.11	3752.74	3441.5	4500.65	4352.52	5001.05	3908.49	5048.46	5292.35	5786.46	6177.26	5497.6	4185.71	4645.66	5357.26	3799.28	5355.56	3864.65	4958.18	5071.04	5040.55	4717.15	5546.12
M176T266			0.0888679	0.568158	0.935274	176.01	266.178	3700.62	3166.5	3606.12	3471.12	4468.84	5335.65	4480.27	3252	4872.96	2581.86	5020.88	3106.64	3241.22	4555.88	2400.63	6252.38	3389.58	5238.87	4745.49	3678.97	2676.24	2772.21	2960.32
M176T268			0.0609027	0.668441	0.934889	176.164	268.332	2270.49	1253.3	2013.62	1391.4	841.005	1558.47	1401.51	1146.65	1119.51	1061.08	1652.95	1116.1	1992.72	2624.46	2043.58	1300.12	889.92	1179.58	1018.89	1217.74	1205.08	1361.16	1351.19
M176T303			0.308104	0.121558	0.711067	176.074	303.214	1640.82	714.161	1386.03	1851.01	1806.76	1901.23	798.871	2422.47	1389.21	906.475	2169.3	3339.05	4165.29	897.671	1761.88	2651.22	1724.53	996.495	1684.73	1447.6	1726.49	1375.5	1881.66
M176T312			1.71154	1.08425e-07	0.368093	176.128	311.75	4901.79	4244.85	3144.79	5323.84	5995.66	4963.29	5731.4	6801.31	5338.86	6899.63	12315.5	18006.2	13999.8	11298.3	12634.9	13536.6	18138.9	20505.3	13328.6	11159.6	14490.6	10135.6	12900.9
M176T327			0.0436448	0.868913	0.98242	176.04	326.972	7483.39	7442.5	4427.16	8458.46	6761.18	6970.35	6894.75	5564.07	6175.77	4154.94	7806.75	8778.78	9134.31	7402.61	5487.73	5846.58	3702.29	6044.88	5852.15	5427.68	4926.55	4726.05	4337.16
M176T349	(M+CH3COO+2H)+	L-Proline	0.156867	0.280241	0.856591	176.092	348.748	1809.73	1349.99	1877.13	1560.2	617.554	1669.89	2164.81	1386.1	1592.62	1869.62	2420.97	2221.97	2253.61	1788.27	1791.09	1905.35	671.849	2718.56	1816.14	971.4	615.857	1233	378.42
M176T358			0.897942	0.00833261	0.730124	176.128	357.808	10978	11365.2	11990.2	9567.64	9176.51	6478.19	10161.5	12118.8	10235.3	9939.95	8234.54	14053.2	18451.4	9000.42	12770.4	16937.4	14922.4	17608.6	10750.3	16988.9	10474.5	9825.84	9699.91
M176T371	(M+H)+	L-Citrulline	0.958844	0.10335	1.10284	176.103	371.184	64686.7	75390.6	73072.5	69521.3	76857.3	62351.5	72044.8	58581	67238.4	59359.4	78955.2	60881.7	64472.1	60711.9	63332.9	59507.5	40197.4	65085.9	56158.9	66472.5	45024	46211.5	49264
M176T387			0.0816332	0.682022	1.1679	176.055	386.733	2739.28	3053.53	4476.12	2266.71	3495.18	3404.09	925.848	738.476	1235.21	6273.01	1327.7	1696.44	7713.54	1410.43	1969.8	6959.29	494.248	997.204	1019.38	906.675	5360.3	1531.7	1300.98
M176T485			0.297295	0.614397	1.07991	176.122	485.07	14436.6	22696.2	30354.7	36353	31585.2	31833.8	21392.4	26980.4	34877	25577.3	11573.2	24815.1	41473.7	21299.7	17703.4	12315.9	26219.6	29607.8	42592.6	28054.8	25889	30315.6	24610
M176T512			0.627119	0.272681	0.800117	176.122	511.526	21954.8	14733.4	18763.2	18020.5	18112.5	8827.42	16526	7558.7	9679.4	15888.6	13705.2	42965.8	17788.7	17615.7	18478.2	16853.7	6129.43	19359.9	17060.2	17596.4	16660	9109.1	11558.5
M177T182			0.425382	0.000811083	0.67121	177.031	182.301	805.974	1827.63	1306.9	1977.26	1710.04	1491.65	1405.86	963.885	1943.95	1178.38	2055.65	2199.45	2715.92	1817	2221.38	1965.45	1843.69	2219.39	2962.7	1768.32	1274.74	2413.76	460.654
M177T206	(M+H)+	Serotonin	0.294464	0.106211	0.86342	177.102	206.404	3378.06	4567.7	5417.04	4520.71	5087.58	3701.74	4146.17	3811.73	3283.47	3168.24	6485.7	5453.72	5601.3	5116.64	5041	4155.96	3811.44	4242.32	4086.21	3586.79	2871.7	3216.56	3784.01
M177T253			0.0929769	0.723496	0.949933	177.134	252.505	4459.75	3284.42	3430.26	2839.81	3131.16	3024.91	2238.19	3619.46	2779.89	7104.67	4382.51	4788.69	3773.25	3265.63	2771.08	4387.46	4188	5149.03	2724.76	2374.9	3980.55	4006.63	4036.84
M177T284			1.19987	0.094713	1.16954	176.875	283.796	75429.9	71430.4	70944.4	77723.4	95106.2	85821.7	78223.2	44013.6	69647	54197.6	77135.5	84797.3	63470.6	60446.7	65689.6	58215.9	48902.9	58954.8	47503.4	52681.6	61983.5	53084.1	61775.2
M177T300			0.638747	0.00177833	2.12138	177.087	300.066	1881.42	6173.83	2970.56	2739.1	3274.9	2603.2	3381.49	1544.6	4843.49	2092.76	1827.73	1375.19	1474.36	1932.56	1522.47	1159.09	1006.24	1396.62	1688.46	1468.6	1595.8	1540.75	1493.09
M177T312			0.3054	0.00163742	0.694557	177.131	311.977	724.689	1252.74	565.074	833.958	1005.08	656.712	1284.98	867.313	1284.82	1055.72	1281.17	1404.93	1352.4	1141.71	1392.87	1228.96	1374.2	2009.95	1208.05	1328.27	1490.56	1112.68	1181.75
M177T346			0.0872375	0.359207	0.881551	177.061	345.62	918.012	850.429	754.393	641.408	1290	505.793	887.403	563.586	1294.12	362.253	841.475	687.978	745.254	1203.2	1211.06	1060.58	828.074	726.644	876.553	970.556	861.538	695.924	561.738
M177T358_1			0.0446406	0.516308	0.914481	177.024	358.435	453.444	620.15	489.403	531.3	811.899	446.237	790.024	324.965	588.902	574.697	750.615	479.883	767.649	931.566	849.819	459.831	331.191	643.162	498.642	445.261	895.076	453.049	499.874
M177T358_2			0.158777	0.142852	0.865411	177.131	357.806	1596.96	1127.24	1365.37	1325.18	1116.72	1361.6	1449.39	1727.91	1342.67	1206.32	1100.15	1373.07	2323.13	1654.19	1258.13	1948.74	1124.84	1759.62	1408.39	1787.2	1030.12	1324.86	1340.94
M177T371			0.439781	0.00415494	1.18151	177.106	371.257	5998.13	6129.79	6477.66	5270.74	6871.6	5632.38	5223.9	5864.61	5550.44	5527.13	5146.53	5548.01	5585.76	4858.66	5266.22	5967.58	3650.49	4440.85	4409.18	4678.93	3636.83	4109.51	4575.1
M178T206			0.00048999	0.99105	1.00212	178.105	206.209	594.359	1288.75	759.324	1267.04	528.517	901.172	439.991	738.507	1189.02	903.119	909.866	1625.56	581.735	866.91	1266.29	427.17	686.51	1235.17	424.278	568.108	913.299	954.38	1067.32
M178T259			0.802146	3.55059e-07	0.571241	178.086	258.705	1764.77	2285.5	2549.53	2759.81	2821.41	3059.56	3055.71	2836.9	3390.67	2430.44	5668.03	5499.27	3466.8	3958.69	5025.62	4644.18	5001.92	4229.59	4692.66	4998.78	2915.33	3283.95	2599.35
M178T284			0.0445318	0.751101	0.947935	177.878	283.579	1550.53	1064.93	854.572	1072.89	1002.59	1650.18	676.426	606.969	1430.39	540.273	1256.41	2035.71	1077.22	1157.85	958.643	1179.6	831.6	1235.65	518.737	772.266	1492.78	1096.95	961.474
M178T702			0.0969233	0.321062	0.911241	178.122	702.057	1595.4	969.567	702.184	1021.11	1035.68	953.612	912.064	575.955	752.541	951.485	996.652	1027.37	1114.89	1134.25	1023.29	947.743	1208.03	975.118	981.614	983.023	1063.56	994.161	1017.07
M179T259			0.086931	0.35112	0.888995	179.089	258.629	523.315	434.534	499.577	695.458	601.905	723.159	757.192	585.724	640.102	539.051	707.103	545.24	916.638	512.48	523.325	752.335	712.085	249.48	1024.53	806.007	737.948	760.656	609.41
M179T262			0.402154	0.00528037	0.6549	179.004	262.357	1810.39	1210.2	1270.75	1252.35	2119.97	1398	1669.85	1082.56	1808.81	1048.48	1896.39	937.473	3263	2359.1	2804.11	2648.15	1660.36	2820.77	2116.68	1896.41	1541.41	1306.38	1799.29
M179T284			0.348876	0.289691	0.923801	178.873	284.166	17691	14588.2	15806.2	18025.6	17720.5	20333.8	15576.8	11242.5	15971.3	12816.6	19807.5	22042.1	18805.7	19348	15931.3	17237	12770.6	16591.4	15834	14583.5	13942.7	11997	13118.6
M179T343			0.122522	0.0545707	0.838584	179.092	343.448	496.005	417.461	401.303	509	556.496	631.023	478.559	424.338	626.249	463.111	820.793	545.726	751.818	498.916	449.983	565.358	495.869	719.116	551.739	567.344	394.035	306.225	363.037
M179T349			0.236022	0.000349631	0.521512	179.042	349.202	329.896	230.76	159.949	237.934	88.3155	194.524	178.039	289.574	363.549	180.771	257.893	608.892	472.09	374.858	412.283	354.64	464.454	392.076	327.495	656.049	315.928	523.957	288.163
M179T37			1.05426	0.0120031	0.712627	179.118	36.7785	12900.9	11233.8	14401.1	14538.7	12730.2	25818.4	11931.2	14328.5	13611.2	11568	22367	21317.8	20541.2	20254.3	27207.2	22583.8	14153.6	20779.9	9179.63	22368.4	11473.6	12429.9	12873.4
M179T677			0.00829543	0.910729	0.986849	179.118	676.58	1007.21	770.293	708.223	888.768	1020.74	900.647	1593.04	1023.77	845.112	740.669	808.695	949.901	1581.41	830.549	931.671	770.13	847.094	915.823	826.738	1163.03	1227.88	856.089	804.741
M179T704			0.222736	0.00873758	1.25751	179.118	703.923	1021.64	1222.59	842.11	1259.12	1017.45	1063.81	1455.16	939.901	1086.23	1259.27	934.808	1054.09	916.521	1091.78	944.047	666.423	813.615	983.877	558.428	916.904	914.92	790.809	1420
M180T185			0.0896068	0.417907	0.909879	180.064	185.435	1804.91	1144.65	905.937	1649.53	1493.99	1555.73	1649.59	1036.79	1355.27	761.153	1595.03	1366.1	972.327	1972.7	1113.8	2005.24	1773.04	1426.03	1295.95	1160.36	1277.41	2020.2	1502.45
M180T269			0.116041	0.328229	0.843958	180.049	269.149	1038.04	782.936	557.101	979.499	814.521	714.456	1150.14	2280.57	477.586	1374.87	1229.58	1442.31	1465.65	1331.76	1270.66	840.4	1214.25	1598.28	818.637	838.483	1716.54	1441.55	2103.62
M180T289			0.909572	0.000820126	0.5748	180.086	288.733	3348.05	5507.79	3634.54	3556.71	2975.69	3654.07	6710.75	8744.62	5613.46	5146.81	8129.6	7429.64	7539.1	10956.4	11415.3	6583.9	9728.76	11260	6773.47	5243.8	5724.76	4673.76	5200.56
M180T37			0.439842	0.00104117	0.750554	180.12	36.745	2511.84	1992.91	2624.66	1932.34	2710.21	2717.67	1928.4	2417.81	2277.32	2906.31	2927.78	4027.11	2709.69	4169.33	3234.01	3223.04	3061.12	2419.66	2968.98	3261.6	2201.42	1974.42	1883.43
M180T386			0.3318	0.00682515	0.711951	180.086	386.17	1360.33	1201.04	546	1450.54	1308.59	1269.78	2190.97	1853.72	1290.97	1631.02	1457.45	2094.67	1835.57	1881.97	1769.78	2227.04	2153.21	2887.18	1568.16	1933.86	555.257	1358.64	952.691
M180T42			0.180855	0.41619	0.916367	180.138	42.034	5588.58	2912.24	4012.09	4828.39	5238.64	5254.15	4819.5	4393.88	4872.49	4293.71	5507.42	6378.18	5333.56	5941.01	3453.83	5445.47	6093.54	4777.5	5714.01	1786.9	4599.47	4351.94	4459.87
M180T696			0.130907	0.283699	1.17616	180.102	696.325	1234.08	1257.37	1225.97	1298.99	1416.09	1072.73	1484.8	1208.2	1644.06	3260.54	1205.53	1460.52	1494.99	1154.37	1348.92	1195.54	1226.48	1286.54	1153.7	1314.25	1351.14	1265.95	3489.67
M180T714			0.199287	0.0180057	1.17659	180.102	714.167	1245.6	1308.86	1152.02	1261.14	1259.66	1051.86	1607.68	1767.06	1356.48	1679.98	1234.83	977.277	1171.11	1144.54	1279	1199.16	1179.44	1193.8	1138.11	1118.3	1222.43	1306.93	1759.61
M181T124			0.0859008	0.472065	0.912415	181.107	124.174	1266.2	2117.03	1949.1	1554.07	1165.01	2477.4	1225.7	1329.97	1507.37	1702.74	2339.83	1371.98	1646.66	1547.85	1510.11	2120.1	1738.83	2683.98	893.513	2005.91	2136	1870.15	1624.8
M181T163			0.0181968	0.90228	0.9752	181.052	162.583	2182.64	1026.92	2171.3	1093.77	1347.33	2372.23	1329	675.114	1947.67	1072.58	637.084	660.078	1523.95	2367.79	883.571	1951.58	1538.92	868.428	2565.12	2609.06	1304.14	1718.27	1060.92
M181T284			0.00969646	0.924532	1.01542	180.871	283.661	1612.93	1335.31	1679.16	2119.07	1305.75	1549.36	1510.77	557.7	752.744	556.438	1097.6	1975.46	1664.64	1699.88	1116.96	1022.92	904.633	1278.07	1280.65	741.326	889.195	902.429	1047.63
M181T372			0.21624	0.119442	1.20695	181.058	371.866	2228.63	3125.95	2421.92	2121.04	2027.03	2574.34	1759.89	1428.61	2180.97	1818.79	2471.27	936.624	2273.02	2050.3	1988.37	1684.8	1371.04	1019.57	1804.52	2369	1231.96	1574.18	1626.41
M181T40			0.727992	0.0623968	0.316015	181.025	40.171	2984.88	1468.87	1291.03	1382.11	2008.07	1906.47	1754.11	1929.72	2876.48	1260.32	9142.95	4630.74	2539.08	3710.29	3463.2	3335.4	3419.45	23548.5	2268.33	3629.32	3576.97	4916.26	4888
M181T45			0.136657	0.498489	0.923211	181.121	44.633	3060.81	3197.5	3035.79	3034.27	1058.87	3070.27	2474	2188.35	3265.05	1088.47	2939.87	2994.16	3488.51	2247.51	3139.03	2993.71	2551.9	1819.48	2821.36	2596.59	3525.6	1156.18	620.94
M182T193			0.0740844	0.483817	1.17407	182.048	192.785	520.449	1377.37	559.45	599.86	532.418	382.512	381.921	428.945	1630.7	508.84	462.757	696.756	845.166	684.633	559.299	496.096	601.909	534.275	505.305	509.928	313.604	358.928	376.79
M182T254			0.266759	0.0568233	0.793231	182.057	253.563	2076	1724.91	1426.01	1633.72	2147.75	2147.45	1213.42	898.098	2241.31	1595.99	2259.87	1804.05	2748.93	2855.63	1676.47	3021.74	1749.01	1751.65	1705.64	1990.3	1555.58	2210.64	1803.56
M182T280			0.172293	0.616229	1.05333	182.081	279.61	20841.6	18264.6	19946.4	20876.8	21924.8	15561.9	14980	11469.2	17488	15147.7	19175.4	17628.7	19885.8	16105.6	24931.7	14309.7	8828.36	18786	12634.9	15278.6	12480.7	6517.77	11194.2
M182T284			0.0211644	0.978503	0.99587	182.057	284.375	7534.01	7096.75	4995.82	6594.51	8715.83	6345.7	3500.75	2057.52	7558.54	4161.87	6827.07	10019.1	5676	6361.75	7212.92	4166.64	4025.28	5802.53	4050.91	4661.97	4727.37	6427.79	5906.18
M182T346			0.188123	0.126557	0.796838	182.092	346.327	1562.93	1239.75	485.07	634.395	1441.42	670.561	1971.44	1617.45	1273.97	1635.25	1143.12	1503.31	2021.23	1905.7	1885.4	1066.01	1573.56	2106.24	1320.56	1202.32	1641.85	1142.63	1389.57
M183T258			0.904522	0.00351897	2.49419	183.062	258.214	2615.53	8246.95	1045.86	5575.16	8889.39	6366.83	8462.42	1622.69	9152.13	4953.64	2215.99	1528.34	2336.19	4324.12	1792.51	1554.2	1370.32	1655.56	3239.6	2808.42	1669.91	2369.11	2096.39
M183T280			0.0829469	0.55618	1.07568	183.084	279.586	3282.12	2809.76	3110.85	2602.32	2450.39	1834.03	2322.58	2196.04	1889.93	2120.31	2631.38	2735.12	2907.11	2679.24	3465.24	1840.15	852.239	2068.14	2310.26	1397.46	1911.99	1267.44	1491.62
M183T285			2.01388	0.00541576	0.722538	183.005	284.568	47459	31698	36249.4	50002.3	60288.4	56188.1	51243.5	39306.6	77025.2	44162.5	78641.6	97609	64105.9	77336.2	65477	66641.7	49825.9	69451.4	54278.7	59812.1	40385.2	43169.6	45381.8
M183T288			0.612613	6.25546e-05	0.424055	183.113	288.118	1373.4	740.984	398.385	1440.93	581.985	750.384	1059.7	900.111	1093.24	1029.28	1651.01	1929.86	1990.69	802.749	2609.18	2707.84	2482.24	2178.01	2293.18	3447.7	989.929	1378.91	1668.56
M184T112	(M+H)+	Phosphorylcholine	1.34685	0.291682	0.79257	184.073	111.77	15489.2	36101.3	59144.3	53973.2	142232	128881	107282	14555.6	98396	139507	61023	149875	71220.7	54261	138792	100268	128695	130293	89913.6	79433	62825.7	107618	27097.8
M184T128	(M+H)+	Phosphorylcholine	0.0102894	0.972356	1.00476	184.073	128.276	86138.1	56003.4	67958	83270.9	73786.8	72133.6	62758.1	55630.4	68453.8	58087.2	4343.62	75189.2	61060.9	66371.5	78228.8	115028	65622.1	77472.4	73552.3	64112.7	59287.2	75394.6	79355.4
M184T163	(M+H)+	Phosphorylcholine	0.595872	0.317233	1.05932	184.073	162.643	76553.5	62880.7	60554.4	68218.5	93376	64752.9	65672.9	74491.3	84903.3	59044.2	79201	67424.8	62010.6	65683.4	62662.7	65585.2	70102.4	67405.3	63903.4	66684.8	61878.6	55686.4	68947.3
M184T226			0.252045	0.0380314	1.46639	184.028	226.375	1331.69	1907.12	1806.66	1183.34	1682.59	1290.99	492.69	658.055	851.117	686.8	726.425	981.82	572.935	678.379	760.369	1140.78	657.868	840.883	807.888	941.696	977.081	987.291	929.564
M184T272			0.0243726	0.930078	1.0137	184.046	272.27	689.663	495.936	716.591	857.835	904.321	792.689	1142.25	1773.49	1014.21	911.141	1091.63	1338.47	384.131	987.622	977.251	659.487	689.089	1199.88	831.346	1013.51	1249.06	859.749	1488.63
M184T276			0.00110036	0.919185	0.982555	184.09	275.716	1404.59	1050.86	1331.77	704.025	1312.69	520.026	2817.51	1711.73	1149.6	1090.4	694.344	1177.59	1554.37	1644.95	1832.32	1239.19	940.253	1468.8	1348.08	1425.76	911.363	825.783	1281.19
M184T285			0.617628	0.00651447	0.662323	184.008	284.618	3703.48	1732.98	2738.5	3946.14	4838.93	5299.49	2615.91	3947.79	6217.14	1817.7	5944.91	6871.67	5801.44	7293.98	5747.99	6027.6	3507.67	5862.08	3560.04	5032.26	3767.24	2687.55	1850.83
M184T303			0.218703	0.674401	1.13404	184.071	302.781	13968.1	6021.43	2767.64	3691.93	3407.63	17288.5	8321.42	13715.9	11780.4	5971.53	2296.5	3467.61	4183.63	5268.34	5906.79	10492	2323.99	8666.01	17934.3	16119.6	2811.96	1969.61	2127.2
M184T332			0.478762	0.0639179	0.816057	184.094	332.137	4779.9	8175	6412.55	5477.31	7186.25	6509.2	7351.95	3172.76	8830.39	8410.8	8100.46	9443.61	9260.87	8566.36	5340.25	9813.05	5555.68	7072.97	9464.13	8634.48	6883.24	3782.47	6097.56
M184T365			0.14125	0.506681	0.915178	184.072	365.265	2009.86	3847.17	2681.04	4667.56	3273.98	4601.61	4243.64	3480.23	2883.95	1903.94	4670.45	3662.99	5533.71	2733.49	2897.02	4232.91	3380.64	1957.49	3203.67	4434.13	3428.69	2128.9	3202.72
M184T394			0.254575	0.00328747	1.4414	184.06	393.694	774.759	994.428	1403.77	652.656	1180.2	948.361	695.252	977.858	845.308	627.313	541.4	774.57	594.029	566.277	717.249	639.005	514.185	612.353	725.447	628.721	678.374	359.952	699.698
M184T460	(M+H)+	Phosphorylcholine	0.257015	0.356229	0.904077	184.073	459.896	6143.78	6783.7	9909.63	7796.19	7005.7	7869.19	11086.4	5860.42	6512.41	8527.33	8825.7	8784.51	8622.65	8387.23	8352.06	10740.5	3988.71	7017.06	12305.3	8693.2	5678.07	6873.49	5794.27
M184T52	(M+H)+	Phosphorylcholine	0.115101	0.979216	0.995516	184.073	51.6245	138578	104644	96009.8	119379	124061	108223	71376.2	30728.5	205566	53043.3	120876	103268	114073	131651	111870	68668.8	87064.8	90694.1	161987	66193.4	105982	81446.6	126699
M184T70	(M+H)+	Phosphorylcholine	0.379826	0.801928	0.963887	184.073	69.516	95229.1	107710	79007.4	126295	74014.8	79677.1	35780.7	13127.4	93979.5	78599	88541.3	86759.1	103955	95095.4	92724.1	54562.3	80485.2	80331.9	69137.8	61179.1	400593	63821.2	72301.5
M185T197			0.0920042	0.357584	0.92338	185.071	197.382	1243.52	1136.64	1436.72	1571.97	1377.37	1053.44	1454.1	819.439	1214.5	1118.54	1268.45	1866.72	1487.95	1547.79	1410.76	956.778	1000.85	1360.04	1276.25	1281.74	938.605	1241.69	877.715
M185T208			0.243441	0.116736	0.707189	185.165	207.585	1048.46	1385	1216.8	1299.95	929.752	881.055	1322.58	850.181	1046.4	1081.19	972.52	1143.51	3142.15	1021.49	1264.45	1054.71	2188.79	2920.42	869.464	1063.82	1063.29	1426.38	1258.3
M185T285			0.243809	0.327483	0.869687	185.003	284.69	4246.95	3056.58	3763.01	4491.61	4621.7	3490.22	3568.94	3638.75	7047.82	4963.83	7502.89	2996.5	6853.54	6200.77	4341.87	6007.98	2514.28	3863.93	3970.65	5063.48	3009.74	4631.86	1884.75
M185T303			0.0631034	0.672581	1.06845	185.075	302.596	1388.38	1391.55	1581.1	1490.59	1810.84	2240.3	815.053	1642.64	1490.7	534.726	1201.28	1158.69	1293.44	704.597	1594.34	844.791	1120.72	1648.47	2412.63	1485.35	1020.22	1063.89	1241.52
M185T355			0.0385248	0.865695	1.01162	185.032	355.161	7450.57	5367.12	6951.86	7101.23	6515.14	5851.26	7078.95	5118.29	6957.32	5704.9	6168.87	6227.97	6795.9	7349.88	7228.89	4950.06	4045.02	7278.83	6835.69	6479.12	5384.21	5603.14	5213.56
M185T40			0.361434	0.0205882	1.30289	185.063	39.691	2899.15	1922.74	3616.12	2682.33	2428.67	3342.29	2929.57	3261.49	2901.6	2104.09	1593.07	2430.49	1869.16	1844.04	2411.02	1805.54	1227.74	3371.78	2494.95	2510.53	1877.04	1789.8	3519.68
M186T204			0.0187504	0.888597	1.01839	186.112	204.299	1670.4	1581.85	2080.83	2191.83	3627.65	1805.98	1789.53	1156.46	1864.48	1184.23	2064.08	2432.59	2210.2	1681.52	2005.91	1507.04	1758.83	1604.49	1492.04	1854.2	1945.3	1916.75	1929.3
M186T273			0.506658	0.000803155	0.712354	186.053	272.651	2710.71	1958.78	2653.96	2455.93	3588.42	2652.2	3116.36	1869.11	2881.79	1849.12	4396.36	2688.49	4257.38	3886.53	3736.22	4222.06	2950.63	3188.67	3621.95	3180.35	1771.51	1920.53	871.415
M186T278			0.19831	0.0484796	1.17477	185.959	277.866	2092.53	1618.24	1837.24	1674.45	1926.96	1974.74	1509.83	1384.23	1688.39	2088.8	1704.88	2107.05	1684.39	1569.38	1695.29	1134.48	1093.03	1533.83	1415.51	1210.21	2132.55	1287.41	1706.02
M186T293			2.16559	0.0322415	2.25495	186.087	293.262	18865.7	114702	20631.1	14796.9	24184.1	14579.1	77775.8	58361.6	63100.7	38687.1	27402.4	17013.1	19749.5	23873.2	20006.3	13962.4	11120.3	15659.6	25880.5	22979.6	20394.1	24557	21811.7
M186T316			0.244527	0.253165	1.18107	186.415	316.447	3839.7	5008.65	3850.78	5091.69	5452.45	2570.57	4300.04	4022.28	3096.41	1891.69	2190.81	4780.75	3896.05	4532.64	5011.42	2648.29	2327.59	2179.87	3060.26	2498.43	3518.51	3271.3	3360.91
M186T378			0.277939	0.0233317	1.28595	186.076	377.934	1914.95	2220	2548.7	1875.58	2109.1	2090.84	1786.87	1649.74	1193.01	1731.94	1829.38	723.981	1687.59	845.122	1297.68	1596.47	1619.85	1741.37	1825.2	1702.29	1898.04	1104.42	769.182
M186T43			0.227234	0.347511	0.902108	186.112	42.6565	5672.2	5098.99	4707.17	5196.33	2852.56	3057.44	3016.58	5994.92	2922.61	4936.18	6274.97	5341.51	5722.31	3898.22	5721.6	4851.1	4045.48	4185.25	3532.6	4597.45	2117.77	3019.83	4902.66
M187T164			0.289221	0.310762	0.7539	187.086	164.43		618.573	1939.51	876.385	2695.71	1727.23	4348.12	320.741	1487.47	2601.59	1716.63	4564.9	2390.68	2719.89	4443.01	1520.82	1955.55	2186.24	2557.1	433.16	2180.23	2395.57	2753.44
M187T183			0.21212	0.487739	1.23819	187.086	182.905	2136.01	1958.78	1028.69	1741.09	1776.11	3173.61	2967.11	6801.62	6014.58	1998.35	1209.16	897.389	997.516	1635.99	1203.85	2364.42	1601.27	3830.7	5232.91	4929.43	1040.53	784.365	708.722
M187T226			0.120846	0.165855	1.25362	187.044	226.077	668.616	691.173	752.642	564.471	907.625	770.451	251.537	311.328	606.796	385.803	369.558	582.994	405.939	379.006	425.919	373.901	321.869	583.064	449.931	822.516	563.406	570.218	496.428
M187T238_1			0.184044	0.0945002	0.813674	187.123	238.15	1470.4	465.442	538.009	957.644	792.759	826.44	992.02	966.757	1651.14	955.575	1286.44	1194.64	995.011	1404.43	1391.25	1115.75	1197	982.915	1086.64	1164.16	1209.58	753.825	1157.45
M187T238_2			0.196848	0.101077	0.775503	187.488	237.613	1094.33	636.142	1075.65	1184.38	830.113	675.258	1571.8	235.07	1297.73	673.868	1292.21	1679.6	1184.35	907.026	1163.6	1077.28	1087.43	1728.65	997.329	841.662	684.173	926.152	587.391
M187T26			0.0475113	0.483259	0.933995	187.049	26.375	464.926	676.734	455.339	415.755	542.443	453.451	727.56	557.427	726.3	651.287	450.45	562.929	658.86	560.413	555.832	556.794	896.192	658.781	705.852	465.899	580.356	480.128	633.99
M187T260	(M+H)+	Prolyl-Alanine	0.657025	0.0921363	3.70484	187.107	260.199	3151.81	11956	880.25	951.053	1590.22	1033.22	2851.4	1924.7	16940.2	1461.67	1610.98	1008.69	999.538	1116.1	1150.37	862.636	898.288	1207.06	1363.57	1319.17	1183.91	1037.25	1112.27
M187T271			0.0730108	0.515785	1.10981	187.057	271.426	781.822	1253.17	667.493	665.158	882.582	800.877	826.983	928.086	2139.13	675.726	899.846	798.016	824.01	776.533	878.272	812.01	944.223	919.314	990.594	826.233	741.578	788.497	743.478
M187T293			0.631347	0.0300646	2.02404	187.09	293.308	1851.82	9079.43	2142.54	1439.36	2600.86	1684.73	7603.93	5459.27	5273.09	3268.24	2717.38	1948.34	1720.13	2303.97	2175.14	1403.88	872.705	1884.03	2407.53	2528.62	1889.89	1864.53	2033.22
M187T309			0.169755	0.483185	1.21439	187.071	309.437	2240.85	1098.94	937.021	1023.22	1054.56	3877.43	1492.27	4282.31	3129.92	1150.5	996.972	755.117	1062.46	1204.13	1135.99	2195.41	774.652	2672.27	2682.18	3226.34	918.264	682.497	762.566
M187T317_1			1.16217	0.383368	1.04339	186.995	316.711	390345	405672	368570	366435	400718	384056	378101	312573	420627	310044	359114	402051	364535	399936	401383	334692	273073	376469	324242	346240	305927	272059	270852
M187T317_2			0.568547	0.75317	0.774119	187.031	317.125	4092.46	3011.34	367964	1492.51	403502	4605.09	2526.69	2672.27	5113.73	3584.35	1063.27	2001.51	2278.95	400234	4505.93	2410.23	272297	3299.31	341719	1770.73	2815.27	270702	2733.28
M187T43			0.396849	0.117067	0.66621	187.112	43.445	1645.06	3648.76	2248.88	3946.25	1436.13	6594.92	4442.12	1612.64	1891.62	668.664	3091.38	2379.68	4222	3776.52	3539.48	2180.3	2643.06	5520.28	8487.94	6390.86	2748.14	2509.84	3105.65
M187T45			0.175792	0.443664	0.876193	187.087	45.113	4428.6	4177.88	633.696	4308.58	4115.1	4965.03	2444.54	5307.34	5109.25	3720.96	3432.89	3420.38	4490.75	5970.39	4204.58	4809.49	1370.05	3325.21	7059.6	6668.19	3127.69	3080.77	3761.07
M188T131			0.360845	0.488896	0.894722	188.2	130.816	19895	24627	25376.3	18337.1	16471	13808.4	21883.7	28489.4	13863.6	11801.6	27312.4	17667.7	17486.3	19593.6	9140.49	21687.1	42429.8	19282.5	21509	21336.6	18582.6	18777.1	11466.1
M188T154	(M+CH3CN+H)+	Coumarin	0.936431	0.0821619	1.99483	188.074	153.932	20467.1	30379.5	24774.6	20835.6	14191.2	12273.7	2061.68	4563.97	3006.51	1698.63	8917.85	12997.4	11369.7	6601.97	14517.2	2462.7	2212.95	1935.18	2746.5	3538.84	7930.58	8425.9	7851.08
M188T234			1.1299	0.23942	3.36914	188.091	233.784	2644.81	3647.02	2178.18	1131.05	2200.11	1782.78	9969.87	90928.6	8086.18	37646.6	5953.28	3280.75	472.61	818.937	2524.21	467.04	487.432	21490.4	10293.4	1765.65	771.667	892.915	859.883
M188T237	(M+CH3CN+H)+	Coumarin	0.125253	0.94571	1.00556	188.07	237.363	80014.6	98021.7	111736	138576	117557	73783.7	145851	111274	109078	103882	100900	114797	113443	107916	112532	111341	71865.1	129687	97143.3	124124	54640.7	60371.8	52151.2
M188T265			0.0936356	0.409404	0.886824	188.004	265.099	959.522	845.342	639.968	1528.65	827.437	522	750.854	817.281	654.432	516.84	1230.03	1010.61	1234.86	613.587	918.106	819.219	611.432	1175.38	602.09	875.915	475.54	592.226	622.083
M188T317			0.118836	0.774426	1.01701	187.998	316.711	20025.8	20561.7	20780.6	19226.1	22655.8	17618.5	19865.1	15989.8	17615.7	14032.3	17877.6	18772	19902.6	20107.2	21792.2	14237.5	15523.1	20402	17641.4	18964.9	17778.7	17187.1	12536.2
M188T344			0.201371	0.109556	0.805827	188.091	344.276	1135.23	1298.48	1299.13	1532.94	1438.03	1040.06	792.165	1463.31	973.263	1346.88	1468.22	1718.52	2056.23	1543.34	1062.86	2395.51	1339.88	1918.2	881.02	904.248	671.51	1385.32	699.808
M188T351			0.897631	0.00783029	1.39798	188.035	350.82	15939	16874.9	10901.1	12142.5	8951.18	15141.9	12854.8	15357	18277.1	10072.7	11601.6	8164.31	8784.8	7153.08	12063.5	10626.3	4482.33	10106.8	11027.4	13639.5	6219.52	6830.69	5696.78
M188T42			0.285592	0.191482	1.19084	188.07	42.0005	2957.16	3432.25	4096.3	4300.07	4713.21	4917.22	5217.21	2690.73	4803.53	4339.78	1902.04	2204.56	3939.59	3742.39	3584.91	5142.94	1415.26	3771.19	3810.23	5308.98	4905.71	4136	2906.6
M188T478	(M+CH3CN+H)+	L-Lysine	0.943902	0.330133	0.646614	188.139	477.561	6545.06	8277.81	19588.2	37285.7	43378.5	9111.92	8822.09	4270.16	18350.8	5949.56	50823.3	75384.7	10624.4	7079.38	9316.75	10588.1	24870.5	6137.7	46797	8264.2	4402.7	3829.72	4624.38
M189T133			0.132376	0.557756	1.13826	189.203	132.769	6133.84	4031.61	3419.85	922.24	2430.63	1655.51	1398.18	3651.46	1526.5	3065.63	2157.42	2610.68	1998.03	3055.06	1331.68	2104.39	4265.64	3526.03	1596.44	2160.42	1795.93	1609.87	2183.3
M189T193			0.0698607	0.405647	1.12691	189.123	192.588	1052.9	771.046	1150.43	1132.82	966.339	1351.52	738.847	618.986	603.669	1113.7	791.54	1114.59	921.979	251.196	1241.61	452.686	935.41	698.182	1088.18	934.96	1567.27	1068.93	1266.84
M189T219_1			0.185943	0.378697	0.761031	189.006	219.029	1114.28	1339.26	1095.39	640.613	1116.12	1018.16	3912.6	3930.68	1080.4	1296.34	1218.71	3622.17	3752.67	859.034	3719.56	593.391	2241.26	3607.02	1008.89	1115.98	1094.52	1340.53	1032.87
M189T219_2			0.173256	0.290101	1.07378	189.043	219.232	3982.39	4347.79	3986.39	4288.27	4087.67	3281.25	3772.04	5190.35	3642.89	3663.94	4167.8	3376.96	3910.86	4664.86	3850.55	3853	2307.48	3634.81	3704.92	4006.73	3645.2	3685.37	3585.67
M189T237			0.0224721	0.978061	1.00216	189.073	237.375	10717.3	12332.7	13055.8	17126.8	16619.4	10395.7	19055.5	13745.1	16133.3	14166.6	14170.9	16113.3	14660	13740.1	14044.5	15238.3	9633.46	15205.4	12995.7	17237.2	8110.47	8344.49	7243.97
M189T299	(M+H)+	N-Acetylglutamine	0.89185	0.086589	1.24994	189.087	299.27	31630.4	35789	36778.9	42935.9	30642.7	35910.2	17758.2	23677.8	26345	13519.1	26159.4	30212.2	27424	25099.2	27855.9	20054.8	14440.7	22523.3	21681.2	20551.3	17580.6	19834	18529
M189T317			0.229631	0.293157	0.900607	188.999	316.688	5257.23	5131.35	4599.68	5540.35	5143.29	3393.07	2819.52	4038.7	5258.91	3505.48	5799.51	6593.57	5305.06	6340.15	4133.45	4810.76	4015.59	3171.53	4910.72	4539.08	3013.65	3437.94	3013.67
M189T331			0.139125	0.568428	1.09775	189.105	330.891	2631.53	6580.39	5618.98	5534.66	2270.96	6112.83	1944.4	6574.79	5573.24	4720.69	5015.4	2473.1	3848.43	5419.39	2926.7	5640.64	5475.65	2119.17	6198.85	4209.81	2433.13	4360.57	4036.61
M189T367	(M+H)+	N-Alpha-acetyllysine	0.109153	0.736021	1.06695	189.123	366.982	13287.4	4275.87	6093.73	3245.24	5206.18	6332.44	7355.55	10458.4	6457.83	3784.02	5471.95	4735.3	3482	5001.03	6367.18	11036.1	4045.69	7009.27	8724.98	6450.43	3362.73	3120.56	3590.32
M189T375	(M+H)+	N-Acetylglutamine	0.415314	0.041195	0.731046	189.087	374.552	2769.14	2976.77	2636.3	2987.5	2537.59	4294.76	2443.23	2794.89	2925.55	2165.99	7541.83	3908.75	3526.56	4603.02	3680.17	3349.33	2773.23	2611.39	3269.08	3765.27	1502.52	1629.86	2106.62
M189T386	(M+H)+	N-Acetylglutamine	0.371965	0.00832119	0.762275	189.086	386.012	1976.81	1364.06	2061.36	2005.81	2254.93	2152.48	2299.26	3021.47	3135.01	1982.66	3454.19	3165.16	3139.69	2748.73	2152.02	2082.97	2450.09	3137.02	3531.84	3332.29	1910.22	2470.58	2327.8
M189T39			0.0467913	0.809545	0.955362	189.102	39.255	15128.4	11299.7	8604.91	5903.26	9184.61	15666.4	7995.9	12071.4	13493.3	7741.42	6108.54	7835.45	5728.05	12454.7	5279.4	8737.95	10820.3	16109.1	20986.2	18033.2	6238.12	5749.67	2181.15
M189T45			0.117759	0.623267	1.08483	189.126	44.921	4712.51	6363.07	6756.15	6250.09	5617.22	1046.62	6208.02	3702.65	5009.78	4686.97	3698.74	5939.28	5098.61	1650.55	4393.42	4782.93	1758.97	6723.11	5549.46	6820.76	1134.31	961.406	4602.66
M189T489	(M+H)+	N6,N6,N6-Trimethyl-L-lysine	0.240425	0.919359	1.02196	189.16	489.239	37099.4	57061.3	38513.4	27728.6	28229.4	29901.3	26028.2	20767.4	28443.2	19803.8	19523.7	28681.6	19464.3	54734.3	18474	18073.6	13812.6	63087.5	23168.7	47816.3	21609.1	33002.9	43170.5
M189T701			0.0515975	0.530455	1.0471	189.102	701.45	1330.32	1073.4	1001.47	1194.91	854.892	1397.76	1027.07	952.867	1266.4	1084.41	1029.58	755.175	1307.06	1220.1	1012.79	889.588	1249.41	1226.38	1015.53	974.817	1179.73	1298.25	694.203
M189T703			0.0655735	0.650268	0.889285	189.102	702.89	901.678	1018.7	932.335	1612.68	1206.68	1301.8	899.681	838.932	1692.84	1359.58	988.672	3026.85	1232.82	3110.02	264.175	692.675	917.811	1083.08	957.797	955.714	1842.7	1140.58	1180.84
M190T185	(M+H)+	Kynurenic acid	0.217995	0.398146	1.13647	190.049	184.84	5678.68	6004.28	6689.26	5393.66	6448.75	2469.84	3448.94	2483.19	5162.12	3633.78	4604.76	3526.5	1633.07	4731.29	4088.01	3436.04	4423.12	6950.35	3770.98	4555.02	3659.34	5010.46	4498.55
M190T216_1			0.0312072	0.903521	0.981701	189.507	215.998	748.047	877.242	986.467	1094.26	835.614	783.964	857.683	430.669	675.625	770.848	711.952	1244.91	1127.53	245.291	1090.06	1030.03	337.054	579.957	846.541	997.336	1252.27	942.273	964.91
M190T216_2			0.303096	0.784704	1.02827	190.097	216.312	151973	117593	182065	136005	197905	151347	160127	113353	77260.7	143999	126926	127349	196985	139491	176204	119864	124255	144135	138193	98867.5	157493	163729	163475
M190T238			0.0523459	0.742498	0.964517	190.076	237.562	1897.02	1213.11	1688.72	2141.76	1667.02	730.17	2443.84	1547.32	1248	1242.25	1634.59	1914.68	1670.37	1237.89	1470.92	1955.04	1433.84	1504.76	1751.79	1827.33	867.201	532.584	753.382
M190T261			0.632892	0.00954688	1.92856	190.107	260.791	2876.04	8832.35	5481.21	4286.59	4513.89	3883.6	2305.89	1663.88	4211.16	2050.73	2189.07	2412.43	2116.43	2482.99	2216.78	1806.66	1866.31	1893.77	2055.11	1755.96	2565.33	1471.08	1340.79
M190T299	(M+H-2H2O)+	Cytokinin B	0.247745	0.160902	1.22731	190.09	299.273	3057.51	4190.47	2767.67	3863.94	3268.72	3074.37	1544.28	2362.65	1897.2	1175.44	2597.59	3132.35	2098.44	2501.02	2345.39	1838.08	1364.72	2339.05	1982.1	1965.33	1661.6	2545.87	2141.53
M190T344			0.201286	0.25855	0.873427	190.143	344.276	2301.85	2486.7	2004.66	3964.06	4906.91	2460.74	2598.61	3469.54	2494.51	3135.23	3665.86	3825.15	4181.53	2908.8	3836.53	1959.98	3743.39	3531.27	2365.52	4126.57	2960.9	2385.11	3098.54
M190T347			0.267879	0.0123869	0.730186	190.014	346.585	863.833	602.991	1343.03	1322.79	924.408	636.224	1150.32	1030.34	829.795	1183.07	1399.95	1645.36	1746.33	1717.65	1118.15	980.062	1301.23	1653.65	1048.12	929.624	1803.6	1008.39	1014.92
M190T349			0.105962	0.312978	1.15647	190.031	349.483	1327.69	1140.13	721.197	871.395	817.515	636.829	1384.95	1340.59	707.091	551.031	1048.03	825.406	1187.04	513.883	804.284	635.661	497.609	954.551	983.264	763.515	418.224	704.561	676.615
M190T361	(M+NH4)+	L-prolyl-L-glycine	0.3074	0.0605184	1.31674	190.118	360.58	3259.61	4140.53	2835.85	2846.94	1390.46	2887.25	2456.17	2140.98	2209.25	2371.31	1915.41	2121.18	2426.98	1422.55	3201.05	2014.24	895.942	2884.67	1744.81	1527.78	943.185	2637.53	2284.11
M190T379	(M+CH3COO+2H)+	L-Pyroglutamic acid	0.173819	0.190093	1.21676	190.071	378.557	1354.63	2095.46	2815.81	1744.7	1837.57	1629.93	1152.4	740.369	1088.09	1172.84	1789.3	1187.36	1150.19	1266.02	1329.89	1179.34	892.132	1195.71	1556.05	1301.04	1102.09	1204.64	985.127
M190T39			0.0292781	0.903326	1.02176	190.105	39.255	1839.7	2403.71	1027.18	2716.12	2642.93	2556.01	1494.74	3643.19	2960.47	1736.76	1782.1	2001.1	1797.52	728.862	2606.78	2572.31	945.536	2923.51	3375.65	3797.23	2301.68	1599.17	1923.7
M191T207	(M+NH4)+	Quinaldic acid	0.092577	0.703082	0.929627	191.081	206.51	5627.09	5595.35	5312.14	4934.07	5009.09	3618.07	3708.18	10467.2	3146.49	2753.72	5202.4	5227.5	4921.81	7807.99	5685.8	4062.96	3470.77	3940.27	10422	3228.01	2642.59	2017.45	3176.18
M191T216			0.100091	0.777049	1.02549	191.101	216.312	18755.8	13920.2	21505.2	15674.8	24297.7	16705.1	19412	13257.1	14751.9	17030	15587	15890.9	23418.5	18028.4	21322	14580	14954.3	17610.5	17270	12291.4	18873.1	20222.2	19009.4
M191T236			1.12546	2.53206e-05	0.545966	191.083	236.314	3772.96	7030.83	3817.96	6870.41	5596.18	5296.66	5657.62	5644.46	3840.85	4505.27	12821.4	10876.5	10548.9	8146.06	11226.5	9188.61	10440.1	8299.39	5210.16	8547.24	3753.4	4472.95	3706.32
M191T278			0.348509	0.0067201	0.706116	190.988	277.914	1285.63	710.764	1132.97	1200.85	1295.56	956.924	1155.37	1501.37	1575.21	2086.95	1923.17	2557.72	1708.89	1565.52	2211.65	1717.37	1545.8	2032.83	1948.35	1059.94	1570.43	1534.59	1895.01
M191T33			0.343146	0.0432675	0.681944	191.178	32.901	2138.41	1628.31	1443.15	676.715	1274.8	1036.48	1424.43	1298.35	1333.88	1510.47	1006.62	2964.83	2649.45	1700.18	2862.85	2116.89	888.454	1115.2	3134.61	1745.86	1203.14	508.646	1575.2
M191T355_1	(M-H+2Na)+	L-Glutamine	0.334135	0.295275	1.07007	191.04	354.615	18608.8	13838.5	16495.1	20637.1	22211.3	18236.3	19835.9	13974.2	18259.4	16784.6	16078.7	18291.8	17073	18827	18011.9	17069.1	12340.2	18868.1	16631.6	13976.1	13888.9	12914.3	12950.7
M191T355_2			0.180485	0.184198	1.12041	191.103	354.975	2026.82	2669.85	2892.63	2638.89	3124.95	2411.31	2441.6	1788.66	2438.01	1872.49	2449.95	2771.32	1890.36	2262.23	2275.2	2341.2	1306.23	2425.29	1773.41	2198.04	1781.58	1774.44	2004.52
M191T44	(M+NH4)+	Quinaldic acid	0.352482	0.383053	1.07312	191.081	43.611	24708.9	25828.6	32032	34199.3	31947.5	24981.7	31393	29329	30760.5	35838.9	18774.4	23598.4	26856	23753.2	24137.1	34609.9	37064.5	25633.7	36160.2	29922	39336.5	28969.2	40474.5
M191T45			0.902794	0.205159	1.51748	191.107	44.752	24404.4	25269.4	26407.2	2067.82	32480.1	2412.42	27863.9	31116.9	28310.1	34671	1654.86	22656.8	23203.2	1972.37	1716.46	33888.5	39730.4	26972	2074.14	995.026	38433	31113.2	41086.1
M191T499			0.214203	0.79773	1.08683	191.139	498.77	10539.9	18929.9	9322.37	5533.87	32488.9	27697.2	18679.1	5131.88	13183.6	22246	34928.4	15056.7	6304.36	28392.5	35567.6	5542.36	8191.26	2813.57	9685.58	4187.97	9861.04	17743.1	3935.3
M192T126			0.0531906	0.890498	1.03685	192.046	125.999	1060.64	1035.47	989.616	1730.82	1503.13	2499.16	2415.14	4820.11	623.147	1855.44	2311.11	621.101	1921.14	2250.76	404.046	1241.21	3414.27	1771.04	1941.73	1997.64	1634.55	3784.79	2024.24
M192T154			0.176747	0.180633	1.30602	192.121	153.656	905.6	1549.22	988.445	1141.62	1195.54	800.353	838.99	821.333	2406.8	582.014	333.031	686.65	692.802	1245.14	1258.27	703.091	800.95	879.786	871.127	1127.71	760.028	661.466	1010.12
M192T188			0.0814137	0.378194	1.09197	192.069	188.202	1059.6	1162.82	995.521	1345.14	1059.17	1029.1	949.4	817.398	932.266	844.323	1279.53	1089.32	848.942	926.475	1202.76	426.698	867.966	1164.25	722.936	807.218	876.587	740.499	700.582
M192T207			0.126799	0.478562	0.889591	192.089	206.73	1575.27	3859.49	2332.94	2040.13	2285.28	1371.85	1499.63	1630.86	1463.86	1573.71	2091.24	2466.14	2347.23	2422.76	2413.06	1511.4	4016.28	1363.85	1739.03	1698.76	1561.21	1322.88	1298.17
M192T216			0.295189	0.205813	0.902936	192.113	216.476	6877.73	5686.25	8081.47	6536.7	8343.32	6440.56	5461.64	4191.95	5677.72	6848.07	7430.51	7130.29	9041.59	7420.25	7632.31	7795.94	6765.93	6441.1	6623.29	4759.71	7820.43	8473.38	8037.67
M192T292			0.0101843	0.815826	1.03771	191.981	292.052	1691.6	1143.26	1067.13	1544.57	581.532	1048.06	679.567	412.452	1002.18	749.644	983.716	1412.18	852	1112.23	1224.44	1060.95	574.605	862.776	615.13	861.474	1208.34	845.821	450.45
M192T298			1.3923	0.00331942	2.98985	192.087	297.852	6924.78	14253.4	5096.71	6109.35	14221.3	5052.7	24233.3	9377.21	26146	12491.3	5292.06	2648.47	5364.53	5160.81	2645.83	3472.42	2856.24	5198.15	3513.18	5290.56	5766.1	6074.56	5533.81
M192T33_1			0.270137	0.535432	0.949169	192.101	33.249	19193.6	15802	14773.5	16768.7	17539.7	21297.5	9468.06	14661.7	13764.4	16964.4	13100.1	18379.9	20830.4	14025.2	19640.9	16382	19799.1	12885.5	16563.1	17208.3	3742.63	9022.82	4085.12
M192T33_2			0.295838	0.523956	0.938358	192.138	32.915	18980.1	15378.1	12341.9	15368.1	14193.4	19621	7668.64	12414.1	11286.4	15314.5	13009.5	17512.6	19091.7	10981.5	16967.1	16232.9	17526.2	10895.8	14006	15708.4	9788.53	6787	7013.49
M192T355			0.0795254	0.455412	0.906128	192.043	354.611	1513.66	1216.17	1217.66	980.388	2138.75	1168.37	1328.54	1036.11	1418.13	732.176	941.471	1728.24	810.629	1521.74	2071.66	1410.96	974.269	1670.42	1569.84	1371.57	1199.76	1035.78	1126.57
M192T385			0.0407095	0.686878	1.07708	192.024	384.938	516.638	1062.73	1151.04	892.726	780.046	569.36	456.989	312.757	438.619	698.634	508.124	381.341	601.984	765.451	825.544	600.535	551.951	403.225	498.006	1251.03	417.368	890.116	874.197
M192T43			0.163052	0.289535	1.08661	192.084	43.3505	4545.41	4133.01	4541.18	5075.83	5055.85	4766.7	4267.56	4537.39	4884.1	4928.83	5419.68	2971.63	3932.6	3299.34	4361.24	6474.31	4472.04	3911.37	4526.91	3641.51	2179.88	4598.85	5080.36
M192T48			3.7943	0.0274524	0.180992	192.159	47.919	105750	8039.71	4182.55	5040.16	9634.98	3059.62	29078.8	831.472	8627.07	4956.48	17420.3	28390.3	144032	14010.9	254367	65492.4	141265	282171	12958.3	29996.2	68287.7	57724.6	71493.6
M192T69			2.23403	0.0163654	0.145191	192.159	69.261	24520.8	2612.32	584.473	2992.14	1997	624.145	9598.15	670.045	1531.31	1029.07	8984.09	11620.7	43170.8	8207.42	56532.3	20977.5	47998.9	104128	4867.78	11433.8	21584.8	22881.8	21660.5
M192T697			0.0531536	0.600601	1.06505	192.102	696.717	1408.82	867.311	920.277	891.278	902.291	921.237	840.059	908.171	1000.18	1460.42	1122.43	967.486	973.561	1470.8	289.664	894.569	968.534	953.788	982.184	878.93	935.346	286.9	865.035
M193T217			0.192926	0.0431598	0.826921	193.116	216.524	1155.81	1009.54	1420.25	1192.22	1236.8	1308.58	1258.47	1050.34	1129.39	975.12	1802.29	1712.17	1157.01	1942.2	1525.77	856.369	1392.7	1294.16	1252.5	1257.89	462.856	1504.56	1412.91
M193T284			0.0279424	0.863545	0.971107	192.906	283.616	1470.08	1581.11	1424.1	1736.31	2494.22	2002.63	1093.33	272.335	1318.04	1027.82	1993.2	2595.82	1370.8	1114.74	1327.8	1385.16	764.225	1594.27	1327.15	1375.82	1012.59	743.726	879.259
M193T348			0.208064	0.298531	0.807676	193.064	348.172	1347.56	1323.04	869.109	1750.88	1051.77	1520.4	2887.51	2568.1	2837.37	1761.36	2486.05	2206.13	3173.84	1137.23	1428.87	3953.98	1499.76	2007.13	3399.32	891.225	1906.36	1557.97	1731.37
M193T36			0.337982	0.346522	0.868261	193.133	36.0955	10781.9	3152.2	12106.5	11039.7	5618.63	11259.8	5569.31	8944.53	10101.7	10881.7	9079.84	6886.61	4660.6	11329.4	13822.3	13346.5	11744	13532.4	6963.51	11663.7	5490.88	5522.07	7336.44
M193T47			1.30706	0.0259258	0.201764	193.161	47.4165	9199.73	2175.7	2514.94	613.077	1046.11	2070.65	4123.59	1237.76	557.317	911.272	2142.88	4974.04	19200.4	2265.18	28987.5	10806.3	15173.3	35258.6	1306.85	1067.02	7876.25	10969.4	7629.06
M194T142			0.0279377	0.769153	0.928174	194.137	142.214	1706.5	1624.49	1415.6	1512.86	1846.89	1489.93	1212.52	2715.83	1278	1247.59	1472.15	1458.04	426.384	1968.97	1508.06	432.264	1391.49	2388.85	1415.66	4830.37	856.799	1002.75	587.56
M194T180	(M+H)+	Phenylacetylglycine	0.75343	0.0141593	0.69438	194.081	180.374	5131.88	4119.24	8993.96	7763.05	8172.38	5596.95	7670.28	3650.88	8741.03	5651.74	8571.66	10284.7	10567.5	6146.5	11811.1	6267.57	10182.8	13113.4	5313.73	12057.4	6486.14	5480	5921.89
M194T197			0.147125	0.0245885	0.738723	194.036	196.76	305.519	243.615	420.267	395.3	400.07	388.233	383.702	124.971	310.599	317.89	362.414	620.114	291.072	500.505	414.829	466.529	621.337	418.352	484.88	273.823	285.474	301.693	448.222
M194T249			1.53861	0.00122542	0.178622	194.138	248.708	1913.82	2057.17	1384.78	3425.28	1367.27	1672.12	2884.92	2594.92	2800.08	1541.28	11216.6	3447.45	7460.02	1754.87	12483.9	19779.7	20685.3	25343.4	3295.04	15692.3	7046.63	7386.88	8440.89
M194T272			0.107306	0.293481	1.48725	193.961	271.582	178.464	571.021	1262.6	544.003	663.318	257.163	358.285	53.6772	167.329	46.4435	370.024	567.334	211.656	308.962	226.21	312.435	148.278	107.569	312.641	193.205	104.006	47.9682	45.4728
M194T283			0.288683	0.253361	1.2579	193.998	283.479	5549.45	6966.85	5865.98	7050.71	6345.09	5142.77	3780.35	1668.44	3106.06	1955.03	7180.59	5953.6	4197.71	2599.23	3722.43	3136.74	1409.64	3118.96	3621	2766.49	1829.07	2136.57	2536.86
M194T295			0.0847821	0.539921	1.06427	194.045	295.253	5555.53	2589.28	5696.72	5263.38	4905.66	3083.64	3818.46	5806.72	4123.14	5246.62	5062.88	4926.42	4852.75	3669.46	5187.91	3305.83	3695.76	3079.58	5223.57	4301.87	2304.71	4430.7	4487.27
M194T35			0.320113	0.102642	1.37281	194.135	35.486	2647.3	1773.43	1549.29	1667.12	2528.4	2996.31	2189.27	3218.33	6045.02	2803.01	2687.01	1742.38	2223.15	2100.99	1072.57	1601.68	1966.25	2392.07	2122.3	2063.36	1613.91	1454.74	1780.13
M195T180			0.0420579	0.844233	0.966682	195.083	180.39	1697.75	1227.3	1209.11	1571.42	1387.87	1133.64	1723.15	910.556	1826.33	415.567	1385.81	980.578	2364.25	576.443	2263.14	1072.93	935.697	1336.17	1095.28	1544	1007.46	1451.28	1401.59
M195T187			0.07821	0.320003	1.14173	195.045	187.362	297.994	759.191	342.306	521.605	586.019	600.845	627.741	332.416	639.461	316.186	530.971	416.265	525.162	510.956	452.242	566.069	303.931	370.856	444.057	279.609	680.476	306.281	309.371
M195T248			0.427266	0.000856606	0.581436	195.141	247.937	1110.82	994.137	802.609	1210.33	1072.61	932.24	1076.89	929.697	1195.3	1028.64	1426.75	1178.48	1578.48	1322.83	1664.62	2201.55	2746.75	2529.79	1083.26	2073.84	644.112	640.712	1152.42
M195T274			0.094073	0.511021	0.903356	195.053	273.884	823.507	645.12	1158.25	764.366	917.928	1002.55	924.674	1488.64	2110.14	1307.73	1631.78	1056.93	1141.17	636.351	1015.43	1357.2	1422.62	1105.65	1910.46	1057.41	1275.45	356.84	1304.46
M195T43			0.11538	0.699959	0.925826	195.138	42.647	4835.23	2391.93	6804.13	5217.72	811.264	553.08	4963.02	5366.18	5008.96	5532.2	5165.13	6659.23	2831.16	6090.08	5098.48	1627.1	4700.94	5558.64	2495.12	4581.38	5058.07	4538.81	1442.03
M195T54			1.82286	0.00183765	1.80599	195.122	54.476	30587.2	31319.7	33362.8	51072.4	40056.5	19492.4	40465.1	29095.1	21771.3	20350	21499.3	16285	2616.25	16263.8	31382.8	15248.4	19603.6	17126.5	19587.4	16231	54221	54696.5	50656.1
M196T203	(M+CH3COO+2H)+	L-Homocysteine	0.146875	0.329238	1.19569	196.063	203.42	680.962	996.289	1651.45	1931.3	2786.34	1570.41	1072.07	753.859	1034.38	994.063	999.012	1432.69	1379.22	1399.13	888.342	746.451	1038.32	1409.11	954.721	1019.43	812.99	1196.1	846.609
M196T237	(M+CH3CN+Na)+	D-Ornithine	0.0595974	0.837806	0.918091	196.107	237.203	11180.4	2406.03	1248.61	3172.36	942.822	14642.3	5900.08	23091.8	10894.1	2605.59	1045.69	1987.13	4074.24	4253.5	3380.01	10715.6	3297.19	14154.2	19792.8	20171.7	615.664	833.147	774.645
M196T271			0.436541	0.00209152	0.745978	196.023	270.827	2294.21	2201.95	2088.32	2722.78	3036.04	2211.66	2791.38	3289.42	2223.47	2445.37	3653.91	4199.53	3134.3	3533.47	4202.01	2479.88	3356	3922.88	2401.46	3037.93	3512	2774.33	3382.84
M196T283			0.0827032	0.449418	1.16692	195.996	282.981	1202.41	1323.5	1456.19	1260.52	1238.82	618.096	869.372	357.878	659.129	295.534	1509.66	1155.05	779.154	793.668	920.329	708.621	552.171	517.979	702.24	314.916	420.404	372.077	195.527
M196T309			0.724055	2.17881e-05	0.504099	196.097	308.614	1776.55	1499.06	1628.11	1917.53	2176.12	2162.17	2049.24	1690.29	1939.47	1627.95	2838.66	3867.91	3200.38	2537.5	2669.18	4053.07	3636.3	4247.54	5900.97	3681.16	2309.81	2014.16	2273.67
M196T349			0.61882	0.000343531	0.749695	196.069	349.425	3987.08	3732.8	3759.99	4062.87	3842.86	4692.05	4566.82	4251.6	6061.43	5240.85	6532.56	6186.3	6238.7	5316.99	4415.99	6231.56	4938.64	6766.82	6173.35	6154.21	3988.11	6093.69	4810.37
M196T420			0.0746102	0.453881	0.899903	196.06	420.204	1248.42	1026.19	1029.86	1117.81	966.059	632.717	1088.36	1066.8	1057.86	1175.06	501.857	1331.64	1009.54	1916.5	1343.24	1328.32	402.191	1500.7	1152.14	1080.81	700.848	540.918	982.848
M197T237			0.0426664	0.881279	1.05342	197.111	237.426	1938.63	465.689	378.016	541.195	743.486	1641.46	767.19	2919.27	1449.94	494.031	161.621	304.553	683.926	652	282.628	1416.1	658.898	1815.83	2439.94	2348.39	538.785	502.338	545.76
M197T303			0.140019	0.683182	1.13501	197.053	303.157	5285.68	2244.64	1702.33	1752.34	1537.33	5212.12	3562.28	8737.09	5476.82	2547.04	975.557	1288.5	1917.34	2027.96	2405.04	4486.52	1725.05	3388.05	8754.42	6562.34	1293.1	766.834	1197.35
M197T341			0.417351	0.364831	1.11915	197.09	341.11	21204.7	17970.4	18816.4	21199.1	20845.7	19139.4	12199.6	21376.7	18651.5	15309.4	23235	21153.3	15103.9	13466.8	18163	9222.66	8835.2	27094.4	11734.6	18826.2	15808.9	16035.3	11733
M197T349			0.394488	0.0275403	1.66216	197.071	349.464	2669.06	2301.46	3252.14	2946.2	3074.88	2650.05	440.05	3097.93	2315.33	1939.6	714.879	2728.76	2558.9	725.288	2244.92	629.88	1754.12	366.954	446.55	2681.9	1938.38	2417.59	2213.12
M198T189			0.049003	0.706064	1.08245	197.98	188.722	985.277	559.843	426.129	427.712	340.079	1194.03	429.685	896.42	762.544	164.754	266.305	328.038	402.476	611.191	508.368	737.75	445.401	804.92	866.31	744.48	88.6893	176.147	165.202
M198T249			0.762132	0.0418994	5.31878	198.043	249.329	1873.33	11295.6	596.204	1276.19	3666.76	475.732	4436.12	1465.57	15374.3	2439.37	715.913	483.772	1162.62	661.175	1349.53	862.75	608.85	999.901	501.899	719.204	655.9	1428.25	1121.98
M198T280			0.663922	0.019979	2.14309	198.053	279.61	3974.32	2041.47	2695.49	3092.09	399.887	5872.19	3971.33	7629.27	6471.79	4902.34	1190.18	1355.59	1628.64	6444.52	1462.92	1654.31	1055.11	1887.5	1128.12	1347.82	562.709	3570.16	850.005
M198T281			0.522463	0.0720488	0.715328	198.097	280.555	3087.95	2061.66	2473.64	4160.99	4572.27	2371.25	4511.69	11912.9	7002.4	5580.24	5870.6	9087.75	7138.91	7116.15	6690.33	5849.09	5656.12	6592.42	7313.48	5416.71	4797.51	3550.38	5719.65
M198T301			0.409435	0.417556	1.10299	198.087	301.128	37289.6	39410.2	44965	34554.3	31359.4	27805.6	19093.8	25695.6	23245.2	16761.6	28475.8	32164.2	31955.6	18937.6	29836.6	24545	22424.7	36151.7	26899.9	20759.7	23703.3	19687.6	17611.4
M198T33			0.413168	0.0802289	0.758479	198.184	32.9355	3054.88	3666.04	4247.09	2102.58	2368.79	2940.59	1808.22	3715.94	5437.2	2661.36	3081.04	5824.08	7145.61	2731.68	4320.14	4574.31	3298.73	3548.01	3726.74	3942.9	3534.66	4029.17	3823.1
M198T372			1.36504	0.064092	1.12546	198.085	372.249	118280	115681	114110	104136	118748	100203	104467	88183.5	107710	86861.6	117748	92636.6	99487.3	98756.2	101425	88185.8	61028	99144.3	81473.2	100517	80154.2	75349.6	84485.2
M198T375			0.0127562	0.882616	1.11334	198.055	374.863	60118.1	1338.7	76228.5	539.73	1058.56	1320.66	688.168	616.247	677.105	40959.9	68962.8	53682	768.051	580.356	768.2	688.38	36680.8	676.845	607.356	1445.23	536.667	774.191	808.44
M198T387			0.31604	0.0287698	1.74119	198.037	386.788	1366.67	1592.94	2665.69	959.85	1512.24	1936.86	592.331	481.623	1214.32	543.698	921.619	574.328	634.048	1205.96	794.146	852.6	386.014	765.889	791.476	463.247	674.452	679.474	785.394
M198T42			0.330225	0.152358	1.24818	198.148	41.889	7319.06	5711.95	6297.54	2843.34	5035.61	6153.85	2664.66	4812.36	4340.99	2679.78	2712.58	4936.62	5452.72	2727.74	4842.41	4075.98	3432	4993.57	2404.12	2765.45	5028.91	3718.65	4959.9
M199T301			0.276438	0.138206	1.24644	199.09	301.183	4449.91	4376.16	5336.48	3520.13	3520.74	3344.07	1833.19	2728.04	2187.57	1826.43	2872.37	3004.38	3109.86	1792.46	3134.92	2472.11	1550.05	3516.79	2730.91	2390.12	2409.73	2129.13	1762.91
M199T372			0.231273	0.299123	1.07345	199.088	372.046	10024.3	8621.46	9207.21	8014.8	9549.04	8808	8017.44	6584.4	8299.74	6543.36	10280	7595.11	7766.34	8938.3	8036.7	7270.39	5622	7376.83	6805.5	8253.41	6676.59	6763.04	6537.37
M199T43			0.243942	0.226158	1.21271	199.146	42.7155	5158.64	2725.61	3088.53	4279.75	4651.53	2548.74	5269.14	4839.99	1366.12	4305.35	2548.11	5049.92	2971.85	2503.92	3570.5	2921.21	4603.08	2481.68	3465.44	1411.49	3816.09	1555.21	376.05
M199T44			0.0999197	0.710938	0.939213	199.086	43.975	4936.06	2822.39	5171.66	4369.78	6686.14	5128.38	1861.31	2282.9	5063.58	2171.73	3532.81	5124.66	4997.69	4065.8	3775.3	5586.09	5746.54	5964.94	3059.5	1261.43	1907.82	3833.13	4344.72
M199T45			0.280213	0.252279	1.18085	199.108	44.785	5151.12	5361.11	5533.18	4645.09	6801.54	3889.71	2961.39	4860.55	7256.3	2785.86	3037.31	5218.81	5235.22	4370.02	2201.24	5735.12	3186.14	6333.64	3187.52	3198.61	2900.86	3613.5	3486.78
M200T220			0.424623	0.018184	1.63561	200.128	219.996	2361.92	3678.52	3690.45	2694.35	2351.5	3237.95	1317.03	2426.3	489.1	1147.86	1493.88	1593.99	1415.9	1721.45	917.657	1328.5	1148.64	1370.45	1662.4	1650.67	1289.37	815.734	1055.01
M200T253			0.087738	0.337168	0.878533	200.076	253.474	776.397	912.049	443.41	850.388	1184.58	949.066	645.528	1431.07	632.329	792.674	1421.5	1119.99	750.452	1055.46	1173.16	885.963	753.322	1119.49	995.468	534.163	1115.06	696.99	438.308
M200T332			0.0433789	0.715704	0.949169	200.066	331.917	1092.47	924.25	1282.27	1064.79	1646.3	1249.08	1341.06	1223.77	879.18	1379.23	1874.69	2325.68	695.034	1104.81	1197.45	956.676	866.632	1056.61	1073.31	1578.53	532.671	1141.62	705.832
M201T182			0.169091	0.293503	1.11156	201.102	182.302	3262.93	2594.64	2230.1	4170.01	2613.63	2576.73	2449.76	4033.82	2770.59	2070.02	2127.08	2210.3	2373.86	3047.14	2552	2544.34	1998.19	3158.6	3265.71	2607.23	2074.09	1100.25	837.942
M201T238			0.0861422	0.38498	0.908462	201.065	237.816	958.528	815.675	857.491	850.314	972.764	776.692	1587.17	687.712	1515.61	897.654	1231.23	1213.39	886.182	985.34	923.362	1362.01	939.121	1054.81	983.917	1339.77	577.2	735.145	608.653
M201T307			0.454335	0.0378257	1.41373	201.087	306.825	3967.94	6488.56	6676.43	3860.43	4117.11	3901.29	2311.18	2885.65	3298.52	2096.67	3182.76	2709.96	2512.23	3079.2	2689.43	2294.31	1817.16	3677.41	2873.88	3177.26	2356.21	2802.13	2616.35
M201T44			0.113881	0.482622	1.08715	201.163	44.375	2419.4	3129.72	3857.54	3286.73	1989.31	2970.71	1767.03	2118.35	2503.71	1646.07	1191.57	2312.25	2489.2	2495.14	2068.57	2324	2152.23	2706.05	2511.27	3379.09	1781.1	2865.19	1778.11
M201T45			0.235939	0.123774	0.85026	201.127	44.785	3084.14	2862.79	3303.34	2399.2	2301.39	2687.49	1698.11	1781.55	1666.96	1910.7	1716.67	2714.04	3621.69	2570.36	2369.71	2560.73	2912.33	3038.29	2817.26	3547.65	2501.75	1224.78	1857.3
M202T132			1.57279	0.0149284	0.173737	202.216	132.347	2159.01	3239.84	2192.61	6666.07	2939.6	1223.76	1684.59	3169.9	2081.4	3380.85	12744.7	7698.05	20383.4	1008.97	23804.5	15410.4	9291.93	57545.3	4126.42	13395.1	5243.88	11962.3	14819.5
M202T183			0.178174	0.288404	1.18254	202.142	182.837	3530.25	2445.62	3550.73	2513.6	2461.98	3960.2	1985.52	917.291	2464	1408.56	1445.02	1709.39	2190.87	2120.67	2819.23	2255.98	2114.32	1557.91	1755.15	3373.5	3142.82	1571.32	2635.06
M202T197			0.247493	0.134157	0.817668	202.097	196.805	2239.92	943.795	2775.45	3325.05	3316.11	2770.48	2766.19	1024.15	1688.92	2616.47	2522.37	3695.71	2869.77	3556.53	2762.75	2098.13	1858.88	3521.29	2820.14	2993.75	2320.22	2528.87	2125.41
M202T250			0.555233	0.0768512	0.692203	202.118	249.508	4403.5	4070.85	10578.9	6808.24	5539.73	2555.84	3138.9	1394.12	1229.66	3427.32	8211.53	8489.6	7131.06	5258.08	5362.37	5461.66	7325.6	7025.52	3806.65	4260.9	5156.19	5563.28	5751.7
M202T254			0.258874	0.119582	0.855496	202.155	253.745	3699.34	4840.84	2771.57	3592.44	4093.64	3820.36	3336.83	2306.73	3655.5	2674.87	4677.92	3260.64	3986.7	5187.43	2339.11	5014.39	3850.78	4094.64	4593.6	3663.73	3941.33	2416	4445.43
M202T279			0.0942249	0.738715	1.02037	201.933	279.248	11313.4	12039.9	11198.2	9598.98	13151.5	9838.85	11999.3	9957.14	9520.94	11917.5	13862.8	12688.8	10292.6	10446.9	10749.1	9853.33	8008	11535.2	9693.18	11199.2	11662	10708.6	11443.1
M202T28			0.0266368	0.744555	0.906545	202.017	28.0605	655.668	958.715	913.735	691.322	2024.58	1817.12	689.925	519.021	436.21	522.437	2472.27	1280.08	615.583	1558.87	1117.38	114.168	108.448	1418.27	538.244	956.813	1420.52	1423.26	950.667
M202T294			0.349632	0.000614748	1.95871	201.983	293.779	1033.98	890.542	1207.43	1207.24	602.137	1055.37	930.314	789.918	1698.69	729.82	251.927	288.993	568.45	967.522	441.945	738.382	581.737	353.291	569.993	417.422	386.823	571.495	369.414
M202T307			0.204626	0.124561	0.745038	202.089	307.112	538.593	914.105	756.922	545.479	1404.42	552.935	1497.65	1421.16	1304.86	1511.72	449.108	1638.93	1922.79	1458.58	299.88	1647.43	1613.48	1466.72	1774.48	1751.85	1295.23	1848.78	1597.88
M202T393			0.406254	0.0418327	1.66504	202.071	393.483	2297.51	5052.35	4004.2	2806.63	3037.12	2763.36	1031.76	926.359	1736.96	954.317	2292.3	1584.18	1603.74	1632.03	1609.88	1201.49	886.089	1423.17	1207.62	1340.29	1398.08	1613.54	1623.45
M202T478			0.402653	0.00259717	0.711862	202.13	477.971	1293.41	1420.56	1342.38	1583.75	1875.08	1122.72	1705.47	1965.02	1715.11	2916.01	2409.63	3068	2485.08	1865.45	2133.82	2241.81	2121.23	2715.28	2661.9	2093.86	1790.52	2791.13	2432.01
M203T148			0.279958	0.243114	1.2577	203.129	148.401	3970.88	3257.91	3380.34	750.604	2989.13	3936.29	3601.39	3674.95	1420.95	2843.25	1913.23	3650.5	758.264	3018.76	1086.13	2244.92	1019.05	2838.66	2854.22	4330.83	2547.06	2709.54	3420.25
M203T215			0.364644	0.057861	0.763235	203.081	215.008	2836.89	3092.19	3004.1	3221.16	423.995	2880.33	2765.24	3469.44	2781.08	2575.13	3794.75	1649.73	3791.15	3449.28	2586.54	3831.4	4089.13	3101.8	3640.77	5506.11	2298.34	1834.66	3490.86
M203T226_1			0.253144	0.0763267	1.43413	203.022	226.358	1600.25	2874.96	1897.66	1149.08	1930.7	1538.26	607.848	524.884	1166.1	879.12	878.851	1050.77	830.624	863.6	1046.59	1022.34	835.671	1063.85	1158.73	1128.73	1003.74	1059.61	1188.41
M203T226_2			0.0853525	0.549244	1.10032	203.059	226.121	1916.91	3259.53	2105.43	2381.83	2438.09	2059.07	1278.06	1013.83	1411.31	1157.24	2124.58	1744	2664.17	1263.22	1394.18	2629.57	1065.03	1601.97	1502.15	1298.15	1591.4	1631.99	1511.54
M203T252			0.0353744	0.874898	1.0282	203.15	252.052	4852.53	4289.08	2096.99	4092.5	4143.68	4368.37	1714.75	2041.62	2304.94	2618.27	2995.94	1678.72	3944.59	4478.31	5282.16	3088.69	3579.62	3615.28	1755.58	1211.8	1683.13	4073.24	2074.48
M203T277	(M+H)+	Prolyl-Serine	0.378553	0.0121515	0.639062	203.102	277.289	1440.46	1569.02	1020.52	1237.79	1073.68	2038.79	1059.93	1192.75	1509.22	1028.26	2689.6	2679.86	1622.77	2463.33	3193.32	1025.47	846.276	1639.09	1864.54	2584.73	591.166	1399.96	2280.18
M203T286			0.0456666	0.908324	0.984716	203.489	286.135	6545.12	9253	10313.8	9704.57	9965.22	9717.7	3870.36	6202.81	4489.51	10980.1	5076.77	5449.69	11953.6	8162.02	8238.5	6884.94	11509.1	8626.67	8233.06	8165.56	6087.73	9151.75	8525.98
M203T289			0.444226	0.0518274	0.699284	203.053	289.465	1852.98	1014.71	1037.15	3219.72	2881.85	1516.91	3367.53	5402.66	3492.14	4974.28	6661.26	2474.14	3496.2	3372.64	4305.4	4174.58	4325.91	4289.31	3674.49	4353.75	4089.08	3516.51	4156.74
M203T335			0.306351	0.110714	1.14284	203.139	335.132	5684.89	5878.86	7230.82	6265.47	5595.98	4977.54	5633.07	3982.74	4324.97	4617.02	3695.25	4148.64	5104.74	5021.28	5162.45	5123.86	4558.74	5944.12	3230.45	5428.72	3325.29	4613.83	4251.48
M203T351	(M+CH3CN+H)+	Tryptophanol	0.685936	0.60386	1.17556	203.114	351.146	84760.5	30595.9	21967.7	19026.6	16987	97612.4	50337.1	117733	91406.4	47557.1	15717.3	21200.6	21482.5	26917.9	42558.7	74762.6	13418.6	65493.9	104223	105891	15775.3	13930.1	13797.1
M203T374			0.0445266	0.767646	1.05142	203.053	374.024	880.938	1007.41	1585.31	989.414	773.1	1570.04	1515.34	761.733	640.224	830.507	877.067	827.448	712.42	1463.31	749.339	1577.75	643.721	641.828	1684.57	860.38	651.215	826.916	661.214
M203T42			0.345492	0.270194	0.905249	203.081	41.928	14757.5	10742.7	10832.7	9905.6	14703.8	17089.4	18440.2	14177.2	15521.4	12176.9	10398.8	11561.3	15347.3	12996.7	15611.9	18528.3	17985.9	17009.9	18249.5	15138.3	11786.4	14374.1	14548.8
M203T451	(M+H)+	NG,NG-dimethyl-L-arginine(ADMA)	0.162902	0.807707	1.02589	203.15	451.481	69837.9	38534.9	55635.4	63745.4	59520.6	57022.3	64312.2	34681.2	53472.4	39472.9	50748	68637.5	49685.7	58297.2	56390.2	57309.8	21822.6	54549.2	45639.7	59620.4	44653.1	42665.7	35675.8
M203T484	(M+H)+	NG,NG-dimethyl-L-arginine(ADMA)	0.241608	0.574049	1.1199	203.15	483.94	19310.9	8241.29	17467.8	42166.1	28549.7	19110.1	15541.7	10626.9	23762.2	18811	16035.3	35399.3	19995.8	10293.6	21293.9	16862.3	9813.55	19515.7	19041.5	13539.9	14687.5	15187	14733.9
M204T237			0.177482	0.0868153	0.742472	204.458	237.221	654.088	519.121	828.43	704.347	771.996	318.306	874.476	198.024	733.02	504.81	995.864	1272.18	827.267	515.039	511.869	821.23	495.778	962.618	578.888	1243.98	296.591	781.42	323.317
M204T238			0.0108581	0.858159	0.981949	204.033	238.464	1734.87	1957.42	1365.56	958.152	1773.97	1622.43	1810.5	1182.4	1147	1355.83	2076.26	1572.23	1845.91	1409.29	1338.93	1300.51	851.961	1528.96	1446.38	1811.76	457.187	930.683	1220.87
M204T269			0.838712	0.0115598	1.56134	204.043	268.662	10862.2	6112.63	7403.88	11962.2	7338.48	14414.7	8377.62	9644.56	13335.4	5103.75	3002.14	3927.77	5586.26	10628.6	6435.12	6187.49	4753.36	5610.76	8626.47	5802.64	4319.6	3613.95	3884.63
M204T280			0.165608	0.332604	1.14459	203.931	279.619	2171.84	3912.13	2636.68	1691.66	2005.31	1066.4	2811.54	2436.23	2149.86	2297.14	2180.99	2762.56	1725.74	2089.8	2552.84	734.683	1819.97	2360.89	2099.16	1924.11	2103.23	1898	2635.75
M204T286	(M+H)+	Acetylcarnitine	3.79477	0.1603	1.09057	204.123	285.733	1.18774e+06	1.25004e+06	1.16023e+06	1.27746e+06	1.26646e+06	1.50157e+06	1.28223e+06	1.37109e+06	1.20203e+06	1.27006e+06	867924	780316	1.17614e+06	1.22551e+06	1.06374e+06	1.36508e+06	1.33332e+06	1.20816e+06	1.35001e+06	1.33832e+06	1.31205e+06	1.27015e+06	1.48196e+06
M204T302	(M+H)+	Glycyl-Glutamine	0.642716	0.512965	1.34023	204.099	301.923	6355.55	38094.7	42430.6	42566	62216.5	5481.64	35004	8841.05	3681.96	1701.16	43753.7	1467.76	36655.2	1944.95	2462.7	40414	1471.67	45474.6	6253.94	3930.17	31379.4	34208.3	35123.2
M204T341			0.289735	0.00599629	0.485285	204.159	341.256	201.353	347.735	311.492	485.21	263.005	262.258	684.405	595.792	193.738	472.544	612.055	265.144	672.859	237.312	753.667	1220.42	1056.08	1310.37	650.022	1088.65	706.047	505.812	511.011
M204T346			0.00325068	0.942769	1.00931	204.031	346.342	1039.04	1204.85	944.671	882.611	650.682	1404.62	1035.69	1206.46	1565.72	1041.71	1617.56	806.189	1463.18	857.61	1009.24	1528.74	1042.78	1207.08	613.971	728.46	730.219	803.5	866.248
M204T350			0.102029	0.432935	1.14831	204.009	349.832	1894.77	2106.23	1371.89	1127.19	1117.59	1690.86	1321.27	439.92	2045.37	657.871	1935.42	1106.29	1244.09	578.462	998.595	1110.57	667.478	1298.14	1698.69	1356.38	612.427	866.743	842.864
M204T351			0.161772	0.707004	1.08314	204.117	351.11	6047	2463.12	3051.34	3618.83	4185.76	9435.93	6719.66	11350.7	6806.35	4128.75	2801.54	4220.08	3305.21	5328.74	4463.95	7202.04	2811.29	6491.97	6868.17	9876.99	2762.66	2594.85	3055.7
M204T378			0.0143948	0.885331	1.04752	204.087	377.88	2378.14	2891.26	3415.32	2503.24	3108.12	3424.68	2085.26	1498.27	1382.22	1959.19	1260.58	1373.85	8649.84	1331.73	2194.47	763.593	2466.18	875.829	2451.69	2159.97	1063.27	1406.24	1323.79
M204T41			0.19278	0.409532	0.881511	204.086	40.976	3492.17	1916.96	4911.22	3725.37	1529.93	4119.1	2940.46	3890.39	2303.95	2548.48	2972.16	3197.94	3105.38	2875.71	3099.61	5177.76	4771.98	2085.72	2772.45	5537.04	3862.19	2200.87	3785.7
M205T199			0.547642	0.000126572	1.50519	205.061	199.177	2651.86	3221.42	4244.14	3692.1	2803.42	2650.19	3197.44	2986.96	4208.01	2885.73	2275.7	2080.49	1785.26	2517.26	2688.34	1646.97	1956.21	2765.23	1918.7	1985.18	1446.56	1484.54	1804.46
M205T237	(M+H)+	L-Tryptophan	0.0871223	0.869958	0.986506	205.097	237.399	61396	72085.7	80613.1	98716.5	82420.6	50582.3	111712	79785.4	84382.4	72413.4	77876.3	85456.7	87534.2	77388.7	82733.4	82573	55404.7	92311.5	70270.5	93420.8	46081.3	41920.4	40419
M205T26			0.42528	0.145684	1.34029	205.061	26.375	5708.34	6020.75	5286.9	4925.43	5594.66	5843.72	6263.52	5299.22	1793.78	5424.12	5412.05	5800.37	6051.85	5947.52	5899.72	929.085	1177.56	5575.06	1084.17	1039.86	5437.59	1217	1071.15
M205T269			0.248449	0.0154874	1.4767	205.046	268.539	1085.36	474.931	671.163	931.875	690.451	1260.96	754.903	1260.39	1489.51	864.78	507.269	492.335	447.19	981.505	615.971	577.852	519.609	752.786	816.765	711.35	489.909	445.172	544.923
M205T277			0.17638	0.119418	1.16843	204.995	277.298	1902.46	1948.95	1643.66	1703.2	914.69	2117.63	1305.18	2077.49	1621.37	1184.33	1145.52	1429.35	1498.07	1492.53	1490.5	1574.21	893.023	1358.59	1620.77	1549.62	1135.01	1952.97	1578.67
M205T279			0.0913681	0.335971	1.11938	205.067	278.986	1438.59	1084.99	1244.91	1177.78	1009.06	827.446	1089.72	1174.39	1354.77	1514.46	500.5	1062.08	1018.69	1460.28	1399.62	1178.43	1160.55	808.776	1489.17	567.188	1378.51	1251.12	858.452
M205T286			1.05818	0.233166	1.08212	205.126	285.781	116730	122627	113807	126857	121928	154860	128473	132046	129919	135388	86609.4	82823.6	122441	124468	96694.6	146558	129817	123640	140134	132108	138201	130296	137721
M205T32			0.346707	0.496318	0.892883	205.086	31.592	21064.8	17234	1760.9	17239.1	16918.5	19251.7	15743.3	13074.8	17807	16956.3	1884.15	19139.3	20271.7	17302.3	26526.4	14153.2	19359.6	16827.5	24814	15613.4	15916.9	17509.2	14216.2
M205T45			0.022762	0.955985	1.01965	205.121	44.752	2641.49	3683.68	4704.74	3072.85	6459.47	11855.8	2478.2	8940.13	2175.02	6740.59	5532.41	7171.18	3146.39	2663.16	7975.6	2567.92	1820.84	1891.14	17104.6	1862.25	1796.43	1810	2502.26
M206T114			0.560294	0.382234	0.396635	206.174	113.692	12300	2945.42	3424.37	2388.61	1399.11	1729.96	7374.01	4626.99	2823.26	1282.69	6973.97	5192.47	595.906	2734.14	6190.8	2382.6	2159.73	70697	2821.74	1842.22	6488.4	5188.9	4834.46
M206T140			0.0623889	0.761758	1.10619	206.045	140.292	1283.08	1158.75	379.52	1718.66	4293.88	1626.88	451.383	79.4129	810.625	623.244	1493.99	1431.18	1220.4	900.169	895.093	1157.36	957.047	1277.99	760.835	1138.54	1336.59	1312.04	1542.9
M206T199			0.0729581	0.474111	0.853163	206.066	199.229	829.692	889.946	961.783	821.418	620.984	1514.12	793.203	930.55	591.727	478.662	411.415	1577.21	407.664	1655.39	724.387	1251	421.267	1605.45	1419.57	409.975	395.73	1386.97	1181.37
M206T237			0.0896319	0.76949	1.02663	206.1	237.399	8401.05	9648.47	11425.2	14365.8	9787.4	7887.29	15262.6	9932.46	11742.8	11469.1	9305.71	11731.8	12031.8	9988.95	11850.1	9973.88	6736.95	13327.6	10250.8	11873.5	6037.34	5543.96	5942.07
M206T269			0.193857	0.0195993	1.40961	206.039	268.861	489.524	533.581	500.7	794.183	625.058	901.345	644.822	602.03	1129.65	526.029	385.103	406.029	459.97	664.066	335.636	594.003	499.688	452.382	660.591	328.893	348.184	278.956	417.528
M206T278			0.373025	0.00257154	0.734063	206.102	277.801	1253.98	1225.48	1775.32	1659.58	1551.8	1676.35	1886.63	1686.41	2314.51	1708.98	2105.04	2791.92	2839.76	2216.65	2593	1966.84	2117.82	2678.66	1368.57	2125	1625.87	1609.21	1433.1
M206T286_1			0.305733	0.0908299	0.841719	205.961	286.047	3187	4135.81	3133.31	3504.02	2769.57	3750.86	5551.89	3573.16	3544.89	2819.46	4169.64	5023.18	4665.31	2750.93	4142.97	4694.41	2771.45	4310.91	4780.95	5424.22	2344.92	1833.11	2988.06
M206T286_2			0.0542799	0.906448	1.00828	206.128	285.881	18676	17433.4	17561.1	17016.8	19023.4	17202.8	15871.2	18711.5	18548.4	23001.9	12780.1	12968	18229.8	19027.6	15700.1	23434	17555.3	21447.1	20337.2	20064.2	19435	15793.5	21719
M207T229			0.370272	0.000351255	2.74794	207.206	228.881	964.832	1159.79	2361.27	1975.65	1044.28	994.407	945.223		927.313	797.585	214.167	454.849	597.049	517.311	602.257	422.272	293.126	585.589	306.438	523.6	248.71	571.716	461.887
M207T237			0.113008	0.360081	1.11365	207.102	237.408	1154.98	1480.27	1198.69	1634.68	1087.75	832.636	1968.49	1438.24	1481.74	1146.7	1379.38	1644.72	1131.44	1471.75	1383.06	828.16	717.651	1497.68	788.019	1212.4	854.768	394.707	711.631
M207T244			0.315166	0.000256541	2.18815	207.206	244.012	754.932	733.596	759.467	1170.67	1023.99	799.257	428.266	544.003	567.5	418.537	252.093	330.078	575.063	211.429	391.376	307.504	341.46	303.115	138.616	439.815	685.923	320.702	463.706
M207T286			0.129573	0.425173	1.14381	207.13	285.697	1000.05	963.131	1576.85	2758.64	2171.76	1922.39	948.872	2268.12	1381.39	2469.37	1229.14	1592.43	2013.69	2637.16	972.684	1396.42	1425.72	1728.27	1501.8	767.951	2442.2	1618.55	2338.43
M207T30			0.180907	0.271661	0.895709	207.032	30.331	3140.62	2635.88	3420.48	1532	3795.02	4411.54	2709.86	2630.17	3870.34	3603.97	3405.96	2712.71	2722.08	3389.98	4588	3782.33	4371.16	3305.86	3341.29	3827.32	9055.53	7140.44	9301.04
M207T35			0.398453	0.199043	0.835311	207.15	34.8745	6025.38	9778.24	6303.57	6515.92	10187.9	3162.03	6253.05	6724.03	7893.07	7581.61	8536.41	10601.6	7342.27	5162.18	13131.8	5282.56	10523.3	10176.7	6949.12	6603.82	4840.39	7479.85	4012.14
M207T355			0.160297	0.407121	1.08851	207.014	354.731	5776.89	4114.56	2780.17	5284.9	5942.76	5935.68	5214.82	4548.33	5369.16	4318.39	4881.75	5357.83	4438.04	6144.6	5302.04	4797.72	4232.2	2033.6	4376.01	3714.15	5137.8	4694.7	4459.69
M207T391			1.23933	3.2575e-05	0.575179	207.097	390.699	4263.19	6341.69	5934.2	6817.12	6528.47	5194.37	11397.3	8022.84	6838.23	11260.5	12868.7	13412.7	13317.5	9460.69	10065.4	16374.7	11648.5	13745.6	11824.6	13499.5	9998.37	10473.7	11345.6
M207T44			0.464059	0.173326	0.720017	207.137	44.291	2394.65	3295.03	7784.53	9526.56	2208.16	7831.53	1436.79	4766.2	7476.87	1365.63	9216.04	7572.43	9727.08	7272.4	2143.1	2514.49	3937.24	7709.14	9377.68	7314.9	2485.02	1393.83	1672.87
M207T46			0.340863	0.27289	1.17908	207.076	45.6375	12710.5	14205.2	12940.7	15685.1	12443	13610.7	14126	4471	11583.9	13036.6	8542.51	12688.8	17061.7	1074.5	10852.7	13867.5	11170.8	9278.14	13503	7816.32	11614.1	8633.88	6525.34
M208T133			1.21629	0.054291	1.47831	208.117	133.028	47931.5	33673.3	21240.2	29253	31213.8	18092.8	15445.3	30873.3	45096.9	21225.4	14246.7	35866.7	10563.6	36807.9	21221.6	14248.7	9151.33	15086.6	17831.3	23882.2	20934.6	36928.5	27138.8
M208T197			0.15617	0.269216	1.30624	208.071	196.673	980.37	2916.27	767.383	1099.54	841.521	892.923	710.495	604.448	1024.97	623.214	736.412	894.99	792.041	825.742	796.169	700.308	845.303	846.4	752.343	818.877	777.77	750.819	782.555
M208T212			0.273548	0.0021004	0.813486	208.116	211.953	1395.55	1785.27	1285.55	1528.72	1545.12	1421.82	1483.4	1328.53	1555.94	1203.67	2241.67	1867.48	1381.86	1758.67	1926.64	1600.02	1535.27	1732.37	1899.1	1922.71	1406.67	1501.34	1395.78
M208T277			0.199199	0.0235829	0.755863	208.048	277.344	1031.6	626.886	769.634	477.495	871.027	855.703	434.211	1053.24	503.733	572.582	1054.34	821.088	781.41	810.441	1104.66	815.358	1030.29	1167.34	690.547	1244.91	770.897	716.992	1129.61
M208T290			0.109159	0.496566	1.13176	208.065	290.046	678.607	2250.46	967.486	1167.04	1185.33	1413.51	748.177	1452.07	1713.98	593.55	904.907	810.514	962.883	766.896	764.671	1311.98	825.851	1740.37	895.4	1769.87	846.991	829.492	685.73
M208T391			0.16545	0.192187	0.835292	208.101	390.663	918.543	663.472	1049.57	1244.59	1120.46	911.375	1710.67	1576.85	1323.69	1549.75	615.426	2247.43	1630.85	1231.84	1150.09	1904.35	1254.6	1465.71	1416.78	1531.73	1346.81	1352.58	1599.33
M209T128			0.0336527	0.983142	1.0041	209.073	127.654	2295.57	2697.68	5727.27	3981.57	6890.85	4664.27	4318.78	10358.7	7491.57	5514.42	3151.64	1729	7409.57	5605.21	3817.16	4018.57	8356.03	6065.55	5571.01	7996.93	7189.27	7015.97	4257.85
M209T228			0.172261	0.0635589	1.19334	209.055	227.679	1428.05	1080.18	1715.94	949.984	1384.48	982.678	1155.37	1299.01	1638.38	877.255	1023.6	977.849	1115.76	1027.16	906.3	1364.76	877.253	949.003	1061.7	1180.91	876.416	782.473	716.14
M209T23			0.115122	0.2995	0.850075	209.059	22.804	1019.44	1750.58	1086.41	531.813	1225.26	1295.15	1684.41	864.11	953.694	884.428	1702.51	1112.23	1523.07	1996.66	962.611	996.624	868.112	690.871	1593.46	1841.26	1265.89	1527.9	894.033
M209T258	(2M+H)+	(R)-3-Hydroxybutyric acid	0.0981339	0.413821	0.892678	209.101	257.971	1380.22	867.045	809.55	855.286	708.249	933.372	1164.33	1054.48	1056.13	1014.69	402.189	927.101	904.623	1301.95	1537.49	1166.54	1805.18	692.693	1108.84	1180.15	4552.93	5360.37	4317.44
M209T32			0.0249256	0.90399	0.981816	209.152	32.3025	3665.35	3586.94	4996.7	2440.69	3122.68	3069.93	2375.79	3655.17	2902.97	1171.45	3355.81	3171.11	5164.34	2848.04	872.376	2623.86	3685.7	3346.27	3807.26	2686.83	3697.19	3830.43	2834.74
M209T320			0.18488	0.34112	0.866355	208.938	320.161	2411.16	1960.84	2139.1	2073.02	2198.3	2483.07	1842.65	2651.66	1876.38	4275.27	2962.31	2848.21	3310.32	2053.44	1233.94	4365.84	1923.93	3151.56	3766.92	1983.6	4025.84	3791.79	3964.31
M210T155			2.62088	0.0825343	1.54448	210.133	154.862	153265	172029	106786	143562	141492	98956.1	73293.6	87084.2	360708	122537	68265.9	150239	75678.8	123573	120723	74011.3	35885.2	73528.3	108083	115129	118537	117797	137905
M210T193			1.48686	0.10542	1.77878	210.079	192.66	26892.8	28225.1	19124.4	120985	38725	23650	15826.7	55712.6	69347.6	18401.7	14934	33575.2	25939	26520.3	29217.7	8726.19	18093.3	18090.5	33924.6	25347.9	29265.2	26497.4	26558.7
M210T324			0.0265941	0.864716	0.965343	210.076	323.792	1906.88	446.405	898.22	647.22	825.433	778.703	384.813	481.234	482.79	414.672	639.343	782.079	609.385	733.516	911.775	682.24	771.013	1086.97	631.096	679.831	624.036	683.54	759.149
M210T353			0.301714	0.0400858	1.5944	210.017	352.921	2211.47	1749.36	751.956	622.673	1326.87	1677.36	1525.17	1539.94	2980.32	968.333	1234.04	817.899	472.635	544.824	1717.84	1335.45	685.813	491.091	1148.45	1181.54	790.506	895.626	590.821
M211T155			0.796347	0.134792	1.51085	211.137	155.008	14379.3	20995	11272.8	15146	13673.9	11942	7890.35	9294.63	43045.2	12483.6	9974.4	19895.4	7766.78	13731	12617.8	7481.85	5696.64	10329.3	10398.6	8089.91	10463.3	13062	15256
M211T193			0.451405	0.130236	1.76448	211.082	192.672	2712.74	2928.81	1928.2	12941	3525.9	2128.51	1563.2	5023.5	6685.17	1871.2	1580.2	3074.34	1690.44	3000.71	2604.93	1072.37	2136.45	2134.22	3593.22	2524.02	3615.99	2463.03	2670.84
M211T263			0.209824	0.153381	1.27135	211.107	263.01	2193.72	3392.52	1684.35	1827.17	2071.55	1537.36	852.104	1504.25	3078.19	1604.58	1552.08	912.146	2121.75	1776.06	1860.39	1820.86	1540.86	557.592	1772.63	1616.94	1720.85	1596.97	1986.4
M211T299			0.299779	0.0711634	1.22486	211.069	299.303	3708.51	4716.4	4130.83	4768.62	3497.5	3897.08	2346.57	2639.1	2814.38	2411.82	3264.3	3177.86	3099.15	2689.04	2886.96	2803.72	1590.62	2742.9	3643.44	2620.27	1413.58	2651.21	2095.04
M211T317			0.186728	0.538197	0.980309	210.956	316.622	24816.7	26817	26422	30691.4	29762.7	27062.7	26203.1	23033.5	27740.3	25001.2	25506.5	29981	27648.8	26623.4	28912	25501	27104.4	25984.1	27561.8	28101.6	23877.2	23428.3	24154.4
M211T320			0.837766	0.167921	0.382176	210.992	320.208	1414.76	1901.14	2595.48	1478.82	380.77	1645.21	2213.21	1345.09	25334.1	1206.48	22939.1	1034.8	1674.05	1125.64	892.035	23046.9	850.845	24212.6	1458.75	26160.1	2430.78	2425.89	1235.63
M211T36			0.0732277	0.651035	1.12682	211.168	36.104	3787.05	4021.89	4187.27	1899.64	2472.33	3494.4	1392.22	1579.77	4208.32	1450.41	2747.57	4443.89	6645.76	579.15	3390.63	1531.81	1634.99	1524.77	1153.52	1634.31	3454.6	3383.82	5297.01
M211T386			0.20814	0.104994	0.765362	211.068	386.077	980.087	660.141	946.612	1205.53	721.623	783.497	1336.67	1570.65	1636.2	1258.95	1703.13	1544.19	981.667	1121.46	1300.95	1999.82	1185.43	2608.16	1101.8	956.267	1237.03	1249.32	1375.91
M211T62			0.280175	0.102322	1.20453	211.097	61.985	3114.21	4997.58	4458.22	4021.61	3056.29	3249.52	3383.34	2974.16	2913.45	3559.56	3339.67	4134.85	3509.97	2397.71	3294.28	2868.67	1701.37	3043.04	1513.76	3858.06	4124.32	2085.34	4782.98
M212T155			0.209828	0.292348	1.20899	212.138	154.785	2939.42	3789.05	2180.11	3330.32	3274.79	2632.38	1395.36	1875.84	5232.45	1376.16	1418.01	3282.07	1745.7	3210.78	2893.56	1333.24	1564.6	2137.88	2658.8	2936.58	2344.2	2641.65	1638.73
M212T193			0.302101	0.114594	1.49835	212.075	192.559	1841.58	1595.02	1114.37	5206.11	2011.89	1740.22	1146.74	2574.28	3870.22	1091.82	1006.31	1227.21	1460.34	1459.78	1137.96	1343.34	1110.77	1872.38	1834.99	2358.02	1706.45	1361.82	1261.24
M212T257			0.222454	0.166934	0.765635	212.073	257.472	1169.49	1575.86	2031.13	1552.87	1216.04	1325.54	934.965	1372.53	1602.39	835.711	1409.67	1735.8	1110.88	1198.93	583.565	2136.18	1846.13	1658.05	3639.32	2466.07	975.891	1695.92	1312.96
M212T290			0.231753	0.0459326	1.19284	212.102	289.527	2290.88	2460.92	2091.88	2420.17	2335.2	1571.67	1300.98	2352.79	1873.26	1557.52	1640.46	1463.87	2091.67	2014.27	1432.51	1563.05	1562.3	1636	1611.49	1965.14	1106.81	1709.86	1271.99
M212T292			0.226739	0.0409645	1.38998	212.078	291.594	626.613	1600.05	761.653	665.571	1563.86	1082.45	859.404	1113.48	827.54	801.667	841.961	362.73	777.167	480.414	838.685	961.726	748.198	705.084	527	881.085	806.509	901.035	867.753
M212T349	(M+H)+	Phosphocreatine	0.143159	0.209587	0.847165	212.042	349.455	1008.98	706.737	1025.95	993.047	944.135	404.603	1070.08	817.813	1518.97	1674.19	1154.42	1208.84	1389	1630.04	1084.52	980.777	983.523	1384.53	1403.48	779.123	990.091	1475.54	1423.88
M212T361			0.320441	0.168252	1.25712	212.1	360.768	3419.75	4493.8	5430.99	4988.58	5344.02	3449.06	3910.07	2912.64	2382.9	1481.18	3924.8	2924.42	3583.97	3648.27	3768.68	2726.63	1339.64	4617.7	1603.64	1941.22	1060.24	3375.19	2401.09
M212T433	(M+H)+	Phosphocreatine	0.123362	0.230916	0.856504	212.043	433.286	1137.77	602.791	718.785	854.199	710.185	753.584	936.214	1134.7	917.678	706.386	1020.93	780.025	1196.95	1028.23	1023.41	1036.07	474.184	859.953	1671.41	800.542	744.442	616.798	735.065
M213T207			0.0884357	0.375306	0.912325	213.063	206.598	923.622	1297.77	1187.06	1180.12	1131.31	1075.09	941.458	653.028	725.235	713.205	1417.15	1420.16	1174.05	869.612	754.854	1252.84	962.409	1101.44	1004.3	815.558	701.486	772.214	709.431
M213T268			0.0206448	0.805448	1.03503	213.123	268.132	1031.9	785.895	634.143	1047.67	1223.13	1067.73	741.848	888.179	1540.25	887.33	755.562	678.711	1057.76	1017.47	1300.79	1233.16	477.94	517.968	1043.71	1431.72	1039.71	884.3	1007.08
M213T301	(M+H-H2O)+	Prolyl-Aspartate	0.115597	0.604194	1.03454	213.087	301.365	6194.48	6187.73	6344.74	7991.09	8153.25	8429.28	7050.76	5511.93	7654.72	7257.28	6566.35	7622.06	7760.53	8239.38	7044.63	5960.87	4995.3	6752.54	5850.06	7620.51	6367.99	5775.38	4875.77
M213T303			0.0642732	0.714678	1.1366	213.027	302.651	2334.37	469.833	316.572	545.496	240.241	1265.39	899.585	2475.41	2171.55	671.36	329.168	585.621	539.469	585.783	552.136	1428.91	358.464	1026.47	2579.2	2035.73	312.702	231.137	180.044
M213T320			0.438906	0.149526	1.19452	212.936	320.168	11113.2	10554.6	5889.29	6275.26	11141.6	10405.7	7077.81	9323.73	5952.81	9873.48	6329.51	9190.91	4996.55	9657.39	7758.6	9150.77	4230.45	5613.12	6780.69	9633.42	10994.5	11268.7	10366.5
M213T341			0.0703561	0.719127	1.04808	213.064	341.04	3386.73	3175.74	1725.66	4275.74	3819.31	3004.38	2336.03	3324.33	3233.1	2752.36	3938.33	3902.67	3197.19	3072.53	3292.25	2316.17	1644.31	3542.53	980.7	3723.03	2574.3	2366.56	2854.79
M213T420	(M+H-H2O)+	Prolyl-Aspartate	0.140063	0.405769	1.07218	213.087	420.134	3641.23	2463.12	2628.09	3244.81	3326.8	3888.75	3920.52	2843.76	3683.91	3059.91	3516.32	3244	3183.12	4023.23	2564.29	2703.06	1703.31	3200.02	3467.02	2895.05	2192.66	1919.41	2353.06
M214T192			0.573218	0.0114184	2.22155	214.107	191.768	3943.72	5335.71	5045.95	3358.31	4860.01	3229.1	977.43	873.894	1243.79	1013.64	1003.46	1717.46	1438.05	1407.95	1797.63	942.613	1172.85	1602.47	1064.05	1304.21	1816.47	1485.43	1694.82
M214T292			0.170595	0.0453211	1.31213	214.038	291.998	487.687	1016.09	605.962	1283.33	586.974	786.649	846.036	656.566	555.45	774.9	718.06	595.288	403.534	555.278	790.485	575.212	567.183	569.393	478.3	539.111	556.838	641.478	629.2
M214T308	M+	Prolyl-Valine	0.372694	0.7791	1.11238	214.13	307.864	69077.2	11416.7	10487	16740.2	5653.33	78454	32731.4	83872.7	76548.3	31800.6	3560.91	11606.1	12811.8	18436.1	25861.7	52726.5	8328.85	55134.4	86487.5	99721.8	5405.94	3527.33	3540.52
M214T372	(M+K)+	L-Citrulline	0.0471907	0.908769	1.00684	214.059	371.87	16171.5	15423.2	15025.5	12720.5	15935.5	15558.9	15568.8	12518.3	14706.7	11657.5	16918.3	14695.3	17307.1	14718.8	15498.8	13497.6	10142.8	15467.6	12193	13860.7	11628.5	11545.7	11843.6
M214T39			0.0149607	0.87064	0.971184	214.097	39.341	7837.16	4589.6	2972.15	3285.72	5723.02	7858.61	4282.48	5131.36	5922.7	3887.63	3193.46	2268.05	4576.2	6340.62	4095.98	5606.06	2831.26	6305.78	9538.15	8262.63	3087.17	2498.74	2351.15
M214T72			0.0711932	0.705895	0.929315	214.251	71.591	1589.17	1014.88	736.937	1286.39	237.421	1480.91	732.84	1741.75	791.474	1050.2	1710.61	1294.25	1524.18	181.48	780.9	1442	1650.34	1217.49	790.549	881.122	924.796	1018.24	1339.84
M215T183			0.0432986	0.926364	1.03483	215.082	182.918	3072.55	1704.56	484.037	911.006	805.82	2577.8	1987.06	5543.41	4281.01	914.192	498.471	536.353	1113.91	973.638	1058.67	2801.37	686.115	3255.03	5479.76	5128.2	870.488	1080.98	897.271
M215T274			0.279267	0.180868	1.44167	215.114	274.154	1633.97	1555.27	1314.19	1192.26	1396.93	2024.02	1579.96	5348.7	2313.29	612.068	1300.48	1214.66	1253.76	1607.06	1446.28	879.62	951.685	1607.1	1429.27	1468.86	1369.15	1146.37	1173.08
M215T308			0.136664	0.710092	1.13137	215.133	307.98	6055.77	1828.44	556.78	2298.25	1444.01	7506.6	2919.05	8167.11	6891.51	3147.47	919.11	1887.36	1567.67	1385.27	2507.07	5012.49	1446.44	4895.81	7942.23	8512.25	1106.74	407.68	828.63
M215T44			0.313403	0.0468043	0.601302	215.18	44.426	765.272	1080.19	1015.56	974.076	697.526	676.82	736.515	773.886	781.564	1393.71	1105.52	1316.51	1151.17	543.705	1384.34	3368.75	1193.16	2596.82	988.878	1144.22	1268.76	1219.91	880.875
M216T193			1.21001	0.0154033	2.90489	216.123	193.433	14883.9	22725.6	24369.6	14547.9	17699.7	15303.3	1466.37	1497.14	2664.55	2135.01	3931.6	6391.07	4544.77	3702.32	5366.85	3094.54	2952.35	4395.54	3020.37	2978.33	5643.18	6316.4	6817.09
M216T247			0.252271	0.260876	0.836699	216.17	246.75	2959.81	1631.32	4462.56	3306.24	2492.47	1524.23	4330.33	1323.39	1713.06	4027.8	3265.89	3188.04	2711.56	2295.55	3047.9	5465.54	3203.96	3053.2	3599.3	3360.44	1609.26	853.02	2009.99
M216T254			0.247426	0.0475981	0.787017	216.054	253.737	1014.1	1133.2	1525.62	731.328	1597.48	1449.95	1870.39	2000.19	2087.33	1300.04	1834.63	2518.87	1702.3	2111.22	2359.44	1979.44	1654.23	1356.33	1281.58	1892.31	1790.1	1493.66	2223.05
M216T338			0.35018	0.082563	0.600298	216.134	337.927	1602.14	524.046	925.67	953.804	900.054	1394.78	1310.6	2931.75	1573.03	1632.8	803.378	1212.58	1445.37	1539.02	1351.46	3864.16	1077.01	3457.92	4843.95	3308.22	624.35	640.622	716.448
M216T375	(M+H)+	sn-Glycerol 3-phosphoethanolamine	0.0992153	0.568188	1.04227	216.063	374.702	4072.78	4828.31	4975.78	4431.87	4913.18	3828.41	4102.44	4057.69	3781.62	2569	4403.53	4204.76	4045.03	3622.99	4105.99	4720.13	2869.51	4286.56	3219.05	4398.01	2406.95	2916.9	2867.55
M216T39			0.203384	0.583293	0.85577	216.113	38.884	13085.5	4550.53	2324.59	5225.7	3025.77	13016.4	5870.62	11080.2	10619.9	1687.89	2765.69	2126.49	5207.95	8356.13	5409.66	7997.73	6919.98	10633.8	16608.7	16340.7	2662.37	2512.46	2522.69
M216T41			0.761528	0.00273575	0.449652	216.195	40.664	2615.24	2038.83	3656.01	1479.43	1642.47	837.632	1422.33	2969.87	2645.2	1313.56	3159.29	3869.89	7946.11	2465.72	5033.29	4163.82	5090.86	8415.82	2144.52	3569.65	3992.13	5455.08	4857.77
M216T467	M+	Valyl-Valine	0.322861	0.000103947	0.698657	216.145	467.452	661.09	809.83	869.932	1009.74	981.541	699.991	1175.27	933.219	728.376	1020.69	1335.58	1513.75	1250.26	1214.16	1136.94	1506.87	900.272	1248.52	1394.94	1222.65	1093.08	895.797	907.624
M217T194	(M+CH3CN+H)+	L-Citrulline	0.172618	0.13698	1.1511	217.126	193.607	1952.86	2903.33	2413.34	2256.87	2309.08	1658.69	1417.88	1387.98	1805	1621.88	1674.13	1980.67	1754.8	1522.69	2081.56	1498.54	1711.45	1747.99	1517.13	1648.47	1826.55	848.321	919.102
M217T206	(M+CH3CN+H)+	Indoleacetic acid	0.901921	7.24528e-05	0.291876	217.097	205.944	1164.4	1253.9	1061.25	1116.31	1891.92	1205.26	1411.25	939.256	1032.2	492	4743.13	8125.32	3888.61	2210.16	4467.8	3074.51	3548.11	2434.83	2831.55	4308.35	2363.8	2544.3	2138.45
M217T259			0.11114	0.348028	0.890756	217.46	259.127	1042.02	781.23	1861.32	953.967	1552.95	918	561.75	1060.37	1506.78	1333.58	1580.74	1501.92	1003.95	1545.16	1453.74	1103.38	994.115	1021.27	1318.44	1468.46	1050.36	800.592	1163.01
M217T273			0.124861	0.0391849	0.696664	216.953	272.651	150.429	174.234	251.804	305.451	372.664	147.87	361.932	34.7876	310.075	135.087	400.416	411.313	255.361	375.673	315.333	360.938	145.366	368.304	330.15	258.689	109.595	131.039	119.428
M217T277	(M+H)+	Prolyl-Threonine	0.191309	0.272577	1.10308	217.118	276.711	3695.59	5210.24	4109.55	4484.71	4220.3	3596.42	2942.03	3796.29	5412.97	3161.44	4956.59	3840.79	3357.23	3321.95	3817.71	3345.74	3222.76	4799.19	2857.26	3313.66	3599.21	4407.41	2971.47
M217T313			0.28289	0.00598498	1.51923	217.068	312.559	1347.01	922.803	1118.52	1085.44	751.62	1106.51	1147.6	880.609	1839.53	952.28	536.896	554.808	700.201	1021.14	1186.19	620.376	550.095	896.384	818.455	455.963	840.337	432.196	826.047
M217T348	(M+H)+	N-a-Acetyl-L-arginine	0.17122	0.727609	0.965369	217.13	347.553	28741.3	24906.1	23688.9	25101.4	15610.5	26208.7	27762.8	37026.1	27866.2	19452.1	25338.1	23463.8	27003.4	19848	26906.4	30783	16676.2	25621.7	34059.1	35861.1	15862.2	14084.2	12932.1
M217T352			0.137628	0.628925	1.10682	217.155	352.318	4939.57	2128.29	1229.94	1943.61	2051.08	5793.19	2437.37	5052.2	4797.44	1893.37	2304.58	2623.09	1822.86	2872.18	2809.07	2518.49	1332.39	4409.4	3958.77	4501.27	1065.76	1334.89	1182.5
M217T370			0.0392865	0.828242	1.01292	217.154	370.287	2488.26	3010.59	2666.45	2572.7	3063.46	2994.47	2635.3	2675.81	2606.98	2045.25	2940.29	2502.49	3069.49	2728.67	2850.25	1648.01	2567.5	2689.27	2748.82	2673.13	2064.54	1725.88	2356.61
M217T39			0.234828	0.322783	1.2251	217.118	39.3445	4673.74	3154.03	3348.95	3804.49	3073.72	5873.17	1184.74	4836.78	2104.23	2812.06	3482.66	3967.33	2081.16	1461.83	3259.18	1384	1302.57	4622.19	5182.14	1716.54	3519.73	3144.09	2456.94
M217T420			0.162969	0.151624	0.703124	217.081	419.535	332.926	1320.78	571.952	349.026	448.976	578.977	598.6	1287.2	327.133	526.481	1296.19	267.284	592.623	477.344	870.374	418.154	1162.4	1396.32	1333.48	1205.65	1172.72	1166.13	1191.62
M217T436	(M+H)+	N-a-Acetyl-L-arginine	0.406187	0.0189755	0.749618	217.129	436.419	1964.18	1874.4	2336.34	2637.82	2929.14	1756.8	3619.95	1989.12	3013.13	3683.73	4579.22	3377.57	3641.45	2412.28	2816.66	4115.24	2202.09	3992.62	3240.31	4046.23	2092.57	2698.62	2289.7
M217T45			0.137946	0.335049	0.881929	217.158	44.633	2124.93	2401.47	2087.14	2067.71	2269.89	1922.5	1080.03	1879.16	1638.37	1658.74	2043.16	2397.48	2681.77	2297.8	1238.36	3000.45	2184.64	3187.46	902.2	1757.69	1119.27	1668.29	2355.69
M217T54			0.416944	0.125183	1.24546	217.104	53.825	8085.78	5539.61	8866.9	12902.2	8673.21	4935.81	8812.04	8270.24	4926.6	6523.2	6481.01	4720.39	6908.51	6046.13	8843.92	3606.95	9397.19	5418.5	5771.38	5060.62	12757.3	9695.99	16442.8
M218T140			1.25586	0.0883276	0.09005	218.211	139.637	699.652	1612.51	633.209	1778.24	1493.93	1070.51	2235.96	1614.73	1135.87	911.616	9590.95	2005.66	5557.1	1356.85	9310.27	14447.4	13065.8	79848.8	1811.41	9437.95	7560.29	7877.72	7147.37
M218T146	(M+CH3CN+H)+	N-carbamoyl-L-aspartate	0.0942287	0.746683	0.968792	218.082	146.066	4428.25	6706.09	7307.23	6431.77	6476.41	3435.69	8946.28	8635.76	6691.1	7906.35	6682.5	8428.33	6578.96	4048.6	7849	7309.2	7616.35	6533.62	7022.75	7052.81	6095.37	6226.79	6036.15
M218T179			0.638453	0.00590456	0.549232	218.128	179.112	1911.85	1924.51	2117.03	3027.31	2300.03	2086.83	3119.36	1561.62	2605.89	1529.79	843.429	7185.84	3685.5	4491.36	5863.92	3866.1	4407.77	2423.28	4600.58	3023.54	1645.11	2490.74	1524.07
M218T206	(M+CH3CN+H)+	N-carbamoyl-L-aspartate	0.221346	0.00314216	0.790337	218.081	206.146	926.205	667.648	871.992	854.922	674.784	866.457	704.143	610.115	1003.46	783.522	1088.6	1200.43	944.804	1099.92	892.44	820.803	876.307	992.561	899.398	1260.49	560.448	645.369	505.742
M218T238			0.270924	0.138202	0.880373	218.092	237.738	3564.34	5113.24	4225.57	6115.21	4819.07	4014.88	7249.94	5643.51	4960.61	4658.2	5434.99	6569.24	5361.31	5780.48	5650.82	5107.47	4007.19	5861.64	6104.36	7330.69	3204.35	3112.67	2814.25
M218T259			1.43306	0.232245	0.880678	218.139	258.864	123501	109952	222157	148414	199484	148430	201163	166702	234184	165928	254800	259214	175765	219907	171231	164215	130650	226872	159945	190342	147073	150643	167001
M218T298			0.159183	0.13052	0.828415	218.042	297.711	1043.83	1146.27	1185.57	859.782	1485.6	727.366	1008.56	1008.9	602.679	1002.69	1226.72	614.88	1746.9	1280.43	1455.61	1403.42	1217.29	1347.89	1151.61	712.505	1335.56	1258.96	1320.83
M218T307	(M+CH3CN+H)+	Serinyl-Alanine	0.388792	0.0840963	1.32671	218.114	306.65	4183.03	7017.26	6011.98	4070.34	4864.03	4140.08	1917.24	3103.01	3011.33	1953.02	3301.35	2474.6	2999.52	3028.27	3393.28	2785.12	2149.68	3796.07	2888.44	3537.97	2615.78	2244.47	2354.96
M218T322			0.472047	0.00918025	0.401124	218.175	322.108	633.283	752.627	577.914	851.4	340.906	284.165	1231.54	1184.57	527.897	875.931	870.032	235.691	1855.24	256.377	2562.68	2886.65	3011.36	3156.71	1050.58	2214.43	1123.63	1477.58	1301.74
M218T348			0.0958467	0.553094	0.936077	218.132	347.615	3390.63	2815.65	2975.16	2552.71	1915.05	3901.92	3825.38	4308.94	4027.08	1725.77	2655.26	3483.36	3121.77	2630.94	4066.1	3235.67	2352.72	3683.85	4317.06	4038.42	1777.54	2189.89	1637.12
M218T381			0.179315	0.388673	1.19829	218.125	380.698	3960.18	1666.3	1619.52	1831.49	1276.14	4017.55	2280.36	3297.08	3979.95	2150.37	1352.69	1448.5	1128.44	1390.18	2622.7	3083.17	764.064	2624.77	3432.17	3916.82	1213.12	936.009	790.075
M218T386			0.0330655	0.978908	1.00607	218.149	385.929	510.986	1452.37	431.502	1289.41	733.007	2503.13	2488.37	3148.32	2613.37	2237.85	1527.28	1314.71	848.34	1999.23	1165.04	1192.97	1468.03	2388.66	3443.06	1955.92	1589.51	1267.55	803.402
M218T52			5.35394	0.0469788	0.13139	218.211	52.498	50246	24344.4	24309.4	26723.1	32490.1	22392.5	46195.7	23817.4	29689.5	19190.7	66541.3	72595.7	308116	36037.5	243287	123422	286130	1.00941e+06	24621.2	108545	124631	111875	116932
M218T74			3.54539	0.0397715	0.126664	218.211	73.503	27786.5	7543.81	11805.4	13321.2	7977.46	9378.27	17834.9	2262.07	12669	9788.92	24629	32801.1	124036	17845.1	115677	45146.1	128617	405758	12021.9	43758.9	67885.7	60103	52730.8
M219T259			0.412891	0.284415	0.900953	219.142	258.875	15009.5	13302.5	25676.1	16922	22336.6	17497.7	21594.2	18824.3	26192.3	18367.4	27421.2	28078.9	18996.7	23662.7	21277.7	18899.8	15358.5	25186.6	16151.5	22205.9	18190.2	17516.7	15905.2
M219T283			0.0738849	0.432198	0.892293	218.943	283.119	663.198	435.031	646.957	400.251	516.721	305.573	315.224	217.958	481.953	242.224	572.74	461.5	449.13	290.008	516.234	679.453	575.232	267.759	449.88	473.155	147.57	131.613	201.814
M219T288			1.05459	0.00286344	0.604517	219.026	287.909	7162.4	2796.66	7159.65	6066.17	6508.87	8107.82	7823.38	9288.59	9357.81	7782.26	14192.3	18551	8648.56	10172.7	15128.6	16432.6	7690.59	11087.9	7460.32	9827.51	7421.21	12223.2	9146.54
M219T302			0.424607	0.0218223	0.724916	219.142	302.321	3156.99	3728.44	2977.49	2785.25	3143.01	2475.28	1404.33	1682.27	1720.63	1584.74	2060.91	3277.69	3481.74	2229.84	2808.53	4391.27	4596.92	3666	3384.96	4117.71	3186.24	2858.34	2530.41
M219T339	(M-H+2Na)+	N2-Acetyl-L-ornithine	0.104857	0.400887	1.20599	219.071	338.746	1219.07	701.877	797.096	1081.38	984.659	933.341	1108.24	1088.53	3100.51	1121.5	815.67	1569.84	1561.96	995.295	934.994	1246.29	689.313	630.341	800.49	819.074	918.918	744.762	762.72
M219T343			0.125718	0.660297	0.895143	219.085	343.273	1715.67	1792.38	1732.74	2326.88	2244.93	2001.96	2155.02	1779.16	2007.36	8864.22	3495.39	3119.12	2940.14	2984.05	2867.58	3048.23	2474.93	3012.45	3100.19	2696.56	9110.75	1039.56	6755.79
M219T347			0.746549	0.0197601	0.742656	219.134	347.469	6861.72	5895.7	10432.3	9674.31	5472.87	5318.76	11499.8	9520.88	6307.41	8353.6	10732.9	11508.9	15019	6647.47	10957.4	10798.7	8220.66	9687.72	9009.24	14247.2	7530.08	7210.19	6152
M219T370			0.0101434	0.98944	0.997855	219.134	370.105	1354.88	1092.68	876.356	811.46	1174.02	2236.14	1349.8	1670.18	1946.79	663.431	840.926	1465.62	825.649	1136.03	1284.75	1680.14	934.128	1511.67	2239.94	1285.2	828.857	848.081	919.684
M219T397	(M+H)+	5-L-Glutamyl-L-alanine	0.0761739	0.575105	0.962592	219.097	396.609	2690.84	2421.96	2924	3033.94	2736.6	2232.94	3026.17	2644.15	2857.16	2844.16	3262.63	3040.19	3027.48	2517.68	3059.62	3077.69	1451.35	3157.78	2829.84	3052.95	1947.28	1817.14	1804.65
M219T45_1			0.0516091	0.83824	0.979362	219.112	45.119	4170.62	5800.37	6999.71	4381.95	5798.65	3741.85	3806.42	3346.75	6027.06	4742.93	4693.36	5123.59	5339.14	3716.38	4608.18	5825.16	5587.12	6789.81	4852.79	3309.49	4951	4579.36	5258.49
M219T45_2			0.129409	0.702016	0.918678	219.137	44.557	6681.74	4760.29	7342.85	3267.97	3230.93	3550.43	2482.49	1265.9	8948.77	2215.71	2959.13	5236.53	3806.75	2956.99	4608.18	6005.52	3713.1	6789.81	2898.21	8645.4	1723.52	4579.36	2747.32
M219T45_3			0.196093	0.623052	0.78296	219.174	45.418	10114.3	11734.2	8168.26	5452.29	9906.48	5220.14	5100.94	1833.2	5203.81	4360.95	2984.83	7123.62	5644.43	6870.09	2478.24	10448.6	6678.94	39830.5	1488.81	2145.29	5131.57	3703.2	4126.72
M219T53			2.07592	0.0342128	0.134473	219.214	52.858	6404.8	3441.06	3443.39	3914.9	4507.2	4295.43	5071.19	3059.2	5833.54	3331.71	10670.7	10628.6	42235.4	7530.92	35725.7	20336.3	39629.5	134412	4903.17	15944.6	19100.2	16761.7	19770.9
M220T184			0.0133736	0.917376	0.976434	220.063	183.718	2305	6392.57	385.352	2515.25	2972.38	2409.92	1734.29	1741.37	2964.76	869.235	2813.25	3110.31	2339.61	1482.05	2933.77	2724.49	2359.26	3168.97	1174.86	2769.8	1125.68	1041.24	1112.45
M220T203			0.0870055	0.512326	1.09212	220.136	203.42	1881.38	1590.98	2573.79	1483.5	3036.98	1936.87	1605.54	1249.8	3209	1548.61	1856.31	2069.19	1964.7	867.902	1693.87	1672.09	2274.98	1910.38	1731.08	2379.19	1681.32	950.953	1616.04
M220T251	(2M+NH4)+	1-Aminocyclopropanecarboxylic acid	0.122681	0.0781523	0.858568	220.132	250.545	603.923	842.175	703.004	791.564	798.086	644.677	1057.49	577.785	781.81	438.007	824.296	661.464	855.919	958.113	731.568	787.443	886.002	776.215	958.75	991.158	720.636	585.179	546.951
M220T259			0.195198	0.701371	1.30053	220.143	258.842	29481.4	26428.7	3382.68	1974.86	3283.9	2424.53	3127.8	2161.14	3483.84	2426.34	4507.25	4043.72	2200.5	2804.35	2674.99	2345.86	34590.7	2640.16	2391.12	1911.71	2981.12	2201.88	2040.64
M220T260	(M+H)+	Pantothenate	0.00194096	0.985334	1.00156	220.118	259.972	29380.3	29696.7	28813.7	37264.3	32353.3	19099.5	31135.1	34214.2	32263	29421.9	23336.1	28165.7	25964.3	19951.4	28115.9	36137.3	35009.9	40164.3	29751	36573	26158.2	24599.9	25329.9
M220T289			0.253588	0.0241479	0.625184	220.03	288.809	422.897	340.718	337.294	350.367	429.411	471.939	1103.1	610.938	1010.7	726.553	839.481	637.133	989.998	987.292	1637.97	871.81	870.397	707.916	1330.79	410.737	388.936	579.237	707.379
M220T301			0.116195	0.59191	0.831028	220.069	301.204	784.347	1023.01	1589.52	806.509	676.258	874.394	2130.04	4669.42	899.249	1848.38	820.904	1133.36	1093.43	414.739	2170.87	2911.65	808.174	1176.12	4333.48	3549.55	813.005	1038.05	1162.92
M220T303			0.235174	0.255855	1.28832	220.129	302.956	2863.9	1376.94	2459.95	1150.9	1851.7	3265.85	1636.35	4038.65	3200.96	1324.49	1196.32	700.19	752.001	1305.12	1510.57	2217.99	1487.31	1957.93	3644.53	3212.43	877.097	506.124	1158.46
M220T347			0.164907	0.274426	0.847686	220.136	347.485	1883.03	1016.34	1064.88	1504.29	612.343	1447.84	2375.86	1096.38	1468.89	1922.51	848.723	1353.52	2342.44	1543.88	1468.15	2189.67	1553.52	1485.07	1681.11	2512.34	1459.88	1144.47	1362.78
M220T354			0.124633	0.363065	1.1056	220.105	354.499	2100.61	1290.29	1807.97	2921.73	2210.33	2109.02	3283.31	1484.55	2402.09	2251.12	2592.76	1942.72	1666.47	1887.12	2493.42	1561.18	1943.76	2339.19	1764.59	1581.88	2359.62	1823.64	1922.8
M220T372			0.228615	0.251268	1.11615	220.066	371.822	6155.62	5248.7	5422.81	4472.58	5519.56	5697.56	5068.45	2906.43	5942.21	3401.42	5145.77	4116.12	4451.61	5701.22	4325.29	5457.16	2781.56	3778.64	4019.45	4872.41	3630.47	3761.95	3521.65
M220T380			0.571501	0.00095454	0.632774	220.082	379.962	1653.08	2312.16	1507.92	2239.42	2169.51	1823.53	2940.28	2342.18	2366.78	2796.33	4600.38	4992.12	2875.67	2639.84	3104.5	4813.84	2668.77	2979.9	3007.41	3324.06	2121.31	1944.8	2677.39
M220T41			0.151875	0.279509	1.21719	220.166	41.354	548.322	1572.72	1186.55	1485.31	2033.29	1447.93	1210.69	769.034	1978.65	577.78	1901.17	1015.68	857.591	742.886	975.327	568.819	1354.04	1243.13	1023.5	842.312	780.026	878.47	1031.16
M220T53			0.690496	0.0345593	0.159708	220.217	52.6025	1082.77	185.816	627.332	666.22	954.692	216.515	1078.49	121.201	218.618	653.046	1122.23	1705.59	6054.2	500.85	2393.11	2632.74	4133.15	14522.1	174.987	3106.78	3004.2	1327.11	1510.48
M221T238			0.0933063	0.265937	1.13629	221.013	237.579	518.312	907.492	785.312	726.369	550.8	362.651	1088.46	658.276	713.124	591.974	537.717	514.551	545.337	586.16	556.193	783.678	569.133	655.482	556.478	770.13	431.952	349.388	302.759
M221T253			1.03734	0.000281335	1.40239	221.186	253.475	15378.2	13418.2	15176.7	18490.3	16296	15736.7	15788.8	10241.6	14757.1	13740.6	11623.3	12943	12077.6	12702.8	12744.5	8805.24	9920.44	8002.16	7238.34	10207.4	12621.8	9769.87	10535.7
M221T260			0.154592	0.380251	0.910449	221.121	259.973	3265.25	3082.45	3471.17	4116.28	3837.65	2360.6	3358.55	3614.99	3655.53	2876.61	2413.38	2855.07	3337.36	2301.47	3362.02	4497.59	3600.93	5068.02	4219.58	5292.37	3596.72	3541.59	2827.87
M221T288			0.398406	0.00099815	0.475652	221.024	288.233	487.911	243.69	569.176	510.51	742.642	500.579	779.001	823.479	488.96	671.138	2288.8	1585.84	1033.88	1158.66	972.313	643.166	1294.55	706.75	1001.26	1544.48	1059.26	1091.85	776.587
M221T366			0.0733052	0.740369	0.96128	221.018	365.696	7153.28	4491.82	4526.28	4292.29	5592.35	4822.62	4393.26	5930.98	6831.7	5948.79	5615.73	8168.9	4258.6	7230.6	6074.91	6465.7	2385.82	5831.22	3533.56	6592.79	3446.31	5788.19	5116.31
M222T145			0.669205	0.341193	1.27722	222.058	144.772	10869.8	32106.5	11591.2	19452.3	43501.4	32565	10089.5	6668.3	20610.3	7765.86	16951.5	7752.64	15576.2	26178	19885.8	10419.4	15886.8	12639.2	10564.8	16993.5	15391.7	13849.2	15529.9
M222T247			0.784293	0.00191491	0.519635	222.097	246.705	1729.03	3484.89	2685.63	2024.57	1999.35	1827.55	2516.2	3767	5793.12	1396.38	6655.63	8217.43	6540.8	4692.69	7139.57	3766.23	4490.16	3846.41	3021.42	4019.77	3458.43	3823.37	3548.86
M222T254			0.451674	0.000147674	1.56288	222.189	253.563	2596.31	2066.09	1911.35	2427.05	2419.63	2661.65	1679.84	1645.99	2310.58	1705.69	1382.25	1919.63	1371.31	1577.69	1567.78	907.552	1624.01	1323.24	854.784	1179.89	1685.25	1025.15	1390.16
M222T260			0.0792063	0.498134	0.904477	222.122	260.056	867.27	618.832	1424.38	1365.07	1207.16	752.067	1133.07	915.098	1551.59	1059.64	550.717	835.539	924.601	1224.66	1433.17	1483.5	977.52	1411.3	1113.87	2089.86	779.595	1073.99	1458.04
M222T82			0.314237	0.0476664	0.619201	222.131	81.534	766.336	1388.87	712.918	959.741	1033.52	962.847	1858.8	849.939	1420.05	1214.73	1252.69	1326.01	1807	686.777	1483	2160	1552.81	4229.3	1380.3	2157.86	1932.95	1879.15	1208.67
M223T250			0.0843033	0.689759	0.90053	223.107	250.15	878.942	932.249	776.446	2676.81	4063.67	490.904	1106.35	3557.28	2782.21	680.52	2178.56	1327.6	2424.7	1238.45	1760.57	1408.99	3078.07	1687.85	3459.12	1363.68	3478.31	3191.51	711.527
M223T31			0.366435	0.142244	0.902025	223.063	30.659	12397	9740.7	8896.82	8910.3	11226	11472	9939.32	7608.65	9910.53	9154.42	10223.8	12332.6	10410.9	12742.7	13678.3	11382.7	7948.28	9075.69	11180.3	11061.5	32579.1	32483.4	37489.6
M223T355			0.0259411	0.761518	0.957251	222.988	354.591	466.256	711.917	644.979	1067.92	1548.39	816.325	504	586.994	1085.19	534.798	780.529	956.524	887.224	912.02	591	836.57	774.568	852.04	1021.36	710.716	1045.4	821.451	1241.07
M223T45_1			0.0786163	0.890182	0.972456	223.132	44.634	4892.34	2291.11	5353.82	4605.47	1557.08	1321.35	2763.26	3224.88	1922.13	2343.1	1631.72	4172.03	4206.9	1802.38	1809.33	4072.18	4250.24	1591.78	2915.74	4679.75	1226.83	3641.39	4163.28
M223T45_2			0.0600188	0.806392	0.964036	223.169	44.98	1802.19	4087.98	2883.36	7247.24	4545.98	3749.45	2530.99	1714.25	3271.22	2829.23	3707.09	3638.85	3074.91	3903.66	3569.07	4044.71	3634.52	3089.26	3480.56	3812.35	2972.86	3043.86	1835.16
M224T277			0.123953	0.268963	1.14982	224.026	277.446	1710.14	1227.31	786.37	876.036	1509.46	740.372	1048.29	1546.74	1487.5	747.492	914.582	1056.82	751.088	974.888	1308.75	1160.96	899.558	1322.36	934.767	834.055	1012.7	1030.56	1047.42
M224T278			1.31986	0.00143295	0.601395	224.113	277.824	9739.14	6746.05	7117.35	8908.34	9225.72	8271.66	9479.99	14177.8	16701.3	14147.5	16882.9	25221.4	22235.5	14252.4	22542.4	15638.9	14969.1	19087.5	10865.5	12091.6	14041.6	13677.4	13871.9
M224T291			0.188212	0.527775	1.18332	224.079	291.484	4624.96	2377.58	2488.88	1111.98	2116.71	4584.77	2840.95	7020.48	5567.92	1931.94	2038.73	2232.1	512.692	1277.57	1458	3773.32	2718.12	3812.14	4897.53	6575.58	1996.11	2131.48	2103.89
M224T293			0.277765	0.0378751	1.65952	224.043	293.179	550.175	1957.5	579.019	553.064	758.803	550.701	1859.15	1188.83	1587.9	893.75	685.971	646.913	555.274	854.433	713.455	495.547	427.759	473.465	923.16	538.423	527.624	592.805	531.012
M224T30			0.033658	0.924844	0.989664	224.064	30.2615	2881.59	2762.21	2699.35	2157.25	2383.54	4252.87	2360.81	1952.36	2290.58	2544.43	2276.48	3289.3	2590.2	1505.18	3669.68	2752.5	3350.14	2135.89	2633.48	2356.67	8657.51	8126	7145.55
M225T199			0.291329	0.0523147	0.694426	225.109	199.102	511.554	2139.04	633.623	481.164	464.584	591.6	2336.58	1733.79	2660.23	1596.69	1816.9	1759.25	1959.1	2071.28	1857.91	1688.73	1827.86	1913.06	2003.17	2037.56	1393.44	1451.38	1637.53
M225T227			0.0907854	0.212658	1.13787	225.004	226.71	602.328	1024.06	799.283	567.08	619.469	692.787	479.591	492.244	587.956	586.413	755.551	400.242	534.36	502.752	630.558	572.564	488.898	528.46	682.729	573.458	410.079	500.185	533.144
M225T278			0.466277	0.00397658	0.61972	225.116	277.791	1539.56	766.59	1275.24	1754.74	1569.37	748.071	1336.43	567.716	2541.18	2278.66	2240.68	3184.81	3093.27	1962.34	2854.42	1944.88	2027.97	2293.21	1550.83	2047.7	1961.06	1905.77	1816.83
M225T30			0.266814	0.0857895	0.797525	225.061	30.324	2400.85	2795.03	382.448	1965.22	1557.12	2622.75	1478.97	1738.99	2910.3	1214.84	2571.64	2392.63	2854.06	2427.81	2309.35	2794.57	2176.21	2068.69	2233.59	2078.54	5656.57	4901.59	4485.38
M225T386			0.254791	0.0212176	0.771005	225.087	386.15	1005.52	1256.19	1142.45	1455.57	1237.88	995.186	1555.13	1349.83	1995.05	520.344	1614.46	1602.57	1456.31	1769.93	1480.87	1960.06	1645.87	1906.28	1724.57	1068.74	1332.6	634.565	1515.24
M226T122			0.0808278	0.934669	0.975081	226.179	121.923	5512.53	4034.35	5729.72	4374.45	3227.62	2943.38	3201.04	3337.78	12519.5	2291.98	5964.31	9260.5	12442.2	3663.08	4834.87	2725.13	2558.1	3224.53	2403.31	1301.89	12460.7	14025.4	8371.45
M226T142			0.124043	0.519474	0.87294	226.068	142.257	2712.64	977.04	881.715	1331.15	1368.43	2348.43	1161.93	3253.49	1219.52	1198.1	2283.4	2478.53	2509.18	2283.75	2074.65	639.54	2651.3	786.245	2369.31	771.28	2328.81	1006.59	2797.41
M226T167			0.101571	0.486844	1.12714	226.081	166.927	1315.85	1736.14	2818.13	1750.12	2389.76	2387.74	1736.96	144.199	2580.6	3034.7	2141.66	2422.5	871.071	1524.57	1546.92	2604.52	1980.19	1520.68	1731.45	1306.62	2174.08	1934.75	1733.55
M226T189			0.392601	0.111648	1.40722	226.143	188.663	3402.56	6638.75	5649.75	4426.73	4210.1	6216.26	2257.53	1646.97	2840.02	1780.38	4669.16	2492.85	2604.92	2861.66	4726.52	1127.44	2106.81	2561.12	2228.01	2384.75	2822.72	2775.64	2677.57
M226T237			0.470077	0.0936749	2.05453	226.083	237.028	1609.05	7460.47	1406.02	899.281	2363.81	1339.02	3254.54	1447.46	8890.28	1957	1860.5	1638.28	1489.1	1733.6	1619.77	1646.77	1564.35	858.098	1095.53	1401.01	1300.94	1576.34	1316.34
M226T273			0.0255104	0.752382	0.951493	225.97	272.834	256.261	260.825	545.625	605.342	499.716	307.95	482.884	102.943	258.585	193.671	449.417	348.667	393.572	370.287	406.971	415.067	375.197	296.736	273.108	363.914	146.575	206.738	171.907
M226T282			0.196237	0.154461	0.811419	226.143	282.486	1198	708.963	1117.89	833.728	2334.23	1424.16	1631.67	1442.01	2133.88	2146.7	988.28	2387.89	2149.49	2213.96	1096.23	2178.92	2019.98	1929.72	1526.66	1959.55	2199.7	415.614	2388.11
M226T287			0.144119	0.57914	0.909835	226.105	287.253	1105.4	3308.84	3540.6	4200	5178.04	1337.52	4564.96	4385.11	5665.31	4769.81	4388.63	2716.9	3777.79	5283.91	4602.19	5416.36	5452.66	770.892	4765.78	4651.78	4225.21	3843.89	1589.45
M226T33			0.342885	0.479448	0.78397	226.179	32.5985	7825.06	5721.18	7457.67	3785.82	5238.93	3513.54	1609.49	6704.75	9558.66	3884.51	3789.86	9650.25	23728.1	7788.67	2688.6	3900.73	3961.78	4457.61	6082.4	4489.95	11211.1	9543.78	10909
[truncated: 5,587 more rows]
